# Supplementary material for: Decoding microglia responses to psychosocial stress reveals blood-brain barrier breakdown that may drive stress susceptibility
Source: Sci Rep. 2018 Jul 26;8:11240. doi: 10.1038/s41598-018-28737-8 (PMC6062609; doi:10.1038/s41598-018-28737-8)
Supplement: Supplementary file 2 — Table 1 [file 41598_2018_28737_MOESM2_ESM.xlsx]

## Sheet: Legend
The following spreadsheet tabs represent the annotated lists of transcripts within cluster 1-4. Tabs are labeled according to the cluster group (ex all transcripts within cluster 1 ae found in the cluster1 tab). Spreadsheets are structured as follows:
Gene_Probe	Gene_Symbol	Mean_HC	Mean_Resilient	Mean_Susceptible	Gene_Description	ANOVA_corrected_pvalue	PostHoc_pvalue_HC_vs_Susceptible	PostHoc_pvalue_Resilient_vs_Susceptible	PostHoc_pvalue_Resilient_vs_HC	S vs HC	R vs S	R vs HC
Gene Probe = Affymetrix probe ID
Gene Symbol = gene symbol
Mean HC = mean transcript value in homecage (HC) mice
Mean Resilient = mean transcript value in stress resilient mice
Mean Susceptible = mean transcript value in stress susceptible mice
Gene Description = gene name
ANOVA corrected pvalue = calculated probability result from ANOVA comparison of transcript expression indicating significant differentially expressed transcripts.
PostHoc_pvalue_HC_vs_Susceptible = probability value result comparing transcript expression between HC and susceptible
PostHoc_pvalue_Resilient_vs_Susceptible = probability value result comparing transcript expression between Resilient and Susceptible
PostHoc_pvalue_Resilient_vs_HC = probability value result comparing transcript expression between HC and Resilient
S vs HC = fold change of transcript expression between Susceptible and HC
R vs S = fold change of transcript expression between Resilient and Susceptible
R vs HC = fold change of transcript expression between Resilient and HC

## Sheet: Cluster 1
Suppl. Table 1: Annotated lists of gene transcripts found in Cluster 1. Each row represents one transcript and details mean level of expression for each experimental condition, significance, and differential expression between groups. Differential expression, shown in columns K-M are conditionally formatted for ease of interpretation, where green is elevated and red is reduced expression.
Gene_Probe	Gene_Symbol	Mean_HC	Mean_Resilient	Mean_Susceptible	Gene_Description	ANOVA_corrected_pvalue	PostHoc_pvalue_HC_vs_Susceptible	PostHoc_pvalue_Resilient_vs_Susceptible	PostHoc_pvalue_Resilient_vs_HC	S vs HC	R vs S	R vs HC
17514553	MMP8	6.37892	6.59057	10.5685	matrix metallopeptidase 8 (neutrophil collagenase)	1.01701e-07	7.04747e-11	3.65756e-11	0.707616	18.2466	-15.7568	1.15801
17326075	Retnlg	6.46119	6.5596	10.4249	resistin like gamma	9.3458e-08	3.64644e-11	1.18026e-11	0.912291	15.6027	-14.5738	1.0706
17408897	Chil3/Chil4	6.55882	6.71395	9.99913	chitinase-like 3	0.000102588	1.15458e-06	6.11011e-07	0.923163	10.8552	-9.74853	1.11352
17212174	IL1R2	6.19243	6.6228	9.55031	interleukin 1 receptor, type II	8.09995e-05	4.3347e-07	8.35787e-07	0.489797	10.2523	-7.60799	1.34757
17491193	Saa3	6.05553	6.1665	9.33499	serum amyloid A 3	0.00107461	2.60744e-05	1.27769e-05	0.972225	9.70991	-8.99106	1.07995
17363470	GDA	6.6059	6.89294	9.75644	guanine deaminase	1.01701e-07	7.01497e-11	7.54106e-11	0.340569	8.87987	-7.27777	1.22014
17383892	LCN2	7.97502	8.35224	10.8747	lipocalin 2	3.29904e-06	4.40395e-09	9.41239e-09	0.272603	7.46261	-5.74561	1.29884
17470627	CLEC4E	6	6.08585	8.89016	C-type lectin domain family 4, member E	7.58613e-07	1.78388e-09	6.67165e-10	0.921579	7.41355	-6.98525	1.06132
17399823	S100A8	7.17713	7.72083	9.9947	S100 calcium binding protein A8	0.000277364	1.42823e-06	7.53806e-06	0.267577	7.04973	-4.83617	1.45771
17497724	Ifitm6	6	6.15382	8.76966	interferon induced transmembrane protein 6	4.12884e-05	3.12496e-07	1.8997e-07	0.86495	6.81949	-6.12984	1.11251
17214142	CXCR2	6.34328	6.76159	9.04461	chemokine (C-X-C motif) receptor 2	7.48474e-06	1.60175e-08	5.22442e-08	0.214468	6.50404	-4.86698	1.33636
17512809	HP	6.70345	7.17929	9.39203	haptoglobin	5.19636e-06	7.60208e-09	3.78511e-08	0.118334	6.44676	-4.63553	1.39073
17218835	SELL	6.49918	6.60621	9.0669	selectin L	1.20672e-07	1.91837e-10	8.64371e-11	0.81046	5.92875	-5.50482	1.07701
17485510	TARM1	6.33379	6.47829	8.84564	T cell-interacting, activating receptor on myeloid cells 1	4.18819e-06	1.33322e-08	8.09607e-09	0.790302	5.70353	-5.15993	1.10535
17364111	CH25H	6.66705	7.31376	9.06421	cholesterol 25-hydroxylase	0.000295805	1.02297e-06	1.99805e-05	0.0809715	5.26762	-3.36462	1.56559
17526707	ZBTB16	7.67597	8.56682	9.97657	zinc finger and BTB domain containing 16	0.0066592	8.25543e-05	0.00424098	0.073936	4.9266	-2.65691	1.85426
17379606	MMP9	6.38988	6.73312	8.68147	matrix metallopeptidase 9 (gelatinase B, 92kDa gelatinase, 92kDa type IV collagenase)	0.000293914	2.06323e-06	5.38731e-06	0.459303	4.89594	-3.85931	1.2686
17452705	HCAR2	7.43025	8.02777	9.69265	hydroxycarboxylic acid receptor 2	7.53875e-05	1.56252e-07	3.31473e-06	0.0483781	4.79787	-3.17086	1.51311
17219382	CD244	6.33101	6.4483	8.5682	CD244 molecule, natural killer cell receptor 2B4	1.75999e-05	1.13282e-07	6.474e-08	0.862101	4.71479	-4.34664	1.0847
17374488	THBS1	8.28952	8.14913	10.5025	thrombospondin 1	9.13902e-05	2.45442e-06	2.84079e-07	0.868171	4.63625	-5.11007	-1.1022
17388733	CD44	6.80261	6.86494	8.97125	CD44 molecule (Indian blood group)	5.20531e-06	2.90243e-08	1.11181e-08	0.947715	4.496	-4.30588	1.04415
17363407	ANXA1	7.35185	7.5271	9.50469	annexin A1	0.000402528	5.02398e-06	4.62272e-06	0.811833	4.44704	-3.93836	1.12916
17462796	CLEC4D	6.04652	6.31995	8.19463	C-type lectin domain family 4, member D	2.25443e-05	8.10144e-08	1.58397e-07	0.416572	4.43248	-3.6672	1.20868
17407363	S100A9	7.42423	7.88236	9.5401	S100 calcium binding protein A9	0.00135654	1.19255e-05	7.74626e-05	0.296417	4.3345	-3.15522	1.37376
17346528	C3	6.34464	6.51683	8.45304	complement component 3	0.000152458	1.51923e-06	1.39846e-06	0.779115	4.31214	-3.82699	1.12677
17357640	MS4A4A	7.88734	8.61061	9.97504	membrane-spanning 4-domains, subfamily A, member 4A	0.000731635	2.60598e-06	0.00016468	0.0325638	4.25071	-2.57475	1.65092
17358266	TMEM252	7.37512	7.45773	9.45843	transmembrane protein 252	0.000181147	2.57474e-06	1.27954e-06	0.946361	4.23777	-4.00193	1.05893
17294738	VCAN	6.04863	6.06242	8.10657	versican	5.60682e-06	4.02455e-08	1.09358e-08	0.997196	4.16394	-4.12431	1.00961
17522369	Ngp	8.09453	8.25449	10.1157	neutrophilic granule protein	0.017705	0.00176849	0.00163416	0.932336	4.05916	-3.63315	1.11726
17338364	TREM1	6.85686	7.19583	8.87208	triggering receptor expressed on myeloid cells 1	1.38097e-05	3.2954e-08	1.33951e-07	0.193237	4.04243	-3.19595	1.26486
17437198	BST1	6	6.09708	8.00434	bone marrow stromal cell antigen 1	3.46506e-05	2.61673e-07	1.42059e-07	0.892888	4.01206	-3.75097	1.06961
17391094	HDC	6.09443	6.40027	8.04366	histidine decarboxylase	4.37291e-06	6.54215e-09	2.25903e-08	0.173776	3.86168	-3.124	1.23613
17271776	CD300LF	6.38157	6.58131	8.3141	CD300 molecule-like family member f	0.00172889	3.29795e-05	4.1004e-05	0.779087	3.81725	-3.32369	1.1485
17385405	CYTIP	6.87034	6.96736	8.74204	cytohesin 1 interacting protein	8.95615e-06	4.87165e-08	2.72985e-08	0.85032	3.65964	-3.42162	1.06956
17399812	S100A6	6.31794	6.51488	8.18947	S100 calcium binding protein A6	2.85523e-05	1.2543e-07	1.68749e-07	0.562866	3.65918	-3.19228	1.14626
17497525	ADAM8	6.19554	6.52836	8.06529	ADAM metallopeptidase domain 8	8.34411e-06	1.57402e-08	7.81102e-08	0.137431	3.65469	-2.90176	1.25947
17346150	LRG1	6.10638	6.53336	7.96864	leucine-rich alpha-2-glycoprotein 1	0.000150379	4.9267e-07	5.12492e-06	0.126482	3.63577	-2.70436	1.34441
17503937	Mt2	10.3121	10.6056	12.1668	metallothionein 2	5.83689e-05	2.23355e-07	7.20771e-07	0.313156	3.61696	-2.95096	1.22569
17522555	LTF	6.57855	6.98169	8.35053	lactotransferrin	0.032704	0.00291223	0.0107018	0.604403	3.41521	-2.58263	1.32238
17474974	PLAUR	7.47985	7.95784	9.23122	plasminogen activator, urokinase receptor	0.00237143	2.02612e-05	0.000284277	0.178475	3.36677	-2.41726	1.3928
17219199	FCGR3A/FCGR3B	7.37408	7.41801	9.12203	Fc fragment of IgG, low affinity IIIa, receptor (CD16a)	0.00282152	0.00011707	5.45822e-05	0.987999	3.35883	-3.25809	1.03092
17404195	Gm9733	6.10347	6.08697	7.81886	predicted gene 9733	3.31012e-06	1.81261e-08	3.73156e-09	0.993604	3.28385	-3.32164	-1.01151
17347163	XDH	7.46274	8.15567	9.1748	xanthine dehydrogenase	0.00306736	2.0688e-05	0.00204346	0.0331101	3.27629	-2.02669	1.61657
17525894	SORL1	8.05503	8.80914	9.71736	sortilin-related receptor, L(DLR class) A repeats containing	8.03683e-05	9.04654e-08	8.80397e-05	0.000651512	3.16528	-1.87672	1.6866
17241032	DDIT4	7.34318	7.97855	8.97466	DNA-damage-inducible transcript 4	0.00770239	0.000108881	0.00529439	0.080206	3.09832	-1.99462	1.55334
17218820	SELE	6.12742	6.23172	7.73755	selectin E	0.00249951	7.53419e-05	5.66937e-05	0.917396	3.05278	-2.83987	1.07497
17212252	IL18RAP	6.14143	6.10616	7.74483	interleukin 18 receptor accessory protein	0.00187092	8.81335e-05	2.27325e-05	0.990328	3.03859	-3.11378	-1.02475
17238558	MMP19	6.37325	6.44368	7.96748	matrix metallopeptidase 19	0.000877749	1.86172e-05	1.03672e-05	0.950641	3.01934	-2.87547	1.05003
17218845	SELP	6.05268	6.18091	7.64053	selectin P (granule membrane protein 140kDa, antigen CD62)	3.46506e-05	2.02535e-07	1.82821e-07	0.724637	3.00601	-2.75036	1.09295
17470597	SLC2A3	6.62066	7.00614	8.20436	solute carrier family 2 (facilitated glucose transporter), member 3	4.00945e-05	7.52299e-08	1.15348e-06	0.056935	2.99737	-2.29456	1.3063
17357671	Ms4a6c	8.97907	9.06362	10.5562	membrane-spanning 4-domains, subfamily A, member 6C	0.000926609	1.86116e-05	1.17746e-05	0.928266	2.98369	-2.81385	1.06036
17497713	IFITM2	6.60046	6.78285	8.17544	interferon induced transmembrane protein 2	0.00120555	1.8299e-05	2.72295e-05	0.709845	2.97932	-2.6255	1.13476
17472114	PLBD1	8.15773	8.25883	9.73103	phospholipase B domain containing 1	5.20531e-06	2.12923e-08	1.45141e-08	0.759034	2.97583	-2.77445	1.07259
17242785	SBNO2	8.02991	8.51175	9.58178	strawberry notch homolog 2 (Drosophila)	3.31012e-06	1.48288e-09	1.15947e-07	0.00193531	2.93197	-2.09948	1.39652
17229984	ACKR1	6	6	7.5409	atypical chemokine receptor 1 (Duffy blood group)	0.00309378	0.000158103	5.54304e-05	1	2.90975	-2.90975	1
17532569	CCR1	6.99306	7.0883	8.53082	chemokine (C-C motif) receptor 1	0.000731635	1.32125e-05	9.30821e-06	0.900627	2.90344	-2.71797	1.06824
17450121	PLAC8	6.87419	6.95298	8.40983	placenta-specific 8	4.37921e-06	1.69028e-08	9.2788e-09	0.833514	2.89917	-2.7451	1.05613
17332228	RCAN1	9.5211	10.2252	11.0301	regulator of calcineurin 1	3.46506e-05	2.78776e-08	4.68799e-05	0.000216224	2.84605	-1.74694	1.62916
17517097	PLET1	7.86067	8.01906	9.35511	placenta expressed transcript 1	0.00783543	0.000362945	0.000450667	0.841299	2.81756	-2.5246	1.11604
17419553	MAP3K6	6.6046	7.19473	8.08447	mitogen-activated protein kinase kinase kinase 6	0.0107351	0.000191531	0.00873424	0.0899818	2.78924	-1.85285	1.50538
17512611	DPEP2	6.24287	6.53228	7.68789	dipeptidase 2	9.81668e-05	3.44644e-07	2.22905e-06	0.183487	2.72266	-2.22779	1.22213
17287827	TGFBI	9.91525	10.2869	11.3584	transforming growth factor, beta-induced, 68kDa	0.000150379	4.43802e-07	7.62102e-06	0.0767046	2.71917	-2.10158	1.29387
17341276	FPR1	6	6.04272	7.43145	formyl peptide receptor 1	9.13902e-05	1.10828e-06	4.67018e-07	0.965291	2.69718	-2.61848	1.03006
17515238	C19orf38	7.60966	7.75268	9.03536	chromosome 19 open reading frame 38	0.000102588	7.60216e-07	9.33803e-07	0.662579	2.68645	-2.4329	1.10421
17487759	CD177	7.07076	7.26065	8.4847	CD177 molecule	0.0046227	0.000123425	0.000222213	0.715318	2.66463	-2.336	1.14068
17230045	IFI16	7.14601	7.45898	8.54515	interferon, gamma-inducible protein 16	0.0110835	0.000360594	0.00175239	0.474865	2.63745	-2.1231	1.24226
17318105	Ly6a (includes others)	6.95685	7.12742	8.34211	lymphocyte antigen 6 complex, locus A	0.00063992	7.12299e-06	1.20015e-05	0.640189	2.61219	-2.3209	1.1255
17333731	FPR2	6	6	7.37996	formyl peptide receptor 2	0.00201229	8.37767e-05	2.81852e-05	1	2.60262	-2.60262	1
17498730	MCEMP1	7.0544	7.08317	8.42871	mast cell-expressed membrane protein 1	0.000150379	2.32501e-06	8.78774e-07	0.984478	2.59244	-2.54124	1.02015
17343918	C4A/C4B	7.88931	8.45631	9.26343	complement component 4B (Chido blood group)	0.0295454	0.0014636	0.0366573	0.166988	2.5921	-1.74972	1.48144
17335540	PIM1	8.59087	8.77425	9.96466	Pim-1 proto-oncogene, serine/threonine kinase	0.000551361	5.38009e-06	1.06341e-05	0.580584	2.59151	-2.28218	1.13554
17218060	PTGS2	9.31347	9.41673	10.6633	prostaglandin-endoperoxide synthase 2 (prostaglandin G/H synthase and cyclooxygenase)	0.00253878	7.27903e-05	6.35489e-05	0.886296	2.54883	-2.37277	1.0742
17494370	Trim30b	6.3831	6.61997	7.69935	tripartite motif-containing 30B	5.0473e-05	1.54841e-07	7.33153e-07	0.214097	2.49018	-2.11313	1.17843
17292634	NFIL3	7.19315	7.41616	8.50804	nuclear factor, interleukin 3 regulated	0.000389065	2.54076e-06	8.96408e-06	0.383914	2.48783	-2.1315	1.16717
17449939	ANTXR2	7.05905	7.01252	8.3731	anthrax toxin receptor 2	0.00171505	8.37885e-05	1.82837e-05	0.974933	2.48638	-2.56788	-1.03278
17371427	DHRS9	6	6	7.29666	dehydrogenase/reductase (SDR family) member 9	0.00187092	7.53504e-05	2.51837e-05	1	2.45659	-2.45659	1
17315743	OSMR	8.14526	7.97634	9.43484	oncostatin M receptor	0.011191	0.00246129	0.00031146	0.837785	2.44457	-2.74822	-1.12422
17226593	CXCR4	7.90101	8.13655	9.17301	chemokine (C-X-C motif) receptor 4	0.0105953	0.0003877	0.00119534	0.600218	2.41497	-2.05119	1.17735
17546101	TLR8	7.14391	7.34815	8.41198	toll-like receptor 8	0.00214434	3.15168e-05	8.61432e-05	0.549866	2.40839	-2.09047	1.15208
17254289	Wfdc17	7.18962	7.37024	8.45452	WAP four-disulfide core domain 17	0.00060509	5.79994e-06	1.3138e-05	0.541898	2.40312	-2.12032	1.13338
17346975	EMILIN2	6.68349	6.84948	7.94687	elastin microfibril interfacer 2	1.11049e-05	3.38073e-08	7.18692e-08	0.354548	2.40057	-2.13967	1.12194
17334419	MSRB1	7.54282	7.63991	8.78942	methionine sulfoxide reductase B1	0.000293914	3.43011e-06	2.99332e-06	0.817011	2.37282	-2.21839	1.06962
17277794	GPR65	9.19435	9.35516	10.4382	G protein-coupled receptor 65	0.015919	0.00115791	0.00179132	0.816032	2.36823	-2.11843	1.11791
17419483	FGR	6.3493	6.23728	7.58824	FGR proto-oncogene, Src family tyrosine kinase	1.11049e-05	2.35183e-07	1.6091e-08	0.674417	2.36025	-2.55082	-1.08074
17500478	GSR	8.23861	8.17801	9.47521	glutathione reductase	0.000580437	2.21362e-05	3.65026e-06	0.941267	2.35642	-2.4575	-1.04289
17508850	MSR1	7.70767	7.74787	8.94063	macrophage scavenger receptor 1	0.00439333	0.000214294	0.000112355	0.981942	2.35049	-2.28589	1.02826
17217182	NUAK2	8.21105	8.7235	9.42634	NUAK family, SNF1-like kinase, 2	0.000359748	7.4521e-07	0.000234537	0.00461567	2.32187	-1.6277	1.42648
17436237	FOSL2	8.76728	9.11079	9.97231	FOS-like antigen 2	0.00291299	2.77476e-05	0.000442201	0.168487	2.30541	-1.81695	1.26884
17339108	MAN2A1	8.79203	9.22425	9.98065	mannosidase, alpha, class 2A, member 1	0.001944	1.08677e-05	0.000676384	0.0449427	2.27934	-1.68927	1.34931
17437213	CD38	8.20837	8.40975	9.39047	CD38 molecule	0.0067226	0.000196385	0.000538086	0.611855	2.26907	-1.97345	1.1498
17254166	Slfn2	8.1802	8.492	9.34434	schlafen 2	0.0013092	8.79436e-06	0.000128465	0.153441	2.241	-1.80543	1.24126
17413500	GLIPR2	6.05727	6.15548	7.21769	GLI pathogenesis-related 2	0.00420337	0.000141917	0.000137637	0.876889	2.23522	-2.08813	1.07044
17285964	FAM65B	7.2163	7.29947	8.37544	family with sequence similarity 65, member B	0.00014191	1.36775e-06	1.08294e-06	0.821852	2.23324	-2.10814	1.05934
17483264	ITGAL	6.82836	6.99655	7.98212	integrin, alpha L (antigen CD11A (p180), lymphocyte function-associated antigen 1; alpha polypeptide)	5.83689e-05	2.47134e-07	6.4465e-07	0.374638	2.22494	-1.9801	1.12365
17335467	CDKN1A	9.22924	9.62074	10.3566	cyclin-dependent kinase inhibitor 1A (p21, Cip1)	0.0390638	0.00297415	0.0317954	0.324764	2.18454	-1.66535	1.31176
17318950	CSF2RB	8.07586	8.29886	9.20044	colony stimulating factor 2 receptor, beta, low-affinity (granulocyte-macrophage)	0.0051584	0.000104418	0.000428868	0.479811	2.18038	-1.86811	1.16716
17245399	IRAK3	7.32523	7.55905	8.44295	interleukin-1 receptor-associated kinase 3	0.00431296	7.37069e-05	0.0003614	0.422528	2.17004	-1.84536	1.17595
17468511	MXD1	9.12893	9.31258	10.2427	MAX dimerization protein 1	0.00060509	5.03933e-06	1.59996e-05	0.438722	2.16417	-1.90549	1.13576
17499224	F10	6.52466	6.46377	7.63666	coagulation factor X	0.000152458	4.57944e-06	6.22486e-07	0.90821	2.16145	-2.25462	-1.04311
17211795	ARID5A	7.50799	7.8292	8.61826	AT rich interactive domain 5A (MRF1-like)	0.000475741	1.78212e-06	4.54153e-05	0.0708326	2.15887	-1.72796	1.24938
17379938	CEBPB	8.60546	9.06128	9.71102	CCAAT/enhancer binding protein (C/EBP), beta	0.00158588	6.88764e-06	0.00104284	0.0176289	2.15183	-1.56889	1.37157
17474371	PGLYRP1	7.87178	8.07679	8.97303	peptidoglycan recognition protein 1	0.0216777	0.00157429	0.0042434	0.676968	2.14541	-1.86122	1.15269
17217048	RAB7B	7.2907	7.53688	8.38871	RAB7B, member RAS oncogene family	0.00795613	0.000205523	0.00108298	0.437369	2.14058	-1.80479	1.18606
17510136	IFI30	10.2051	10.4083	11.2877	interferon, gamma-inducible protein 30	0.00545937	0.000121885	0.000431095	0.525205	2.11785	-1.83957	1.15127
17317675	ST3GAL1	7.69768	8.01551	8.77374	ST3 beta-galactoside alpha-2,3-sialyltransferase 1	0.00431296	4.98929e-05	0.000830518	0.175515	2.10828	-1.69141	1.24646
17249787	GPX3	7.20711	7.33898	8.27503	glutathione peroxidase 3 (plasma)	0.00459584	0.000129847	0.000203846	0.754568	2.09642	-1.91329	1.09572
17477508	NAPSA	6.75352	6.93799	7.8192	napsin A aspartic peptidase	0.000150379	7.53739e-07	2.97369e-06	0.309664	2.09315	-1.84191	1.1364
17291881	F13A1	9.7855	10.2714	10.8501	coagulation factor XIII, A1 polypeptide	0.0189508	0.000585253	0.0332278	0.0795211	2.0916	-1.49352	1.40045
17280729	AHR	7.33453	7.34472	8.3935	aryl hydrocarbon receptor	0.000520894	1.22451e-05	4.21018e-06	0.997435	2.08344	-2.06879	1.00708
17487001	HIF3A	7.01169	7.34595	8.06653	hypoxia inducible factor 3, alpha subunit	0.0066047	9.83294e-05	0.00190833	0.168749	2.07748	-1.64783	1.26074
17323297	CEBPD	7.36128	7.71845	8.41584	CCAAT/enhancer binding protein (C/EBP), delta	0.00154845	8.09985e-06	0.000362652	0.0573438	2.07709	-1.62157	1.28091
17246803	OSM	9.00142	9.38441	10.0555	oncostatin M	0.00964228	0.000169114	0.00518457	0.124234	2.07635	-1.59225	1.30404
17426981	PLIN2	8.45209	8.60565	9.5007	perilipin 2	0.0165211	0.00112243	0.00207809	0.769799	2.06853	-1.85967	1.11231
17346155	SEMA6B	6.91662	7.17498	7.96108	sema domain, transmembrane domain (TM), and cytoplasmic domain, (semaphorin) 6B	0.00249223	2.56907e-05	0.00024081	0.248994	2.06259	-1.7244	1.19612
17439830	SPP1	7.01858	7.2657	8.05441	secreted phosphoprotein 1	0.0235271	0.00148754	0.00682262	0.527763	2.0503	-1.72753	1.18684
17493730	RNF169	8.67132	9.03471	9.70486	ring finger protein 169	0.0175499	0.000585356	0.0108882	0.203758	2.04705	-1.59125	1.28644
17271724	CD300LD	7.47079	7.5302	8.50212	CD300 molecule-like family member d	0.0068589	0.000380797	0.000272119	0.95031	2.04391	-1.96144	1.04205
17258140	TMEM104	9.797	10.364	10.822	transmembrane protein 104	0.00518524	4.66438e-05	0.0274514	0.00649006	2.03502	-1.37366	1.48146
17438987	CXCL2	7.15019	7.80155	8.17372	chemokine (C-X-C motif) ligand 2	0.0466579	0.00411283	0.319936	0.0451135	2.03288	-1.2943	1.57064
17222549	RNF149	8.46741	8.61283	9.48948	ring finger protein 149	0.0111715	0.000538226	0.000994686	0.750861	2.03084	-1.83611	1.10606
17518962	ANXA2	7.13206	7.26734	8.15118	annexin A2	0.0163778	0.00118189	0.00189304	0.807964	2.02668	-1.84529	1.0983
17233226	LILRB4	11.1684	11.2287	12.1855	leukocyte immunoglobulin-like receptor, subfamily B (with TM and ITIM domains), member 4	0.00815523	0.000506093	0.000371229	0.950221	2.02386	-1.94102	1.04268
17315718	PTGER4	7.69109	8.11239	8.70301	prostaglandin E receptor 4 (subtype EP4)	0.00129296	5.09129e-06	0.000894434	0.0142157	2.01658	-1.50588	1.33914
17362973	MS4A6A	8.76304	8.84828	9.77346	membrane-spanning 4-domains, subfamily A, member 6A	0.00576189	0.000242149	0.000234358	0.888219	2.0145	-1.89893	1.06086
17352401	MAP3K8	9.18553	9.29894	10.1959	mitogen-activated protein kinase kinase kinase 8	0.000239768	2.11729e-06	3.09701e-06	0.641387	2.01441	-1.86213	1.08178
17391056	ATP8B4	6	6	7.00047	ATPase, class I, type 8B, member 4	0.00212385	8.84443e-05	2.98569e-05	1	2.00065	-2.00065	1
17237937	B4GALNT1	7.16833	7.32451	8.16481	beta-1,4-N-acetyl-galactosaminyl transferase 1	0.00879259	0.000336178	0.000753642	0.684731	1.99512	-1.79043	1.11433
17327465	ETS2	9.42337	9.75522	10.4053	v-ets avian erythroblastosis virus E26 oncogene homolog 2	0.00886897	0.000128991	0.0112342	0.0484161	1.9751	-1.56926	1.25862
17401846	VAV3	6.17436	6.66466	7.15058	vav 3 guanine nucleotide exchange factor	0.00407479	2.9621e-05	0.0107167	0.0100557	1.96731	-1.40049	1.40473
17484909	PNPLA2	9.06851	9.53364	10.0417	patatin-like phospholipase domain containing 2	0.0151612	0.000368214	0.0323481	0.0517991	1.96315	-1.42212	1.38044
17315312	SOAT2	6.82275	6.67106	7.78712	sterol O-acyltransferase 2	0.00467654	0.000787746	6.05217e-05	0.723477	1.95122	-2.16756	-1.11087
17414434	UGCG	8.44866	8.63549	9.4059	UDP-glucose ceramide glucosyltransferase	0.00156683	1.61072e-05	7.45544e-05	0.383939	1.94159	-1.70576	1.13826
17212185	IL1R1	8.48421	8.37592	9.43936	interleukin 1 receptor, type I	0.00737562	0.00122265	0.000159507	0.856436	1.93878	-2.0899	-1.07795
17353747	CD14	10.5689	11.0035	11.5197	CD14 molecule	0.001944	9.08941e-06	0.0025989	0.0101098	1.93292	-1.43021	1.35149
17269717	STAT3	10.0275	10.2976	10.9741	signal transducer and activator of transcription 3 (acute-phase response factor)	0.000150379	3.82666e-07	1.09257e-05	0.0445832	1.92736	-1.59836	1.20584
17434490	STEAP4	6.22147	6.36841	7.16196	STEAP family member 4	0.00398196	8.44461e-05	0.000204757	0.618623	1.91918	-1.73334	1.10721
17540154	CYBB	9.44577	9.60544	10.3775	cytochrome b-245, beta polypeptide	0.00391961	7.50693e-05	0.00022334	0.556572	1.9076	-1.70773	1.11704
17372307	ITGA4	7.86633	8.07734	8.79512	integrin, alpha 4 (antigen CD49D, alpha 4 subunit of VLA-4 receptor)	0.00219529	2.26639e-05	0.000161385	0.298228	1.90369	-1.64465	1.1575
17352036	PSTPIP2	7.5041	7.56791	8.4311	proline-serine-threonine phosphatase interacting protein 2	0.0042818	0.000160314	0.00012838	0.918281	1.90132	-1.81906	1.04522
17484701	Ifitm1	6	6.02254	6.92548	interferon induced transmembrane protein 1	0.0210174	0.00318534	0.00178275	0.994194	1.89932	-1.86987	1.01575
17306816	TGM1	6.83806	7.03445	7.75932	transglutaminase 1	0.000467015	2.58232e-06	1.81255e-05	0.231458	1.89376	-1.65275	1.14583
17516718	AMICA1	6.21853	6.48666	7.13918	adhesion molecule, interacts with CXADR antigen 1	0.0235023	0.00123647	0.00999563	0.378523	1.89297	-1.57191	1.20425
17248288	SH3PXD2B	6.58016	6.7687	7.49369	SH3 and PX domains 2B	0.0399907	0.00464095	0.0131202	0.688572	1.88364	-1.65289	1.13961
17317637	SLA	9.68865	9.96669	10.6021	Src-like-adaptor	0.000378851	1.15632e-06	4.04279e-05	0.0476388	1.88352	-1.55336	1.21255
17471828	Klra2	6	6.0059	6.9053	killer cell lectin-like receptor, subfamily A, member 2	0.00043889	9.81953e-06	3.20496e-06	0.998781	1.87293	-1.86529	1.0041
17216469	SERPINB10	6.06226	6	6.9668	serpin peptidase inhibitor, clade B (ovalbumin), member 10	0.00166911	0.000102676	1.53004e-05	0.911903	1.87195	-1.9545	-1.0441
17338472	Mocs1	7.90816	7.94411	8.81175	molybdenum cofactor synthesis 1	0.0338346	0.00663043	0.0044577	0.987147	1.87071	-1.82467	1.02523
17351465	TUBB6	7.90053	8.16382	8.79211	tubulin, beta 6 class V	0.0298851	0.00193742	0.0146065	0.402973	1.85521	-1.54574	1.20021
17500327	EIF4EBP1	7.93038	8.08804	8.82103	eukaryotic translation initiation factor 4E binding protein 1	0.00255407	4.01117e-05	0.000134423	0.501353	1.85401	-1.66208	1.11548
17400000	S100A10	8.14502	8.29172	9.03194	S100 calcium binding protein A10	0.0174565	0.00113175	0.00255016	0.717617	1.84922	-1.67042	1.10704
17338959	Tnfsf9	7.35601	7.6085	8.24154	tumor necrosis factor (ligand) superfamily, member 9	0.0136557	0.000435204	0.00415804	0.319973	1.84744	-1.55083	1.19125
17503942	Mt1	10.3926	10.5592	11.2738	metallothionein 1	0.00185902	2.16444e-05	8.9754e-05	0.422251	1.84192	-1.64101	1.12243
17367004	IL15RA	7.38353	7.64644	8.26349	interleukin 15 receptor, alpha	0.0112111	0.000275844	0.00340666	0.259807	1.84032	-1.53373	1.1999
17424077	B4GALT1	10.3342	10.693	11.201	UDP-Gal:betaGlcNAc beta 1,4- galactosyltransferase, polypeptide 1	0.00249223	1.41693e-05	0.00179697	0.0243585	1.82368	-1.42207	1.28241
17281721	PYGL	7.02681	7.09048	7.89265	phosphorylase, glycogen, liver	7.53875e-05	5.89106e-07	4.76659e-07	0.793161	1.82239	-1.74371	1.04512
17358797	FAS	7.85266	7.76688	8.71798	Fas cell surface death receptor	0.0300413	0.0101585	0.0023254	0.931198	1.82174	-1.93334	-1.06126
17519282	RAB27A	9.30034	9.57263	10.1504	RAB27A, member RAS oncogene family	0.00250007	1.92149e-05	0.000548114	0.0992272	1.80252	-1.49249	1.20772
17298473	GALNT15	6.51715	6.8205	7.36628	polypeptide N-acetylgalactosaminyltransferase 15	0.00871675	0.00014661	0.00433446	0.126119	1.80142	-1.45981	1.23401
17354595	SMIM3	8.01538	8.26146	8.86334	small integral membrane protein 3	0.00983066	0.000220079	0.00257018	0.265109	1.79995	-1.51769	1.18598
17252995	SLC43A2	7.9367	8.5022	8.77914	solute carrier family 43 (amino acid system L transporter), member 2	0.0071237	0.000111843	0.15525	0.00246001	1.79308	-1.21162	1.4799
17229391	UCK2	7.6372	7.50433	8.47838	uridine-cytidine kinase 2	0.0205202	0.00758048	0.000998662	0.823114	1.79151	-1.96434	-1.09647
17337796	PLA2G7	8.34974	8.29822	9.18509	phospholipase A2, group VII (platelet-activating factor acetylhydrolase, plasma)	0.0273822	0.00739003	0.00215235	0.970275	1.7843	-1.84917	-1.03636
17218430	ABL2	8.52325	8.76365	9.35833	ABL proto-oncogene 2, non-receptor tyrosine kinase	0.00172889	1.17644e-05	0.000224092	0.128953	1.78396	-1.51014	1.18132
17489399	FXYD5	8.44446	8.54042	9.27233	FXYD domain containing ion transport regulator 5	0.0076959	0.000331421	0.000462459	0.810707	1.77507	-1.66084	1.06878
17509642	KLHL2	8.10917	8.43554	8.93395	kelch-like family member 2	0.00627005	7.25266e-05	0.00433911	0.063571	1.77127	-1.41265	1.25386
17502573	HMOX1	8.8179	9.00472	9.6421	heme oxygenase (decycling) 1	0.0431264	0.00500363	0.0166111	0.644076	1.77055	-1.5555	1.13825
17438584	STAP1	7.4493	7.42835	8.27334	signal transducing adaptor family member 1	0.00401245	0.0002665	7.24421e-05	0.989418	1.77036	-1.79625	-1.01462
17276776	ARG2	6	6.05998	6.8229	arginase 2	1.01701e-07	9.77014e-11	7.56786e-11	0.507443	1.76896	-1.69692	1.04245
17495839	IGSF6	10.9749	11.1072	11.7976	immunoglobulin superfamily, member 6	0.0194568	0.00144436	0.00304232	0.742152	1.76864	-1.61369	1.09602
17394694	B4GALT5	8.09218	8.40837	8.89705	UDP-Gal:betaGlcNAc beta 1,4- galactosyltransferase, polypeptide 5	0.0103811	0.000178996	0.00776337	0.0933527	1.74698	-1.40316	1.24503
17355984	CHKA	8.34672	8.67313	9.14886	choline kinase alpha	0.00934041	0.000146226	0.00807227	0.0741293	1.74368	-1.39062	1.25389
17547662	S100A11	8.11497	7.8478	8.91292	S100 calcium binding protein A11	0.000475741	0.000156187	1.29811e-06	0.161207	1.73863	-2.09233	-1.20344
17450319	SLC10A6	6.11821	6.36182	6.91459	solute carrier family 10 (sodium/bile acid cotransporter), member 6	0.000520894	1.87228e-06	6.27605e-05	0.0553239	1.73674	-1.4669	1.18395
17463673	ETV6	9.20724	9.46846	10.0024	ets variant 6	0.00282152	2.22325e-05	0.000695499	0.0938632	1.73524	-1.44785	1.1985
17251303	PIK3R5	9.43063	9.67928	10.22	phosphoinositide-3-kinase, regulatory subunit 5	0.0148433	0.000465937	0.00615063	0.257968	1.72828	-1.45466	1.1881
17404028	TPD52	9.11372	9.25028	9.89892	tumor protein D52	0.001886	2.45178e-05	8.13407e-05	0.486267	1.72334	-1.56769	1.09928
17338388	TREML2	6.73339	6.89393	7.5181	triggering receptor expressed on myeloid cells-like 2	0.0191288	0.00115519	0.00389723	0.606339	1.72275	-1.54133	1.1177
17360216	GSTO1	7.75006	7.89568	8.52723	glutathione S-transferase omega 1	0.0202154	0.00137852	0.0038175	0.666032	1.71376	-1.54922	1.10621
17514832	TAF1D	9.43494	9.82145	10.2119	TATA box binding protein (TBP)-associated factor, RNA polymerase I, D, 41kDa	0.0288754	0.00132095	0.0753492	0.0787704	1.71347	-1.31076	1.30723
17464950	TFEC	6.28515	6.30128	7.06191	transcription factor EC	0.00770239	0.000581161	0.000280755	0.993903	1.71328	-1.69423	1.01125
17221756	OGFRL1	9.70753	9.98209	10.4798	opioid growth factor receptor-like 1	0.000659687	2.18542e-06	0.000166664	0.0260115	1.70801	-1.41201	1.20963
17215873	GPR35	7.2047	7.42891	7.97173	G protein-coupled receptor 35	0.00221025	1.69046e-05	0.00032498	0.135239	1.70176	-1.45681	1.16814
17223069	STK17B	9.98724	10.2896	10.7541	serine/threonine kinase 17b	0.00214434	1.15528e-05	0.00114378	0.0295431	1.7015	-1.37977	1.23318
17295266	PLP2	8.65643	8.65376	9.42132	proteolipid protein 2 (colonic epithelium-enriched)	0.00390542	0.000216838	7.45901e-05	0.99979	1.69923	-1.70239	-1.00186
17313050	APOBEC3B	8.86013	9.04052	9.6227	apolipoprotein B mRNA editing enzyme, catalytic polypeptide-like 3B	0.000551361	2.84692e-06	2.88391e-05	0.174438	1.69651	-1.49711	1.13319
17487489	Pvr	8.13121	8.41651	8.89153	poliovirus receptor	0.00375725	2.91288e-05	0.00169583	0.0569435	1.69387	-1.38994	1.21866
17543572	IL2RG	8.01138	7.87492	8.77106	interleukin 2 receptor, gamma	0.0191694	0.00758434	0.000835512	0.778144	1.69311	-1.86107	-1.0992
17399802	S100A4	6.10236	6.24515	6.86054	S100 calcium binding protein A4	0.00555165	0.000126758	0.000450234	0.525361	1.69135	-1.53197	1.10404
17330080	DIRC2	9.06967	9.36405	9.82682	disrupted in renal carcinoma 2	0.00719333	9.70395e-05	0.00484738	0.0772902	1.69014	-1.37818	1.22636
17540521	CFP	7.52813	7.74479	8.28382	complement factor properdin	0.00549165	7.79298e-05	0.00106279	0.214683	1.68843	-1.45299	1.16204
17357688	Ms4a6b	9.16761	9.18312	9.91858	membrane-spanning 4-domains, subfamily A, member 6B	0.0205081	0.0031098	0.00167885	0.995799	1.68292	-1.66493	1.01081
17272437	RHBDF2	7.60084	7.86883	8.34847	rhomboid 5 homolog 2 (Drosophila)	0.0056089	6.45527e-05	0.00241294	0.0941853	1.67904	-1.3944	1.20413
17398571	TMEM154	7.08177	6.99786	7.82915	transmembrane protein 154	0.0251323	0.00828665	0.00162706	0.907924	1.67874	-1.77928	-1.05989
17394153	SLPI	6.59512	6.83859	7.33875	secretory leukocyte peptidase inhibitor	0.00795613	0.000135905	0.00280673	0.166496	1.67439	-1.41437	1.18384
17457942	ZYX	8.4152	8.71213	9.15769	zyxin	0.000433681	1.01958e-06	0.000199797	0.00824004	1.67306	-1.36184	1.22853
17497718	IFITM3	9.86579	9.73094	10.6077	interferon induced transmembrane protein 3	0.0068589	0.00163018	0.000115804	0.691064	1.67244	-1.83631	-1.09798
17414767	C9orf91	7.7655	7.97951	8.50703	chromosome 9 open reading frame 91	0.0164058	0.000617953	0.00569331	0.335289	1.67194	-1.44145	1.15991
17239227	RAB32	8.03694	8.24105	8.77745	RAB32, member RAS oncogene family	0.0113333	0.000309659	0.00283787	0.320832	1.67077	-1.45035	1.15198
17277404	BATF	6.76614	6.9958	7.5055	basic leucine zipper transcription factor, ATF-like	0.00118143	5.92884e-06	0.000179735	0.0767617	1.66944	-1.42375	1.17256
17244140	APAF1	8.02194	8.36275	8.76023	apoptotic peptidase activating factor 1	0.0071237	8.60345e-05	0.0115751	0.0307324	1.6682	-1.31721	1.26646
17347435	CDC42EP3	8.31136	8.43555	9.0448	CDC42 effector protein (Rho GTPase binding) 3	0.0140689	0.000746094	0.00181538	0.685209	1.6626	-1.52546	1.0899
17336157	PRAM1	6.01863	6.10868	6.75036	PML-RARA regulated adaptor molecule 1	0.00173124	2.94268e-05	4.78845e-05	0.698955	1.66062	-1.56014	1.0644
17408945	CEPT1	9.00378	9.15642	9.73136	choline/ethanolamine phosphotransferase 1	0.000465147	2.56339e-06	1.7056e-05	0.241145	1.65585	-1.48961	1.1116
17451443	CORO1C	9.17173	9.36987	9.89759	coronin, actin binding protein, 1C	0.0185082	0.000823655	0.00602788	0.394012	1.65389	-1.44165	1.14722
17381630	PFKFB3	9.60094	9.79861	10.3247	6-phosphofructo-2-kinase/fructose-2,6-biphosphatase 3	0.0176687	0.000749718	0.00560191	0.386997	1.65152	-1.44005	1.14685
17476076	RASGRP4	7.28759	7.51134	8.00775	RAS guanyl releasing protein 4	0.00508598	6.09353e-05	0.00120446	0.157356	1.64736	-1.4107	1.16777
17250533	MAP2K3	8.22058	8.55089	8.93863	mitogen-activated protein kinase kinase 3	0.0191339	0.00059434	0.0347863	0.0773313	1.64495	-1.30834	1.25728
17219581	TAGLN2	9.03901	9.31047	9.75576	transgelin 2	0.00539251	5.57585e-05	0.00286091	0.0702536	1.64348	-1.36159	1.20702
17493632	DGAT2	6.60312	6.77597	7.31925	diacylglycerol O-acyltransferase 2	0.0151041	0.000632299	0.00345069	0.460492	1.64276	-1.45728	1.12728
17466505	RBPJ	9.58966	9.65712	10.3054	recombination signal binding protein for immunoglobulin kappa J region	0.0036345	0.00010276	0.000112378	0.841881	1.64232	-1.56729	1.04788
17288716	GLRX	7.60672	7.65419	8.31959	glutaredoxin (thioltransferase)	0.0301698	0.00478322	0.00399481	0.961432	1.63907	-1.58601	1.03345
17307860	PTK2B	9.12963	9.42587	9.84213	protein tyrosine kinase 2 beta	0.00344259	2.34927e-05	0.00263258	0.0301043	1.63864	-1.33446	1.22794
17394175	SDC4	9.65178	9.6897	10.3601	syndecan 4	0.0274011	0.0043127	0.0031985	0.974237	1.63387	-1.59149	1.02663
17322163	ITGB7	6.61753	6.63594	7.32543	integrin, beta 7	1.56885e-05	1.22855e-07	4.63594e-08	0.964297	1.63342	-1.61271	1.01284
17505967	CMIP	9.22015	9.54587	9.92275	c-Maf inducing protein	0.0308304	0.00153653	0.0600681	0.112732	1.62742	-1.29853	1.25328
17239354	STX11	6.86539	7.04462	7.56649	syntaxin 11	0.0185058	0.000867874	0.00522874	0.443154	1.62574	-1.43581	1.13228
17243051	MOB3A	8.987	9.45327	9.688	MOB kinase activator 3A	0.00934041	0.000173818	0.166309	0.00371146	1.62563	-1.17668	1.38154
17408684	DCLRE1B	7.24083	7.5424	7.94136	DNA cross-link repair 1B	0.0323105	0.00174313	0.0478041	0.154705	1.62511	-1.31856	1.23248
17447451	TBC1D14	9.18823	9.53988	9.88554	TBC1 domain family, member 14	4.15337e-05	3.6764e-08	0.000135369	0.000111424	1.62148	-1.27073	1.27602
17429933	ZC3H12A	8.16814	8.4835	8.85774	zinc finger CCCH-type containing 12A	0.0345493	0.0019382	0.0641998	0.130567	1.61283	-1.29616	1.24432
17360348	DUSP5	7.53687	7.71352	8.21901	dual specificity phosphatase 5	0.0119496	0.000378145	0.00274803	0.377031	1.60452	-1.41961	1.13025
17319037	RAC2	10.346	10.428	11.0275	ras-related C3 botulinum toxin substrate 2 (rho family, small GTP binding protein Rac2)	0.00972554	0.000469259	0.000681052	0.809665	1.6038	-1.51525	1.05844
17472030	DUSP16	9.17503	9.42245	9.85595	dual specificity phosphatase 16	0.00467654	4.5535e-05	0.00199298	0.078405	1.60316	-1.35051	1.18708
17430861	SESN2	6.68444	7.01823	7.36339	sestrin 2	0.0385273	0.00244917	0.0961465	0.109895	1.60097	-1.27029	1.26033
17360068	WBP1L	9.14236	9.45116	9.81936	WW domain binding protein 1-like	0.0103952	0.000164807	0.0159477	0.0449086	1.59882	-1.29074	1.23868
17445786	PTPN12	9.4188	9.64966	10.0809	protein tyrosine phosphatase, non-receptor type 12	0.0109775	0.000224383	0.00530806	0.157237	1.58241	-1.34842	1.17353
17524698	CDKN2D	7.12843	7.1637	7.78872	cyclin-dependent kinase inhibitor 2D (p19, inhibits CDK4)	0.00176709	4.8146e-05	3.10354e-05	0.938649	1.5804	-1.54223	1.02475
17394727	TMEM189	7.8453	7.97133	8.50221	transmembrane protein 189	0.0255136	0.00208152	0.0057439	0.677412	1.57669	-1.4448	1.09129
17454166	PILRA	6.98258	6.98446	7.63888	paired immunoglobin-like type 2 receptor alpha	0.00426025	0.000241919	9.02756e-05	0.999863	1.57604	-1.57399	1.0013
17437129	CPEB2	9.67113	9.84843	10.3271	cytoplasmic polyadenylation element binding protein 2	0.0479057	0.00539925	0.0253739	0.544733	1.57567	-1.39346	1.13076
17350040	ARHGAP26	7.93226	8.04336	8.58813	Rho GTPase activating protein 26	0.00770239	0.000252345	0.000670588	0.628407	1.57556	-1.45878	1.08005
17529662	TBC1D2B	8.40272	8.69366	9.05794	TBC1 domain family, member 2B	0.02575	0.0010849	0.0415027	0.115273	1.57486	-1.28724	1.22344
17246310	DGKA	8.94554	9.26622	9.59589	diacylglycerol kinase, alpha 80kDa	0.0193672	0.000602595	0.0490679	0.0563226	1.56955	-1.25672	1.24892
17406760	SEMA4A	7.22331	7.40012	7.87228	sema domain, immunoglobulin domain (Ig), transmembrane domain (TM) and short cytoplasmic domain, (semaphorin) 4A	0.00118428	7.13328e-06	0.000115076	0.136852	1.56805	-1.38719	1.13038
17517554	PSTPIP1	6.51417	6.67721	7.16037	proline-serine-threonine phosphatase interacting protein 1	0.00365397	4.34171e-05	0.000407065	0.263945	1.56505	-1.3978	1.11965
17233811	DNA2	6.07894	6.2133	6.72291	DNA replication helicase/nuclease 2	0.0118088	0.000453151	0.00179777	0.535539	1.56262	-1.42366	1.0976
17338403	B430306N03Rik	7.5319	7.47921	8.174	RIKEN cDNA B430306N03 gene	0.00444326	0.000456808	7.04303e-05	0.905254	1.56059	-1.61865	-1.0372
17279131	TNFAIP2	7.17562	7.52276	7.81752	tumor necrosis factor, alpha-induced protein 2	0.027088	0.00116762	0.104241	0.0498837	1.56038	-1.22668	1.27204
17479736	TM6SF1	10.7768	11.0335	11.4179	transmembrane 6 superfamily member 1	0.00535412	5.24721e-05	0.00369764	0.0525086	1.55947	-1.30525	1.19476
17363204	PSAT1	7.69243	7.86426	8.33056	phosphoserine aminotransferase 1	0.019722	0.000960897	0.00655139	0.414569	1.55631	-1.38157	1.12648
17369126	LRRC8A	9.12276	9.45114	9.76055	leucine rich repeat containing 8 family, member A	0.00391961	2.72253e-05	0.0122259	0.00798332	1.55595	-1.23921	1.2556
17286707	GCNT2	7.81449	7.86639	8.45055	glucosaminyl (N-acetyl) transferase 2, I-branching enzyme (I blood group)	0.0136557	0.00109488	0.00103376	0.920767	1.55408	-1.49916	1.03663
17446775	PREB	8.0268	8.33086	8.66159	prolactin regulatory element binding	0.0186475	0.00055391	0.0407104	0.0622067	1.55271	-1.25764	1.23462
17350740	LMNB1	7.42602	7.47954	8.06061	lamin B1	0.0332931	0.00531545	0.00518871	0.940493	1.5525	-1.49596	1.03779
17488148	RAB4B	6.08125	6.13315	6.71485	RAB4B, member RAS oncogene family	0.0343042	0.00564797	0.00540171	0.944577	1.55144	-1.49661	1.03663
17338378	Treml4	6.91453	7.05708	7.54371	triggering receptor expressed on myeloid cells-like 4	0.0151612	0.000679054	0.0031156	0.507873	1.54668	-1.40117	1.10385
17288699	ELL2	8.21246	8.25951	8.8378	elongation factor, RNA polymerase II, 2	0.026207	0.0036129	0.00324271	0.947664	1.54257	-1.49307	1.03315
17254194	AI662270	7.38901	7.61701	8.01411	expressed sequence AI662270	0.0151832	0.000433623	0.0102156	0.166352	1.54231	-1.31686	1.1712
17235915	TXNRD1	8.92253	9.15116	9.54197	thioredoxin reductase 1	0.00576189	6.64288e-05	0.00284735	0.0841124	1.53627	-1.31112	1.17172
17368760	Mir3088	6.46074	6.58021	7.07992	microRNA 3088	0.0396723	0.00480977	0.0120534	0.72312	1.536	-1.41393	1.08633
17308299	SLC39A14	8.08855	8.08236	8.70548	solute carrier family 39 (zinc transporter), member 14	0.000389065	9.53002e-06	2.48173e-06	0.997098	1.53362	-1.54021	-1.0043
17487361	APOC2	7.05777	7.1172	7.67377	apolipoprotein C-II	0.00947058	0.000515188	0.000571693	0.874526	1.53262	-1.47077	1.04205
17350356	EIF1AX	8.8779	8.87277	9.49079	eukaryotic translation initiation factor 1A, X-linked	0.00627005	0.000487891	0.000169228	0.998975	1.52932	-1.53476	-1.00356
17470580	APOBEC1	9.73133	9.72349	10.3427	apolipoprotein B mRNA editing enzyme, catalytic polypeptide 1	0.0108423	0.00119232	0.000427568	0.997987	1.52772	-1.53605	-1.00545
17254300	Wfdc21	6.49188	6.44289	7.10147	WAP four-disulfide core domain 21	0.00910147	0.00134354	0.000247637	0.926209	1.52582	-1.57852	-1.03453
17255026	TRIM25	8.10217	8.15228	8.7115	tripartite motif containing 25	0.0430475	0.00855878	0.00822898	0.949794	1.52555	-1.47347	1.03535
17485226	LSP1	8.68906	8.69431	9.294	lymphocyte-specific protein 1	0.00379803	0.000192366	7.56802e-05	0.998684	1.52092	-1.5154	1.00364
17341508	MMP25	6.48451	6.5549	7.08941	matrix metallopeptidase 25	0.0217601	0.00218749	0.00290102	0.866094	1.52088	-1.44846	1.05
17474143	SLC1A5	7.03275	7.25526	7.63344	solute carrier family 1 (neutral amino acid transporter), member 5	0.0167287	0.00050802	0.0121298	0.166344	1.51644	-1.29971	1.16676
17493824	RELT	6.91317	7.20739	7.51264	RELT tumor necrosis factor receptor	0.0179225	0.000505336	0.0438135	0.0528823	1.51516	-1.23563	1.22622
17338371	TREM3	6.42935	6.4485	7.02821	triggering receptor expressed on myeloid cells 3	0.00659368	0.000410467	0.000220267	0.984601	1.51452	-1.49454	1.01337
17222825	NABP1	8.43978	8.586	9.03844	nucleic acid binding protein 1	0.0307931	0.00243311	0.0107809	0.54801	1.51431	-1.36836	1.10666
17472235	EPS8	7.71825	7.71041	8.31604	epidermal growth factor receptor pathway substrate 8	0.0108436	0.00119617	0.000427849	0.997899	1.51339	-1.52164	-1.00545
17340323	FOXN2	8.04468	8.20799	8.63569	forkhead box N2	0.0157355	0.000606425	0.00490141	0.364021	1.5063	-1.34509	1.11986
17431174	Cd52	8.64363	8.5643	9.23458	CD52 antigen	0.032198	0.0133342	0.00248418	0.886419	1.50623	-1.59138	-1.05653
17401500	DRAM2	10.6398	10.4897	11.229	DNA-damage regulated autophagy modulator 2	0.0066592	0.00238102	9.48204e-05	0.519114	1.50437	-1.66932	-1.10965
17254171	Slfn1	6.67706	6.74281	7.26402	schlafen 1	0.0294868	0.00374836	0.00469447	0.889006	1.50208	-1.43516	1.04663
17525329	ST3GAL4	7.73759	7.87566	8.31997	ST3 beta-galactoside alpha-2,3-sialyltransferase 4	0.00429852	6.31462e-05	0.000457336	0.326743	1.49732	-1.36066	1.10043
17264651	KDM6B	10.1167	10.4366	10.6991	lysine (K)-specific demethylase 6B	0.0307931	0.00154436	0.125667	0.0536252	1.49728	-1.19951	1.24825
17304493	GNL3	8.81876	8.93623	9.39436	guanine nucleotide binding protein-like 3 (nucleolar)	0.0137215	0.000608247	0.0022119	0.56789	1.49029	-1.37375	1.08483
17337232	FLOT1	8.48164	8.59273	9.05673	flotillin 1	0.0174577	0.00100175	0.0030533	0.630819	1.48977	-1.37936	1.08004
17259534	SLC16A3	7.58627	7.82326	8.15957	solute carrier family 16 (monocarboxylate transporter), member 3	0.001944	9.72006e-06	0.00136055	0.0205146	1.48792	-1.26252	1.17853
17432287	DDI2	9.01415	9.20386	9.58275	DNA-damage inducible 1 homolog 2 (S. cerevisiae)	0.0207625	0.000872894	0.0119363	0.261525	1.48309	-1.30035	1.14053
17524107	PANX1	6.60917	6.94052	7.17648	pannexin 1	0.0154946	0.000410428	0.101491	0.0174452	1.48175	-1.17769	1.25819
17546109	TLR7	10.6688	10.8436	11.2359	toll-like receptor 7	0.0192611	0.000805345	0.00861382	0.308694	1.48158	-1.31252	1.12881
17217283	PPP1R15B	9.10626	9.43283	9.67238	protein phosphatase 1, regulatory subunit 15B	0.00701795	8.6647e-05	0.0493497	0.00703864	1.48054	-1.18062	1.25403
17371374	CERS6	8.53829	8.72143	9.10372	ceramide synthase 6	0.00550376	6.87883e-05	0.00158515	0.141435	1.47983	-1.30341	1.13535
17317015	EXT1	8.0272	8.14259	8.59191	exostosin glycosyltransferase 1	0.0116156	0.000443943	0.00168088	0.547641	1.4791	-1.3654	1.08327
17226736	MAPKAPK2	9.85684	10.1969	10.4185	mitogen-activated protein kinase-activated protein kinase 2	0.0266192	0.00122142	0.180833	0.0276448	1.47599	-1.16607	1.26579
17448389	RBM47	8.88868	8.96525	9.44831	RNA binding motif protein 47	0.0119648	0.000664117	0.00114269	0.775281	1.47389	-1.39771	1.0545
17447259	TNIP2	7.93618	8.29591	8.49576	TNFAIP3 interacting protein 2	0.0066592	8.94388e-05	0.107012	0.00301621	1.47384	-1.14857	1.28319
17260369	MYO1G	7.64442	7.97822	8.204	myosin IG	0.010322	0.000173615	0.0823839	0.00866786	1.47383	-1.16941	1.26032
17383216	SLC2A6	6.96532	7.11473	7.52363	solute carrier family 2 (facilitated glucose transporter), member 6	0.00060509	2.78742e-06	4.68403e-05	0.11272	1.47254	-1.32768	1.10911
17484966	AP2A2	9.29575	9.58325	9.85292	adaptor-related protein complex 2, alpha 2 subunit	0.00550523	5.09415e-05	0.0175439	0.011402	1.47137	-1.20553	1.22052
17361890	CAPN1	7.40998	7.55696	7.96521	calpain 1, (mu/I) large subunit	0.00567994	9.26868e-05	0.000917179	0.274701	1.4694	-1.32707	1.10725
17447803	FBXL5	9.04303	9.00455	9.59734	F-box and leucine-rich repeat protein 5	0.00282152	0.000221262	3.57392e-05	0.921473	1.46847	-1.50816	-1.02703
17528329	SNX1	8.70742	8.80462	9.26002	sorting nexin 1	0.017705	0.00111533	0.00280595	0.687022	1.46672	-1.37116	1.06969
17215650	LRRFIP1	8.30847	8.51652	8.85969	leucine rich repeat (in FLII) interacting protein 1	0.0244358	0.00108911	0.0216998	0.199393	1.46532	-1.26854	1.15513
17362831	CCDC86	7.23966	7.30848	7.78911	coiled-coil domain containing 86	0.022849	0.00226994	0.00327496	0.847917	1.46353	-1.39535	1.04886
17370551	ARHGAP15	7.11421	7.06657	7.66359	Rho GTPase activating protein 15	0.0136557	0.00272364	0.000531892	0.926591	1.46346	-1.51259	-1.03358
17238367	STAT2	7.89457	8.1933	8.43929	signal transducer and activator of transcription 2, 113kDa	0.0307931	0.00154367	0.124692	0.0540643	1.45874	-1.18591	1.23006
17332050	SYNJ1	8.83817	9.07925	9.38116	synaptojanin 1	0.00983505	0.00015304	0.0131526	0.0498504	1.457	-1.23277	1.18188
17324998	OSBPL11	10.0588	10.3585	10.594	oxysterol binding protein-like 11	0.0120361	0.000241514	0.0637857	0.0165712	1.44912	-1.17733	1.23085
17299401	PELI2	8.54609	8.77991	9.08049	pellino E3 ubiquitin protein ligase family member 2	0.0347711	0.00199131	0.0548288	0.153975	1.44834	-1.23165	1.17594
17465906	CREB3L2	8.56542	8.85238	9.09858	cAMP responsive element binding protein 3-like 2	0.0241313	0.000952842	0.0934324	0.0458312	1.4471	-1.18608	1.22006
17521917	NCKIPSD	7.75608	8.00827	8.28888	NCK interacting protein with SH3 domain	0.0204962	0.00067798	0.0427808	0.0721979	1.44673	-1.21471	1.19101
17255232	LRRC59	8.97003	9.24586	9.50277	leucine rich repeat containing 59	0.0105447	0.000165491	0.0332848	0.0218825	1.44668	-1.19492	1.21069
17335281	DEF6	7.06421	7.40206	7.59306	differentially expressed in FDCP 6 homolog (mouse)	0.00391961	3.31402e-05	0.0716354	0.00152353	1.44277	-1.14155	1.26387
17217399	CHI3L1	6.76307	6.71084	7.28792	chitinase 3-like 1 (cartilage glycoprotein-39)	0.0221333	0.00643405	0.00132734	0.921973	1.43879	-1.49183	-1.03687
17520315	PLSCR1	6.41259	6.45914	6.936	phospholipid scramblase 1	0.0153759	0.0013285	0.00135308	0.91027	1.43735	-1.39172	1.03279
17404230	Gm5150	6.64002	6.50003	7.16253	predicted gene 5150	0.0189932	0.0113591	0.000711395	0.611403	1.43645	-1.58282	-1.1019
17450142	HPSE	6.14624	6.11969	6.66733	heparanase	0.00167679	9.12329e-05	1.6626e-05	0.949581	1.43503	-1.46169	-1.01858
17411647	CHD7	9.29359	9.68084	9.8144	chromodomain helicase DNA binding protein 7	0.0231192	0.00135388	0.47298	0.00755772	1.43475	-1.097	1.30789
17339142	PPP4R1	9.41387	9.72304	9.93429	protein phosphatase 4, regulatory subunit 1	0.0174565	0.00051471	0.121483	0.0180265	1.43437	-1.15769	1.23899
17315152	ACVR1B	8.06345	8.33335	8.58203	activin A receptor, type IB	0.0310801	0.00154737	0.0989287	0.0694495	1.43254	-1.18811	1.20573
17444037	MAFK	8.32081	8.59326	8.83931	v-maf avian musculoaponeurotic fibrosarcoma oncogene homolog K	0.00983505	0.000149833	0.0346424	0.0188596	1.43247	-1.18596	1.20785
17348156	SVIL	7.96758	8.14861	8.48347	supervillin	0.00842356	0.000138953	0.0038471	0.132283	1.42988	-1.26125	1.1337
17241409	Srgn	10.243	10.2439	10.7583	serglycin	0.012963	0.00154461	0.000657175	0.999964	1.42926	-1.42836	1.00063
17336838	VARS	7.37288	7.58876	7.8874	valyl-tRNA synthetase	0.0241313	0.000992359	0.0310786	0.137202	1.42851	-1.22998	1.16141
17386540	WIPF1	8.41425	8.81236	8.92867	WAS/WASL interacting protein family, member 1	0.0236418	0.00157063	0.565776	0.00630384	1.42841	-1.08395	1.31778
17367055	VIM	10.7462	10.6603	11.2595	vimentin	0.0309744	0.0145169	0.00215609	0.833618	1.42727	-1.51482	-1.06133
17287682	GRK6	7.90857	8.03065	8.41963	G protein-coupled receptor kinase 6	0.014159	0.000558572	0.00302531	0.459158	1.4251	-1.30947	1.0883
17526583	SIDT2	9.57954	9.81572	10.0904	SID1 transmembrane family, member 2	0.0144013	0.000327416	0.0255209	0.0577641	1.42493	-1.20974	1.17787
17229620	FCGR2A	11.209	11.4283	11.7133	Fc fragment of IgG, low affinity IIa, receptor (CD32)	0.00591275	6.09209e-05	0.00654342	0.0364022	1.41847	-1.21842	1.16419
17419959	CNR2	7.46841	7.76171	7.97192	cannabinoid receptor 2 (macrophage)	0.0317012	0.00170234	0.169579	0.0419257	1.41767	-1.15686	1.22544
17266960	Ccl6	9.14556	8.96742	9.64578	chemokine (C-C motif) ligand 6	0.0305062	0.0304326	0.00163413	0.531304	1.41442	-1.60031	-1.13142
17434297	CDK6	8.99082	9.08515	9.49042	cyclin-dependent kinase 6	0.0198122	0.00133159	0.00375599	0.660008	1.41382	-1.32434	1.06757
17427585	JAK1	10.7147	10.8648	11.2137	Janus kinase 1	0.00141257	5.5042e-06	0.00385295	0.0036965	1.41332	-1.2736	1.1097
17355825	CNDP2	9.36487	9.57604	9.86387	CNDP dipeptidase 2 (metallopeptidase M20 family)	0.0305153	0.00155006	0.0418203	0.15689	1.41323	-1.2208	1.15762
17228544	SOAT1	10.0317	10.144	10.529	sterol O-acyltransferase 1	0.00554041	0.00010426	0.000610639	0.390435	1.41153	-1.30586	1.08093
17439922	LRRC8D	7.42001	7.77464	7.9133	leucine rich repeat containing 8 family, member D	0.0252704	0.00148539	0.416862	0.010398	1.40765	-1.10088	1.27866
17318502	DGAT1	7.60151	7.69605	8.09147	diacylglycerol O-acyltransferase 1	0.0216777	0.00153591	0.00444407	0.656604	1.4044	-1.31532	1.06773
17279349	ADSSL1	7.53147	7.48027	8.02081	adenylosuccinate synthase like 1	0.0287746	0.0097444	0.00211413	0.922821	1.4038	-1.45452	-1.03613
17463833	H2AFJ	6.90252	7.16332	7.38686	H2A histone family, member J	0.0151041	0.000367841	0.0614195	0.0270288	1.39895	-1.1676	1.19815
17386700	NFE2L2	11.2058	11.3901	11.689	nuclear factor, erythroid 2-like 2	0.029918	0.00158483	0.0287099	0.21724	1.39787	-1.23024	1.13626
17493614	UVRAG	10.26	10.4026	10.7424	UV radiation resistance associated	0.00780072	0.000146121	0.00198699	0.229375	1.39711	-1.26554	1.10396
17400418	MCL1	11.1998	11.4404	11.681	myeloid cell leukemia 1	0.00107441	3.33115e-06	0.00275477	0.00274735	1.39588	-1.18144	1.18151
17229607	FCGR2B	11.4903	11.4655	11.9692	Fc fragment of IgG, low affinity IIb, receptor (CD32)	0.00704259	0.000781858	0.00017902	0.965063	1.39368	-1.41778	-1.01729
17444009	C130050O18Rik	7.05588	7.27501	7.53292	RIKEN cDNA C130050O18 gene	0.0110526	0.000187769	0.0179038	0.0460353	1.39189	-1.19574	1.16404
17315438	Prr13	6.93392	7.16251	7.41013	proline rich 13	0.00691877	7.92514e-05	0.0139967	0.023391	1.39109	-1.18725	1.17169
17229556	ATF6	10.2651	10.2074	10.7408	activating transcription factor 6	0.00661692	0.00106535	0.000125131	0.833311	1.3906	-1.44735	-1.04081
17277084	PSEN1	9.74656	9.99889	10.2176	presenilin 1	0.010732	0.000175539	0.0421323	0.0182696	1.38613	-1.16371	1.19113
17521681	GPX1	9.98021	10.1579	10.4483	glutathione peroxidase 1	0.0413332	0.00309591	0.043082	0.268321	1.38327	-1.22299	1.13106
17243034	MKNK2	9.32737	9.6711	9.79522	MAP kinase interacting serine/threonine kinase 2	0.034301	0.00279085	0.504546	0.014606	1.38304	-1.08984	1.26903
17321823	KRT80	6.26662	6.38524	6.73391	keratin 80	0.0118583	0.000379058	0.00259495	0.391065	1.38251	-1.27339	1.08569
17466003	ZC3HAV1	8.23695	8.44247	8.70407	zinc finger CCCH-type, antiviral 1	0.0174603	0.000493771	0.0253574	0.0866466	1.38235	-1.19881	1.15311
17221662	TRAM2	7.65853	7.74193	8.12559	translocation associated membrane protein 2	0.013625	0.000664336	0.00180666	0.651079	1.38229	-1.30464	1.05952
17257599	Milr1	7.59405	7.47445	8.06088	mast cell immunoglobulin like receptor 1	0.0344715	0.0244183	0.00231897	0.698689	1.38207	-1.50153	-1.08643
17266952	Ccl9	10.8196	10.889	11.2834	chemokine (C-C motif) ligand 9	0.0196004	0.00154561	0.00289304	0.774978	1.37922	-1.31446	1.04926
17508300	ADAM9	9.63085	9.6611	10.094	ADAM metallopeptidase domain 9	0.00371904	0.000128065	9.78897e-05	0.923189	1.37852	-1.34992	1.02119
17258131	SLC9A3R1	8.54227	8.80041	9.00526	solute carrier family 9, subfamily A (NHE3, cation proton antiporter 3), member 3 regulator 1	0.00528064	4.79075e-05	0.0294598	0.00621375	1.3784	-1.15257	1.19594
17401673	SORT1	10.6902	10.826	11.1517	sortilin 1	0.00660908	0.000107256	0.00152105	0.215749	1.37705	-1.25333	1.09871
17530000	PIK3CB	9.18462	9.4277	9.64414	phosphatidylinositol-4,5-bisphosphate 3-kinase, catalytic subunit beta	0.0216813	0.00076423	0.077904	0.0445617	1.37508	-1.16186	1.18351
17285000	KLF6	11.3804	11.6751	11.8371	Kruppel-like factor 6	0.0121603	0.000287672	0.160297	0.00682586	1.37242	-1.11885	1.22664
17461606	BRPF1	8.64432	8.87509	9.09804	bromodomain and PHD finger containing, 1	0.0186475	0.000553073	0.0549418	0.0461677	1.36957	-1.16712	1.17346
17408662	HIPK1	10.3163	10.4629	10.7685	homeodomain interacting protein kinase 1	0.0060356	8.31519e-05	0.0018411	0.149347	1.36804	-1.23594	1.10689
17364772	MMS19	9.11038	9.21326	9.55671	MMS19 nucleotide excision repair homolog (S. cerevisiae)	0.0344715	0.00317112	0.0118017	0.602564	1.36257	-1.26878	1.07392
17264424	NDEL1	8.92405	9.13205	9.37011	nudE neurodevelopment protein 1-like 1	0.0185082	0.000542348	0.035298	0.0698336	1.36231	-1.17941	1.15508
17524677	KRI1	7.06986	7.35376	7.51516	KRI1 homolog (S. cerevisiae)	0.0265194	0.00128972	0.234851	0.0209274	1.3616	-1.11837	1.21748
17296174	MAP3K1	9.31656	9.47207	9.76106	mitogen-activated protein kinase kinase kinase 1, E3 ubiquitin protein ligase	0.0241313	0.00112742	0.0168621	0.248157	1.36084	-1.22178	1.11382
17470060	RASSF4	9.58364	9.72589	10.0279	Ras association (RalGDS/AF-6) domain family member 4	0.0128971	0.000349455	0.00525617	0.230036	1.36061	-1.23285	1.10362
17435089	FGL2	7.98043	7.98391	8.42392	fibrinogen-like 2	0.0151041	0.00196201	0.0009045	0.999324	1.35989	-1.35661	1.00242
17510836	USP38	8.24364	8.39318	8.68667	ubiquitin specific peptidase 38	0.0330068	0.00213863	0.0232885	0.318214	1.35945	-1.2256	1.10922
17496111	XPO6	9.03811	9.31962	9.48105	exportin 6	0.0261016	0.00125078	0.229402	0.0209069	1.35938	-1.11839	1.21547
17238150	ZBTB39	7.14002	7.50306	7.58251	zinc finger and BTB domain containing 39	0.0202251	0.00142986	0.689996	0.00364419	1.35894	-1.05662	1.28613
17314011	PIM3	7.9943	8.11243	8.43411	Pim-3 proto-oncogene, serine/threonine kinase	0.00873659	0.000198603	0.00181473	0.310394	1.35642	-1.24978	1.08533
17423479	OSGIN2	7.67543	7.76994	8.11487	oxidative stress induced growth inhibitor family member 2	0.0231574	0.0015895	0.00570765	0.597068	1.35607	-1.27009	1.0677
17518378	DENND4A	11.3168	11.5056	11.7517	DENN/MADD domain containing 4A	0.0186475	0.000571812	0.02598	0.0973247	1.35184	-1.18601	1.13982
17299329	LGALS3	7.35181	7.32383	7.78636	lectin, galactoside-binding, soluble, 3	0.0068589	0.000802301	0.000161318	0.946557	1.35149	-1.37796	-1.01959
17512780	DHX38	7.74794	8.01293	8.18186	DEAH (Asp-Glu-Ala-His) box polypeptide 38	0.0307624	0.00165072	0.207515	0.0317355	1.3509	-1.12423	1.20163
17393658	SAMHD1	9.79062	9.94531	10.2243	SAM domain and HD domain 1	0.0140783	0.000373329	0.00839751	0.170656	1.35071	-1.21337	1.11318
17334932	ERGIC1	9.19088	9.34341	9.62359	endoplasmic reticulum-golgi intermediate compartment (ERGIC) 1	0.015181	0.000445844	0.00907809	0.186763	1.34977	-1.21435	1.11151
17325849	C3orf17	7.87719	8.03051	8.30613	chromosome 3 open reading frame 17	0.0280573	0.00146265	0.0216859	0.25228	1.34624	-1.21052	1.11212
17308714	SLC25A30	8.22157	8.32479	8.64916	solute carrier family 25, member 30	0.0106286	0.000304927	0.00186937	0.411577	1.34499	-1.25212	1.07417
17313100	ATF4	10.0073	10.3471	10.4349	activating transcription factor 4	0.0207345	0.00135087	0.614075	0.00449793	1.34492	-1.06273	1.26554
17230525	WDR26	10.444	10.6428	10.8697	WD repeat domain 26	0.0198122	0.000641095	0.0389583	0.0747703	1.34318	-1.17029	1.14774
17505953	GAN	7.06439	7.23547	7.48948	gigaxonin	0.0182	0.000565666	0.0184374	0.12976	1.34266	-1.19251	1.12591
17501962	ELL	7.68096	7.80073	8.10605	elongation factor RNA polymerase II	0.0106286	0.000261085	0.00266015	0.295146	1.34265	-1.23569	1.08656
17410332	CCDC109B	7.00251	6.84902	7.42504	coiled-coil domain containing 109B	0.0185855	0.0166414	0.000606282	0.452298	1.34027	-1.49073	-1.11226
17461807	IRAK2	9.45005	9.8718	9.8698	interleukin-1 receptor-associated kinase 2	0.0252704	0.00500264	0.999801	0.00224175	1.3377	1.00138	1.33955
17271710	CD300LB	6.04913	6.2393	6.46805	CD300 molecule-like family member b	0.0239792	0.000941955	0.0422265	0.0997127	1.33693	-1.17182	1.1409
17246163	ESYT1	8.87666	9.0365	9.29547	extended synaptotagmin-like protein 1	0.0333318	0.00197873	0.0331434	0.231882	1.33682	-1.19662	1.11717
17458573	SNX10	8.82848	8.84878	9.24657	sorting nexin 10	0.0187672	0.00229685	0.00158573	0.975366	1.33616	-1.31749	1.01417
17356743	EHD1	8.52073	8.5846	8.93624	EH-domain containing 1	0.0315736	0.00361537	0.00660958	0.800885	1.33377	-1.27602	1.04526
17431315	SEPN1	7.22878	7.38543	7.64427	selenoprotein N, 1	0.0164058	0.000484463	0.0126344	0.154531	1.33375	-1.19651	1.1147
17494041	NUP98	9.76874	9.95009	10.1836	nucleoporin 98kDa	0.0181576	0.000532473	0.0257007	0.0919253	1.33321	-1.17573	1.13394
17272605	Tha1	7.42113	7.51469	7.83168	threonine aldolase 1	0.00087906	5.69713e-06	4.71206e-05	0.226619	1.3292	-1.24574	1.067
17233888	HERC4	9.54599	9.80431	9.95437	HECT and RLD domain containing E3 ubiquitin protein ligase 4	0.032198	0.00190156	0.253058	0.028362	1.3272	-1.10962	1.19609
17442526	TMED2	7.00191	7.2253	7.40953	transmembrane emp24 domain trafficking protein 2	0.0274011	0.00121362	0.112717	0.0476048	1.3265	-1.13621	1.16748
17451043	NOC4L	6.25051	6.32339	6.65323	nucleolar complex associated 4 homolog (S. cerevisiae)	0.00596985	0.000150179	0.000479265	0.560482	1.322	-1.25687	1.05182
17239005	IPCEF1	7.55382	7.49807	7.95463	interaction protein for cytohesin exchange factors 1	0.0298482	0.0120249	0.00209687	0.875209	1.32025	-1.37227	-1.0394
17306906	RIPK3	6.82491	6.96613	7.22095	receptor-interacting serine-threonine kinase 3	0.0284782	0.00150308	0.0219076	0.255714	1.31589	-1.19318	1.10284
17443286	POR	8.22409	8.38231	8.61978	P450 (cytochrome) oxidoreductase	0.0072096	9.62834e-05	0.00556893	0.0678829	1.31558	-1.17893	1.11591
17296558	Gm21188	7.87818	7.93744	8.27285	predicted gene, 21188	0.0186475	0.00139059	0.00263721	0.768944	1.31464	-1.26173	1.04193
17321440	LMBR1L	7.66549	8.02139	8.05783	limb development membrane protein 1-like	0.0119507	0.000828259	0.893022	0.000880806	1.31252	-1.02558	1.27978
17322128	SPRYD3	7.17516	7.15555	7.56438	SPRY domain containing 3	0.0194428	0.004064	0.0011829	0.9768	1.30968	-1.32761	-1.01369
17242449	TRAPPC10	8.73636	8.96787	9.12515	trafficking protein particle complex 10	0.0181618	0.000560351	0.126922	0.018738	1.3093	-1.11518	1.17406
17418904	AK2	7.8117	7.91937	8.19968	adenylate kinase 2	0.0066592	0.000116649	0.00131113	0.257054	1.30856	-1.21446	1.07748
17274919	ATXN7L1	7.89986	8.10927	8.28646	ataxin 7-like 1	0.0278247	0.00124628	0.107938	0.0512444	1.3073	-1.13068	1.15621
17392991	BCL2L1	8.24859	8.48637	8.63385	BCL2-like 1	0.023149	0.000960463	0.183725	0.021098	1.30609	-1.10763	1.17918
17516921	ZPR1	8.17527	8.31436	8.55629	ZPR1 zinc finger	0.0254932	0.00120087	0.0204727	0.225659	1.30226	-1.18257	1.10121
17270583	NSF	8.70449	8.82743	9.08492	N-ethylmaleimide-sensitive factor	0.0194568	0.000787401	0.00992397	0.275481	1.30173	-1.1954	1.08895
17232112	C920009B18Rik	6.41786	6.50567	6.79728	RIKEN cDNA C920009B18 gene	0.0273822	0.00201775	0.00818906	0.568485	1.30082	-1.22401	1.06276
17542751	MPP1	8.68947	8.65456	9.06451	membrane protein, palmitoylated 1, 55kDa	0.0337353	0.0119184	0.00296708	0.941691	1.29688	-1.32864	-1.02449
17314888	GPD1	7.4686	7.38089	7.84312	glycerol-3-phosphate dehydrogenase 1 (soluble)	0.0136557	0.00591603	0.000381293	0.63782	1.29641	-1.37767	-1.06268
17381058	DNAJC5	8.84036	9.08781	9.21464	DnaJ (Hsp40) homolog, subfamily C, member 5	0.0293548	0.00165239	0.29609	0.0197253	1.29619	-1.0919	1.1871
17238571	DNAJC14	8.8274	8.93843	9.20098	DnaJ (Hsp40) homolog, subfamily C, member 14	0.0106286	0.000246907	0.00306445	0.256555	1.29557	-1.1996	1.08
17377940	ASXL1	8.23181	8.48722	8.60504	additional sex combs like transcriptional regulator 1	0.0110424	0.000250896	0.219619	0.0038753	1.29526	-1.08509	1.19368
17417512	TESK2	6.73515	6.89628	7.10745	testis-specific kinase 2	0.0287822	0.00135995	0.0424027	0.138364	1.29442	-1.15763	1.11816
17429569	RLF	8.89306	8.88388	9.25929	rearranged L-myc fusion	0.0260562	0.00574206	0.00219289	0.994682	1.28898	-1.29721	-1.00638
17452070	OAS3	6.34691	6.40069	6.71159	2'-5'-oligoadenylate synthetase 3, 100kDa	0.0136557	0.000777723	0.00148936	0.751348	1.28759	-1.24048	1.03798
17419840	RUNX3	6.15583	6.20325	6.51778	runt-related transcription factor 3	0.0193678	0.00164471	0.00254764	0.823953	1.28516	-1.24361	1.03341
17266107	ABR	9.02698	9.21789	9.38865	active BCR-related	0.00276796	1.60585e-05	0.0110022	0.00475579	1.28491	-1.12565	1.14148
17285204	ERO1LB	8.12179	8.21742	8.48289	ERO1-like beta (S. cerevisiae)	0.0188118	0.000879471	0.0058259	0.419708	1.28441	-1.20203	1.06853
17272745	USP36	7.52026	7.70961	7.87851	ubiquitin specific peptidase 36	0.0166563	0.000438568	0.0601597	0.0331808	1.28187	-1.1242	1.14025
17231591	ZC3H12D	6.78972	6.85538	7.1447	zinc finger CCCH-type containing 12D	0.0185082	0.00115813	0.00318858	0.663051	1.27897	-1.22207	1.04656
17476036	MAP4K1	6.41279	6.46668	6.76768	mitogen-activated protein kinase kinase kinase kinase 1	0.0218639	0.00188031	0.00355028	0.777512	1.27889	-1.232	1.03806
17286472	RIPK1	9.62491	9.82541	9.97922	receptor (TNFRSF)-interacting serine-threonine kinase 1	0.0185855	0.000565938	0.0969217	0.0258209	1.27837	-1.1125	1.14909
17309544	STK24	9.3326	9.43341	9.68664	serine/threonine kinase 24	0.0355602	0.00284564	0.0176855	0.458411	1.27813	-1.19187	1.07238
17393357	EIF6	7.87736	8.03308	8.23099	eukaryotic translation initiation factor 6	0.0278341	0.00126682	0.0437192	0.126484	1.27777	-1.14703	1.11398
17328756	MED15	8.38182	8.54781	8.73544	mediator complex subunit 15	0.0108083	0.000178162	0.0195788	0.0400431	1.27777	-1.13889	1.12194
17512833	IST1	9.59104	9.75314	9.94171	increased sodium tolerance 1 homolog (yeast)	0.0120301	0.000235618	0.0211374	0.0495916	1.27515	-1.13963	1.11892
17496514	MVP	7.96449	8.15648	8.31509	major vault protein	0.0269937	0.00116654	0.110491	0.046775	1.27509	-1.11621	1.14234
17227536	PTPRC	11.0284	11.1221	11.3789	protein tyrosine phosphatase, receptor type, C	0.0191477	0.000909236	0.00614749	0.415412	1.275	-1.1948	1.06712
17264844	EIF4A1	9.4648	9.64437	9.81384	eukaryotic translation initiation factor 4A1	0.0173867	0.000473634	0.0540598	0.0401117	1.27371	-1.12464	1.13254
17231248	G0S2	7.33656	7.3483	7.68559	G0/G1 switch 2	0.0151041	0.00170804	0.00100455	0.987299	1.2737	-1.26338	1.00817
17270888	ERN1	8.42421	8.62907	8.76994	endoplasmic reticulum to nucleus signaling 1	0.0232809	0.000929778	0.148393	0.0264888	1.2708	-1.10257	1.15258
17282886	ALKBH1	7.223	7.21108	7.56726	alkB, alkylation repair homolog 1 (E. coli)	0.0324148	0.00866185	0.00323512	0.990929	1.26951	-1.28003	-1.00829
17354263	FEM1C	9.47954	9.65867	9.82373	fem-1 homolog c (C. elegans)	0.0326114	0.00171271	0.103427	0.0730852	1.26944	-1.12122	1.1322
17379841	DDX27	7.52902	7.71802	7.86975	DEAD (Asp-Glu-Ala-Asp) box polypeptide 27	0.0204962	0.000691175	0.0947699	0.0325732	1.26639	-1.1109	1.13997
17454551	SNX8	8.09848	8.36571	8.43883	sorting nexin 8	0.0112766	0.000394547	0.507662	0.00171	1.26607	-1.05199	1.2035
17302061	NUFIP1	8.03372	8.09715	8.37325	nuclear fragile X mental retardation protein interacting protein 1	0.0157355	0.000866294	0.00250856	0.641098	1.26534	-1.21091	1.04495
17364948	SLC25A28	8.47471	8.72371	8.81319	solute carrier family 25 (mitochondrial iron transporter), member 28	0.0273822	0.00180438	0.473624	0.0102782	1.26443	-1.06399	1.18838
17360115	TAF5	7.53601	7.6916	7.87209	TAF5 RNA polymerase II, TATA box binding protein (TBP)-associated factor, 100kDa	0.0377201	0.00236777	0.0747408	0.135515	1.26232	-1.13327	1.11388
17422949	Gm11787	8.8182	8.90346	9.14944	predicted gene 11787	0.0315736	0.00245559	0.0122783	0.514743	1.25809	-1.1859	1.06088
17256242	RARA	7.61191	7.57995	7.93887	retinoic acid receptor, alpha	0.0337353	0.0121655	0.00293393	0.936252	1.25437	-1.28247	-1.0224
17450091	5430416N02Rik	6.54968	6.79377	6.87514	RIKEN cDNA 5430416N02 gene	0.0302295	0.00228896	0.528532	0.0108318	1.25306	-1.05802	1.18435
17461897	ATG7	7.80203	7.94494	8.12462	autophagy related 7	0.0153759	0.000389312	0.0227866	0.076058	1.25058	-1.13263	1.10413
17248754	ADAM19	6.21093	6.32599	6.53329	ADAM metallopeptidase domain 19	0.0360592	0.00244608	0.0304081	0.290813	1.25038	-1.15452	1.08303
17292974	H2AFY	9.15244	9.30129	9.47408	H2A histone family, member Y	0.00398196	2.86771e-05	0.00597292	0.0172465	1.24975	-1.12723	1.10869
17367436	Gm13363	9.85011	9.69024	10.1709	predicted gene 13363	0.0189416	0.0291148	0.000583798	0.296929	1.24902	-1.39539	-1.11719
17496920	MCMBP	9.39992	9.50876	9.7207	minichromosome maintenance complex binding protein	0.0274011	0.00145905	0.0181637	0.286173	1.249	-1.15824	1.07836
17453726	Cux1	9.02084	9.05197	9.34065	cut-like homeobox 1	0.0106286	0.000613095	0.00068584	0.876423	1.24817	-1.22152	1.02181
17400339	ARNT	9.81256	9.99483	10.1283	aryl hydrocarbon receptor nuclear translocator	0.00947058	0.000145961	0.0620591	0.00982813	1.24469	-1.09697	1.13467
17530863	MAPKAPK3	7.42373	7.62195	7.7393	mitogen-activated protein kinase-activated protein kinase 3	0.0216777	0.000864077	0.194029	0.0176081	1.2445	-1.08474	1.14728
17243678	RTCB	9.52892	9.53839	9.8432	RNA 2',3'-cyclic phosphate and 5'-OH ligase	0.0307931	0.00590155	0.00362898	0.992378	1.24339	-1.23526	1.00659
17250183	TRIM11	7.92788	8.12369	8.24132	tripartite motif containing 11	0.0149682	0.000403629	0.147843	0.0109508	1.24266	-1.08495	1.14537
17267021	AATF	8.37507	8.52754	8.68776	apoptosis antagonizing transcription factor	0.0186475	0.000553516	0.0444409	0.0570837	1.24202	-1.11746	1.11147
17530348	DNAJC13	10.0245	10.2189	10.3334	DnaJ (Hsp40) homolog, subfamily C, member 13	0.01072	0.000201977	0.122433	0.00643674	1.23875	-1.08261	1.14423
17286719	PAK1IP1	9.14548	9.22875	9.4541	PAK1 interacting protein 1	0.0326236	0.00251927	0.0140569	0.485337	1.23853	-1.16906	1.05942
17520043	CYB5R4	7.85191	7.77365	8.14965	cytochrome b5 reductase 4	0.0317792	0.0225516	0.00197164	0.679233	1.22921	-1.29774	-1.05575
17411605	SDCBP	10.0242	9.9611	10.3208	syndecan binding protein (syntenin)	0.030411	0.017045	0.00190764	0.757054	1.22826	-1.28315	-1.04469
17485747	PPP1R12C	8.70084	8.95826	8.99715	protein phosphatase 1, regulatory subunit 12C	0.0103119	0.000483718	0.779214	0.0007938	1.228	-1.02732	1.19534
17487876	DEDD2	7.01194	7.30484	7.30455	death effector domain containing 2	0.02633	0.00519875	0.999991	0.00241677	1.22485	1.0002	1.2251
17284247	GPR132	7.65626	7.53034	7.94415	G protein-coupled receptor 132	0.0185082	0.0224002	0.000570372	0.356178	1.22086	-1.3322	-1.0912
17339549	YPEL5	9.42264	9.52933	9.70847	yippee-like 5 (Drosophila)	0.0334448	0.00202204	0.0311307	0.247414	1.21911	-1.1322	1.07676
17475821	PAF1	9.474	9.61705	9.75718	Paf1, RNA polymerase II associated factor, homolog (S. cerevisiae)	0.0129674	0.000266508	0.0367675	0.0327837	1.21688	-1.10201	1.10424
17498015	TOLLIP	7.72047	7.94528	8.00121	toll interacting protein	0.0285496	0.00247496	0.668076	0.00716684	1.21482	-1.03953	1.16862
17480078	PICALM	12.2876	12.3694	12.5671	phosphatidylinositol binding clathrin assembly protein	0.00129296	7.62882e-06	0.000166783	0.106964	1.2138	-1.14692	1.05831
17411527	LYN	10.399	10.5479	10.678	LYN proto-oncogene, Src family tyrosine kinase	0.0216777	0.000759579	0.0810949	0.0424476	1.21341	-1.09442	1.10872
17469894	RAF1	9.35355	9.47417	9.63208	Raf-1 proto-oncogene, serine/threonine kinase	0.00868102	0.000124024	0.0100738	0.0514266	1.21295	-1.11566	1.0872
17450770	GAK	9.32884	9.52351	9.60705	cyclin G associated kinase	0.0198506	0.000881897	0.332826	0.00848516	1.2127	-1.05962	1.14446
17536364	MSN	11.1776	11.2659	11.455	moesin	0.0137567	0.00039713	0.00564351	0.241988	1.21202	-1.14012	1.06306
17327635	SLX4	7.18078	7.43079	7.45247	SLX4 structure-specific endonuclease subunit	0.0189416	0.00199932	0.933018	0.0018615	1.20722	-1.01514	1.18921
17405414	SERP1	9.54709	9.42715	9.81811	stress-associated endoplasmic reticulum protein 1	0.0119337	0.0133976	0.000239894	0.293948	1.20666	-1.31126	-1.08669
17436574	RNF4	9.99739	10.1035	10.268	ring finger protein 4	0.0213188	0.00079943	0.0206482	0.160014	1.20629	-1.12073	1.07634
17226420	ACTR3	11.3578	11.367	11.6279	ARP3 actin-related protein 3 homolog (yeast)	0.00159104	4.67568e-05	2.34615e-05	0.974399	1.20595	-1.19828	1.0064
17428142	OSBPL9	10.392	10.425	10.6581	oxysterol binding protein-like 9	0.019722	0.0017572	0.0025332	0.842491	1.20256	-1.17535	1.02315
17446068	PUS7	7.13574	7.15833	7.39608	pseudouridylate synthase 7 (putative)	0.0157355	0.00140464	0.00139911	0.915384	1.19776	-1.17916	1.01578
17538704	PHF8	7.73444	7.74639	7.99228	PHD finger protein 8	0.0230642	0.00333665	0.00229356	0.979384	1.19569	-1.18582	1.00832
17269845	BECN1	8.3475	8.54559	8.60009	beclin 1, autophagy related	0.0157355	0.000766562	0.547596	0.00307365	1.19134	-1.0385	1.14718
17407149	ATP8B2	7.86736	7.98273	8.11723	ATPase, aminophospholipid transporter, class I, type 8B, member 2	0.0267816	0.00114464	0.0505403	0.101119	1.1891	-1.09771	1.08325
17548274	LOC100861784	10.6074	10.5864	10.8252	ubiquitin-conjugating enzyme E2 L3-like	0.0242973	0.00730697	0.00159364	0.92927	1.16295	-1.17996	-1.01462
17256113	PSMD3	8.42093	8.467	8.63128	proteasome (prosome, macropain) 26S subunit, non-ATPase, 3	0.0350908	0.00341996	0.0113268	0.637312	1.15696	-1.12061	1.03244
17341681	KCTD5	8.19295	8.4066	8.39943	potassium channel tetramerization domain containing 5	0.0278247	0.00669375	0.990223	0.002405	1.15387	1.00498	1.15962
17377926	KIF3B	8.31459	8.28977	8.51701	kinesin family member 3B	0.0116421	0.00257051	0.00035507	0.857492	1.15063	-1.17059	-1.01735
17260761	PLEK	12.2287	12.3667	12.4306	pleckstrin	0.0304928	0.00189734	0.35311	0.0175933	1.15019	-1.04529	1.10035
17515835	TMED2	11.2629	11.2421	11.4621	transmembrane emp24 domain trafficking protein 2	0.0372832	0.0149244	0.00359655	0.931936	1.14807	-1.16471	-1.0145
17244486	SOCS2	7.04413	7.11603	7.20996	suppressor of cytokine signaling 2	0.0243912	0.000996424	0.0357353	0.121961	1.12181	-1.06728	1.0511

## Sheet: Cluster 2
Suppl. Table 1: Annotated lists of gene transcripts found in Cluster 2. Each row represents one transcript and details mean level of expression for each experimental condition, significance, and differential expression between groups. Differential expression, shown in columns K-M are conditionally formatted for ease of interpretation, where green is elevated and red is reduced expression.
Gene_Probe	Gene_Symbol	Mean_HC	Mean_Resilient	Mean_Susceptible	Gene_Description	ANOVA_corrected_pvalue	PostHoc_pvalue_HC_vs_Susceptible	PostHoc_pvalue_Resilient_vs_Susceptible	PostHoc_pvalue_Resilient_vs_HC	S vs HC	R vs S	R vs HC
17342868	FKBP5	7.77924	8.81499	9.62714	FK506 binding protein 5	0.00481672	4.09746e-05	0.0283966	0.00538942	3.59977	-1.75583	2.05019
17277396	JDP2	7.76952	8.61193	9.10705	Jun dimerization protein 2	0.00301835	2.18819e-05	0.0543349	0.00127262	2.52718	-1.40944	1.79303
17487457	BCL3	7.49977	8.09257	8.72153	B-cell CLL/lymphoma 3	0.0002165	1.52052e-06	3.37136e-06	0.496202	2.33231	-1.54645	1.50817
17495097	LYVE1	9.21827	10.1358	10.393	lymphatic vessel endothelial hyaluronan receptor 1	0.00474721	8.22432e-05	0.397527	0.000453066	2.25749	-1.19514	1.8889
17486864	C5AR1	7.37465	8.00766	8.45755	complement component 5a receptor 1	0.000853552	2.59373e-06	0.010195	0.000536297	2.11829	-1.36594	1.55079
17374765	SPINT1	9.13552	9.39843	10.1703	serine peptidase inhibitor, Kunitz type 1	0.00627005	0.000115196	0.000959156	0.314945	2.04878	-1.70746	1.1999
17360599	ADRB1	8.20236	9.12505	9.14912	adrenoceptor beta 1	0.0139533	0.00153884	0.992551	0.000828931	1.92753	-1.01682	1.89565
17379960	PTPN1	8.38131	8.79756	9.32447	protein tyrosine phosphatase, non-receptor type 1	0.000954563	2.94197e-06	0.00091992	0.00699958	1.92275	-1.44085	1.33445
17442284	MLXIP	8.99194	9.51616	9.92891	MLX interacting protein	0.001944	9.34963e-06	0.0132727	0.00203646	1.9145	-1.33122	1.43815
17360501	TCF7L2	7.70383	8.1049	8.6401	transcription factor 7-like 2 (T-cell specific, HMG-box)	0.00379803	2.68725e-05	0.0034732	0.0269465	1.91357	-1.44914	1.32049
17329433	BCL6	8.50138	8.94808	9.40214	B-cell CLL/lymphoma 6	0.00301835	1.83059e-05	0.00736948	0.00832277	1.86705	-1.36989	1.36292
17219264	B4GALT3	8.38597	8.81749	9.28396	UDP-Gal:betaGlcNAc beta 1,4- galactosyltransferase, polypeptide 3	0.00591275	5.90637e-05	0.0118697	0.019888	1.86346	-1.38173	1.34865
17332236	RUNX1	9.97409	10.4867	10.8659	runt-related transcription factor 1	0.00129296	4.80227e-06	0.0018566	0.0064508	1.85557	-1.30066	1.42664
17502295	JAK3	7.37564	7.75463	8.26573	Janus kinase 3	0.00248144	1.35352e-05	0.00208754	0.0200287	1.8533	-1.42514	1.30043
17480740	UCP2	10.4142	10.9594	11.2914	uncoupling protein 2 (mitochondrial, proton carrier)	0.00139449	6.3648e-06	0.0287636	0.000567302	1.83683	-1.25872	1.45929
17215629	MLPH	9.07488	9.64014	9.92459	melanophilin	0.0100285	0.000196802	0.172577	0.00406823	1.80214	-1.21795	1.47966
17532137	MYD88	8.89546	9.22603	9.733	myeloid differentiation primary response 88	0.00428881	3.42701e-05	0.00361649	0.0339525	1.787	-1.42106	1.25751
17292915	DOK3	8.27762	8.6712	9.11441	docking protein 3	0.00237143	1.18311e-05	0.00380732	0.00952955	1.78608	-1.35963	1.31365
17394461	SLC13A3	7.4384	7.88643	8.27467	solute carrier family 13 (sodium-dependent dicarboxylate transporter), member 3	0.0118583	0.000226823	0.0476556	0.0211626	1.78543	-1.3088	1.36417
17424088	Mir5123	10.4772	11.0814	11.3112	microRNA 5123	0.00173124	1.2605e-05	0.153214	0.000197063	1.78254	-1.17266	1.52009
17544939	TSC22D3	8.36245	9.0218	9.1916	TSC22 domain family, member 3	0.0067226	0.000164985	0.485493	0.000702127	1.77663	-1.1249	1.57937
17310044	LIFR	10.0788	10.4866	10.8997	leukemia inhibitory factor receptor alpha	0.0013764	5.24998e-06	0.0034731	0.00386582	1.76644	-1.33152	1.32663
17462351	IL17RA	9.45913	10.1095	10.2735	interleukin 17 receptor A	0.00165182	1.66915e-05	0.363959	8.43609e-05	1.75858	-1.12043	1.56956
17380604	FAM217B	7.465	7.8082	8.27264	family with sequence similarity 217, member B	0.00379803	2.69183e-05	0.00330724	0.0282748	1.75034	-1.37978	1.26856
17532257	CSRNP1	8.30721	8.85112	9.10967	cysteine-serine-rich nuclear protein 1	0.0110542	0.000246864	0.206371	0.00414078	1.74407	-1.19628	1.45791
17262551	JADE2	8.59504	9.22554	9.38677	jade family PHD finger 2	0.0060116	0.00013652	0.477825	0.00058433	1.73115	-1.11824	1.5481
17282776	IRF2BPL	8.81171	9.18566	9.59848	interferon regulatory factor 2 binding protein-like	0.0150223	0.000358694	0.0309842	0.0525961	1.72521	-1.33128	1.2959
17311831	TRIB1	9.05831	9.6888	9.83912	tribbles pseudokinase 1	0.011935	0.000500726	0.591806	0.00163595	1.7181	-1.10982	1.54809
17428766	PLK3	9.26239	9.92064	10.035	polo-like kinase 3	0.00516287	0.000137556	0.67184	0.000292598	1.70838	-1.0825	1.57818
17453819	SERPINE1	8.88809	9.67308	9.65054	serpin peptidase inhibitor, clade E (nexin, plasminogen activator inhibitor type 1), member 1	0.0294338	0.00709561	0.993007	0.00268425	1.69637	1.01575	1.72309
17311846	MYC	9.07659	9.57121	9.8343	v-myc avian myelocytomatosis viral oncogene homolog	0.00816251	0.000134566	0.135999	0.00358479	1.6908	-1.20004	1.40895
17380766	SLCO4A1	8.33675	8.81054	9.08546	solute carrier organic anion transporter family, member 4A1	0.0126586	0.000297901	0.144245	0.00809731	1.68029	-1.20992	1.38875
17525240	ST14	7.56629	8.06778	8.31154	suppression of tumorigenicity 14 (colon carcinoma)	0.0114761	0.000271486	0.202714	0.0047155	1.67627	-1.18407	1.41568
17272619	SOCS3	8.83724	9.24119	9.56797	suppressor of cytokine signaling 3	0.00110923	6.14833e-06	0.00011237	0.120227	1.65948	-1.2542	1.32313
17256784	TMEM106A	7.78544	8.12472	8.51224	transmembrane protein 106A	0.0261016	0.00109165	0.0516947	0.0947578	1.65497	-1.30814	1.26513
17335340	E230001N04Rik	6.05247	6.33815	6.77849	RIKEN cDNA E230001N04 gene	0.00414377	3.42896e-05	0.00248385	0.04801	1.65406	-1.35693	1.21898
17258887	PGS1	8.04288	8.4284	8.75218	phosphatidylglycerophosphate synthase 1	0.000868397	2.53078e-06	0.00494232	0.00107659	1.63501	-1.25161	1.30633
17439741	AFF1	9.00343	9.50912	9.70887	AF4/FMR2 family, member 1	0.00495068	4.32911e-05	0.0353195	0.00455504	1.63064	-1.1485	1.41981
17492745	RPS17	6.5604	7.0819	7.25978	ribosomal protein S17	0.00434435	6.0181e-05	0.276643	0.000553955	1.62381	-1.13122	1.43544
17251527	PER1	10.4984	11.0926	11.1935	period circadian clock 1	0.00382524	8.3052e-05	0.65889	0.000174596	1.61896	-1.07242	1.50963
17436607	SH3BP2	8.22674	8.69306	8.91121	SH3-domain binding protein 2	0.00297889	2.5202e-05	0.110386	0.000665664	1.60711	-1.16324	1.38158
17340332	PPP1R21	9.85164	10.161	10.5359	protein phosphatase 1, regulatory subunit 21	0.00244547	1.28098e-05	0.00302048	0.0131405	1.60684	-1.29674	1.23913
17491788	KLF13	7.88037	8.3078	8.56274	Kruppel-like factor 13	0.00119249	4.95045e-06	0.0277367	0.000432135	1.60477	-1.19329	1.34483
17463184	TNFRSF1A	9.41499	9.83528	10.0949	tumor necrosis factor receptor superfamily, member 1A	0.00554041	5.9204e-05	0.0692306	0.00311827	1.60209	-1.19719	1.3382
17446060	AI506816	6.21391	6.23015	6.87574	expressed sequence AI506816	0.010322	0.000877134	0.000452253	0.992185	1.58209	-1.56439	1.01132
17241038	ANAPC16	9.02249	9.30914	9.67909	anaphase promoting complex subunit 16	0.032198	0.00172051	0.0501225	0.146783	1.57637	-1.29231	1.2198
17285157	HEATR1	8.96878	9.15103	9.62449	HEAT repeat containing 1	0.00114316	6.5104e-06	0.000115906	0.124113	1.5754	-1.38844	1.13465
17336559	NOTCH4	8.25321	8.56209	8.90508	notch 4	0.0189508	0.000578368	0.0395053	0.0667906	1.57121	-1.26839	1.23874
17287381	SYK	9.16572	9.70004	9.81713	spleen tyrosine kinase	0.00114316	1.10945e-05	0.420794	4.20911e-05	1.5707	-1.08455	1.44826
17361683	SIPA1	10.1045	10.6883	10.7534	signal-induced proliferation-associated 1	0.00643835	0.000262925	0.848438	0.000306767	1.56799	-1.04612	1.49886
17252539	CAMKK1	6.41679	6.55349	7.06226	calcium/calmodulin-dependent protein kinase kinase 1, alpha	0.0199904	0.00122663	0.00442149	0.589473	1.56425	-1.42283	1.09939
17319364	D730005E14Rik	7.56142	7.77268	8.2056	RIKEN cDNA D730005E14 gene	0.0268082	0.00143116	0.0160417	0.307609	1.56286	-1.34996	1.1577
17351282	NEDD4L	8.21398	8.66227	8.8574	neural precursor cell expressed, developmentally down-regulated 4-like, E3 ubiquitin protein ligase	0.0118583	0.000317015	0.258609	0.004004	1.56203	-1.14483	1.36442
17304523	STAB1	10.2484	10.9214	10.8913	stabilin 1	0.00433511	0.000348073	0.966286	7.63562e-05	1.5615	1.02109	1.59443
17444961	ALOX5AP	10.6421	10.923	11.2766	arachidonate 5-lipoxygenase-activating protein	0.00293898	1.8205e-05	0.00331127	0.0181197	1.55238	-1.27769	1.21499
17433040	PGD	9.55015	9.87143	10.1735	phosphogluconate dehydrogenase	0.0039808	2.79972e-05	0.0125191	0.00805294	1.5404	-1.23288	1.24943
17252256	RPAIN	7.36155	7.67598	7.98095	RPA interacting protein	0.00249223	1.33848e-05	0.00730412	0.00578081	1.53624	-1.23539	1.24352
17234647	ITGB2	10.7977	11.1042	11.4167	integrin, beta 2 (complement component 3 receptor 3 and 4 subunit)	0.00555165	5.18247e-05	0.0133812	0.0152642	1.53578	-1.24187	1.23666
17366170	CSF2RA	8.85574	9.05318	9.47415	colony stimulating factor 2 receptor, alpha, low-affinity (granulocyte-macrophage)	0.0280573	0.00160492	0.0160025	0.334464	1.53517	-1.33883	1.14666
17505995	PLCG2	9.51449	9.93636	10.1317	phospholipase C, gamma 2 (phosphatidylinositol-specific)	0.00769759	0.000132058	0.183882	0.00238715	1.53388	-1.14497	1.33967
17444106	LFNG	9.27571	9.5537	9.89277	LFNG O-fucosylpeptide 3-beta-N-acetylglucosaminyltransferase	0.0208148	0.000713838	0.0349692	0.0915545	1.53375	-1.26494	1.2125
17333023	TAGAP	11.0301	11.4959	11.6451	T-cell activation RhoGTPase activating protein	0.0246354	0.00161534	0.522703	0.00759976	1.53159	-1.10896	1.3811
17393036	PLAGL2	8.54629	8.94931	9.15748	pleiomorphic adenoma gene-like 2	0.0113606	0.000255067	0.176229	0.00528991	1.52751	-1.15522	1.32227
17314460	IRAK4	9.03338	9.27634	9.63565	interleukin-1 receptor-associated kinase 4	0.0167177	0.000549121	0.225355	0.00887849	1.5181	-1.28282	1.18341
17410204	ALPK1	7.32892	7.64708	7.92417	alpha-kinase 1	0.00119249	4.20942e-06	0.00569986	0.00178197	1.51074	-1.21175	1.24674
17338269	CCND3	8.10658	8.37655	8.70117	cyclin D3	0.000467015	1.05906e-06	0.000556006	0.00307851	1.51004	-1.25233	1.20579
17391920	RASSF2	10.2641	10.7141	10.8518	Ras association (RalGDS/AF-6) domain family member 2	0.00129296	1.0127e-05	0.23672	8.72476e-05	1.50287	-1.10015	1.36606
17362223	FERMT3	9.48419	9.89121	10.0711	fermitin family member 3	0.0216888	0.00102753	0.329775	0.0101504	1.50199	-1.13277	1.32594
17430906	THEMIS2	9.56552	9.93461	10.1516	thymocyte selection associated family member 2	0.0128971	0.000304552	0.141134	0.00852318	1.50118	-1.16232	1.29153
17452294	SH2B3	8.73724	9.17966	9.3226	SH2B adaptor protein 3	0.00591275	0.000108747	0.338689	0.000803643	1.50041	-1.10415	1.35889
17481776	AMPD3	7.94533	8.27718	8.50954	adenosine monophosphate deaminase 3	0.00920351	0.000140977	0.0691691	0.0083784	1.47858	-1.17475	1.25863
17489470	GRAMD1A	9.38953	9.83392	9.95341	GRAM domain containing 1A	0.00397802	6.18473e-05	0.403241	0.00032017	1.47823	-1.08635	1.36074
17370024	RPL12	7.53266	7.80091	8.09558	ribosomal protein L12	0.00816251	0.000108302	0.0160417	0.0287126	1.47725	-1.2266	1.20435
17213548	NRP2	8.42253	8.78473	8.98297	neuropilin 2	0.00923856	0.000161025	0.134791	0.00443895	1.47472	-1.1473	1.28538
17278056	RIN3	8.94133	9.35475	9.50143	Ras and Rab interactor 3	0.010322	0.000264484	0.34582	0.00211825	1.47437	-1.10702	1.33184
17257100	Fmnl1	9.53269	9.90104	10.0892	formin-like 1	0.0127925	0.000326373	0.19341	0.00615645	1.47074	-1.13933	1.29088
17432674	TNFRSF1B	9.99779	10.3549	10.544	tumor necrosis factor receptor superfamily, member 1B	0.0187366	0.000679388	0.22209	0.011404	1.46022	-1.14003	1.28086
17433169	PIK3CD	8.86052	9.34737	9.40266	phosphatidylinositol-4,5-bisphosphate 3-kinase, catalytic subunit delta	0.0250844	0.002985	0.902104	0.00342748	1.45613	-1.03907	1.40139
17288160	CDK20	6.56745	6.82092	7.10909	cyclin-dependent kinase 20	0.0216785	0.000762428	0.0431804	0.0800811	1.45562	-1.22109	1.19207
17366399	DCLRE1C	8.89138	9.20047	9.43268	DNA cross-link repair 1C	0.0257891	0.0011044	0.131926	0.0362814	1.45528	-1.17463	1.23893
17514243	IRF2BP2	10.1021	10.4379	10.6423	interferon regulatory factor 2 binding protein 2	0.00397802	3.24167e-05	0.0570982	0.00191809	1.4541	-1.15216	1.26207
17230715	HLX	8.69382	9.04524	9.23367	H2.0-like homeobox	0.0071237	0.000105584	0.123447	0.00306647	1.45382	-1.13952	1.27582
17432835	PLOD1	9.86207	10.2542	10.3943	procollagen-lysine, 2-oxoglutarate 5-dioxygenase 1	0.0310637	0.00232435	0.495847	0.0124086	1.44612	-1.10195	1.31233
17301757	REEP4	7.2049	7.65221	7.73091	receptor accessory protein 4	0.0113662	0.000554786	0.730206	0.00111079	1.43995	-1.05607	1.3635
17234694	UBE2G2	8.18818	8.5434	8.71198	ubiquitin-conjugating enzyme E2G 2	0.0109937	0.000244439	0.20651	0.00409165	1.43773	-1.12395	1.27918
17231784	CITED2	10.0936	10.746	10.6173	Cbp/p300-interacting transactivator, with Glu/Asp-rich carboxy-terminal domain, 2	0.00934041	0.00355851	0.572018	0.000174891	1.43764	1.09333	1.57182
17249811	SLC36A1	9.36656	9.88116	9.89001	solute carrier family 36 (proton/amino acid symporter), member 1	0.00934924	0.000793344	0.996196	0.000375032	1.43739	-1.00616	1.4286
17246904	AP1B1	9.20384	9.52131	9.72646	adaptor-related protein complex 1, beta 1 subunit	0.00972606	0.000160448	0.0898796	0.00718113	1.43656	-1.1528	1.24615
17517934	ADPGK	7.50645	7.74449	8.02464	ADP-dependent glucokinase	0.00447834	3.5861e-05	0.00654657	0.0203244	1.43216	-1.21433	1.17939
17253055	MYO1C	8.21105	8.55541	8.7212	myosin IC	0.00795613	0.000138336	0.171414	0.00275792	1.4242	-1.12178	1.2696
17541404	ELF4	9.24158	9.57959	9.74937	E74-like factor 4 (ets domain transcription factor)	0.0173321	0.000593682	0.235275	0.00911321	1.42187	-1.12488	1.26402
17313958	TBC1D22A	9.13072	9.31062	9.63766	TBC1 domain family, member 22A	0.00389347	3.28663e-05	0.00138333	0.0772653	1.42104	-1.25444	1.13281
17215839	RNPEPL1	8.89567	9.29202	9.40148	arginyl aminopeptidase (aminopeptidase B)-like 1	0.0175052	0.000913303	0.557019	0.00359988	1.41992	-1.07883	1.31617
17235211	MIDN	8.90807	9.09685	9.41324	midnolin	0.00916639	0.000150998	0.00544379	0.107354	1.41929	-1.24521	1.1398
17395462	PPP1R3D	7.34686	7.52202	7.85155	protein phosphatase 1, regulatory subunit 3D	0.00835845	0.000139029	0.00366472	0.137637	1.41882	-1.25661	1.12909
17383052	NOTCH1	9.10691	9.37251	9.61053	notch 1	0.00309352	1.91838e-05	0.0120581	0.00535742	1.41777	-1.17937	1.20214
17246967	XBP1	9.91452	10.1574	10.4124	X-box binding protein 1	0.0257344	0.00105671	0.0619173	0.0773105	1.41211	-1.19329	1.18337
17453160	GUSB	9.70521	9.98475	10.2017	glucuronidase, beta	0.0112111	0.000200258	0.0607845	0.0142484	1.41079	-1.16228	1.21381
17275060	Mir5099	12.3463	12.7844	12.8413	microRNA 5099	0.0175499	0.00145284	0.857479	0.00192617	1.40933	-1.04026	1.35479
17510563	SLC35E1	8.67217	8.91256	9.1634	solute carrier family 35, member E1	0.0273822	0.00118279	0.066368	0.0804016	1.40564	-1.18989	1.18131
17492051	ARRDC4	8.18698	8.54245	8.67523	arrestin domain containing 4	0.0260151	0.00159962	0.445247	0.0100669	1.40274	-1.09641	1.2794
17453771	Mir721	7.69506	7.93874	8.18011	microRNA 721	0.0150085	0.000355972	0.0413505	0.039301	1.39964	-1.18212	1.18401
17444002	GPR146	8.84921	9.1582	9.33414	G protein-coupled receptor 146	0.00371904	2.9436e-05	0.0671039	0.0014272	1.39952	-1.1297	1.23884
17511079	ZSWIM4	8.18288	8.51916	8.6666	zinc finger, SWIM-type containing 4	0.0112243	0.000274215	0.246608	0.00364405	1.39835	-1.10761	1.2625
17404058	PAG1	10.0106	10.5412	10.4941	phosphoprotein membrane anchor with glycosphingolipid microdomains 1	0.015	0.00336096	0.912872	0.000619493	1.39812	1.03313	1.44443
17368550	RXRA	8.09137	8.47126	8.5745	retinoid X receptor, alpha	0.0113578	0.00040536	0.512891	0.00172796	1.39778	-1.07419	1.30124
17420874	PADI2	8.43788	8.88906	8.91875	peptidyl arginine deiminase, type II	0.0219368	0.00288131	0.962492	0.00227215	1.39559	-1.02079	1.36716
17235136	HMHA1	10.0492	10.6113	10.527	histocompatibility (minor) HA-1	0.00868102	0.00219946	0.721686	0.000177226	1.39269	1.06015	1.47645
17492575	FES	8.77823	9.24263	9.25373	FES proto-oncogene, tyrosine kinase	0.0205202	0.00307666	0.994619	0.00170177	1.3904	-1.00773	1.37974
17404432	FNDC3B	9.40248	9.66973	9.86714	fibronectin type III domain containing 3B	0.00685999	8.25473e-05	0.0473171	0.0069745	1.38	-1.14664	1.20351
17502102	MYO9B	9.08577	9.46545	9.54888	myosin IXB	0.00176709	2.14195e-05	0.454955	7.83067e-05	1.37851	-1.05954	1.30105
17511130	IER2	9.67608	10.2103	10.1383	immediate early response 2	0.0168914	0.00546886	0.813641	0.000670785	1.37764	1.0512	1.44817
17252013	ARRB2	10.1168	10.6438	10.5782	arrestin, beta 2	0.00999063	0.00219465	0.807729	0.0002438	1.37691	1.04652	1.44097
17346185	DPP9	7.92213	8.29334	8.38219	dipeptidyl-peptidase 9	0.012133	0.000517542	0.59184	0.00169665	1.37561	-1.06353	1.29344
17514146	SIPA1L2	9.60761	10.0525	10.0676	signal-induced proliferation-associated 1 like 2	0.00766599	0.000531726	0.984718	0.000291227	1.37551	-1.01047	1.36125
17253235	SSH2	11.0409	11.3788	11.4998	slingshot protein phosphatase 2	0.0013092	8.9589e-06	0.162464	0.000122396	1.3745	-1.08748	1.26393
17418540	STK40	8.82205	9.12367	9.27791	serine/threonine kinase 40	0.0351386	0.00240528	0.3257	0.0254391	1.3716	-1.11284	1.23252
17513503	ZDHHC7	7.986	8.35332	8.44172	zinc finger, DHHC-type containing 7	0.0129674	0.000576327	0.595593	0.00188527	1.37146	-1.06319	1.28995
17303897	NDST2	8.00779	8.41876	8.46258	N-deacetylase/N-sulfotransferase (heparan glucosaminyl) 2	0.0116481	0.000764768	0.883683	0.000844547	1.37058	-1.03084	1.32958
17501050	IRF2	9.32851	9.71327	9.78175	interferon regulatory factor 2	0.032839	0.00392944	0.810271	0.00697086	1.36912	-1.04861	1.30565
17281025	HEATR5A	9.73999	10.0833	10.1932	HEAT repeat containing 5A	0.0189416	0.000968301	0.487	0.00497543	1.36905	-1.07912	1.26867
17265672	SPNS2	8.30576	8.52	8.75522	spinster homolog 2 (Drosophila)	0.0274211	0.00120071	0.0595258	0.0906027	1.36554	-1.17709	1.16009
17518142	TLE3	9.70293	10.1571	10.151	transducin-like enhancer of split 3	0.0145307	0.00203828	0.997945	0.000764523	1.36419	1.00428	1.37003
17510013	UPF1	7.93297	8.34737	8.38024	UPF1 regulator of nonsense transcripts homolog (yeast)	0.0065142	0.00031299	0.917666	0.000267296	1.36345	-1.02305	1.33274
17226757	RASSF5	8.79289	9.03974	9.2394	Ras association (RalGDS/AF-6) domain family member 5	0.0118387	0.000228459	0.0576648	0.0174086	1.36274	-1.14843	1.18661
17318713	ARHGAP39	9.59068	10.1091	10.0366	Rho GTPase activating protein 39	0.00564295	0.00108593	0.723129	8.45451e-05	1.36214	1.05158	1.4324
17422914	NOC2L	9.05343	9.43314	9.49863	nucleolar complex associated 2 homolog (S. cerevisiae)	0.0143472	0.000856719	0.756556	0.00162435	1.3615	-1.04644	1.30108
17451390	CMKLR1	8.5564	9.11562	9.00085	chemokine-like receptor 1	0.0166365	0.00888078	0.612802	0.000544331	1.36079	1.0828	1.47347
17219324	ARHGAP30	9.25608	9.64684	9.6972	Rho GTPase activating protein 30	0.00685999	0.000277419	0.810152	0.000381033	1.35766	-1.03553	1.31108
17444609	ARPC1B	8.00535	8.38622	8.44073	actin related protein 2/3 complex, subunit 1B, 41kDa	0.00645704	0.000229855	0.769969	0.000361831	1.35227	-1.03851	1.30213
17342642	DUSP1	11.678	11.9439	12.1102	dual specificity phosphatase 1	0.0025754	1.68998e-05	0.040018	0.00130724	1.34934	-1.1222	1.20241
17356099	CDK2AP2	8.09498	8.40097	8.52636	cyclin-dependent kinase 2 associated protein 2	0.0144412	0.000474183	0.312503	0.00473788	1.34852	-1.09081	1.23626
17344497	MRPS18B	8.20998	8.29016	8.63958	mitochondrial ribosomal protein S18B	0.0150371	0.000786601	0.00229618	0.636163	1.34686	-1.27406	1.05715
17456692	IRF5	8.81302	9.25567	9.2424	interferon regulatory factor 5	0.00946236	0.00106103	0.988095	0.000312387	1.34666	1.00924	1.35911
17448475	ATP8A1	10.6162	10.8524	11.0456	ATPase, aminophospholipid transporter (APLT), class I, type 8A, member 1	0.0264329	0.00112811	0.111388	0.044834	1.34665	-1.14326	1.1779
17461828	TATDN2	8.94081	9.30876	9.3696	TatD DNase domain containing 2	0.0123806	0.000683718	0.761908	0.00124182	1.3461	-1.04308	1.29052
17253024	PITPNA	10.1841	10.4012	10.6127	phosphatidylinositol transfer protein, alpha	0.000231835	3.95477e-07	0.000766539	0.000587325	1.34593	-1.15783	1.16245
17377774	Mcts2	7.37408	7.70443	7.80241	malignant T cell amplified sequence 2	0.0176915	0.000887995	0.519539	0.0040059	1.34568	-1.07028	1.25732
17450207	WDFY3	10.1103	10.46	10.5382	WD repeat and FYVE domain containing 3	0.00737562	0.000219881	0.575913	0.000694143	1.34526	-1.0557	1.27429
17296312	SNX18	10.9222	11.0601	11.3473	sorting nexin 18	0.0138722	0.000394529	0.00603209	0.229415	1.34263	-1.2203	1.10025
17315349	MFSD5	8.38731	8.74981	8.81159	major facilitator superfamily domain containing 5	0.0305823	0.00349285	0.817783	0.00594948	1.34191	-1.04375	1.28566
17437674	KLF3	9.47911	9.75144	9.90117	Kruppel-like factor 3 (basic)	0.0150705	0.000433628	0.181576	0.00913421	1.33984	-1.10937	1.20775
17215309	INPP5D	11.2286	11.6328	11.6491	inositol polyphosphate-5-phosphatase, 145kDa	0.0150705	0.00165019	0.983133	0.00101825	1.33834	-1.01132	1.32335
17361833	DPF2	8.53456	8.91561	8.95448	D4, zinc and double PHD fingers family 2	0.0151612	0.00126848	0.902315	0.00134092	1.33785	-1.0273	1.3023
17419626	GPATCH3	6.92995	7.33549	7.345	G patch domain containing 3	0.0139047	0.00154768	0.993948	0.000813404	1.33335	-1.00661	1.32459
17236882	DUSP6	10.9806	11.5384	11.3881	dual specificity phosphatase 6	0.0299945	0.0312322	0.511328	0.00156393	1.32637	1.1098	1.472
17252369	MYBBP1A	8.84326	9.05785	9.25055	MYB binding protein (P160) 1a	0.0147203	0.00034271	0.0526579	0.0295088	1.32619	-1.1429	1.16037
17444202	FOXK1	8.8875	9.18854	9.29346	forkhead box K1	0.00983505	0.000250806	0.351575	0.00194468	1.32497	-1.07543	1.23204
17338982	VAV1	10.2722	10.6025	10.6779	vav 1 guanine nucleotide exchange factor	0.0106286	0.000390482	0.597987	0.00121457	1.32477	-1.0537	1.25725
17533015	Otud5	8.98143	9.33951	9.38603	OTU domain containing 5	0.0024427	5.03687e-05	0.750245	7.26256e-05	1.32372	-1.03277	1.28171
17512456	ATP6V0D1	9.81501	10.0687	10.219	ATPase, H+ transporting, lysosomal 38kDa, V0 subunit d1	0.025685	0.0011947	0.21386	0.0218453	1.32319	-1.10979	1.19229
17510922	PKN1	9.34339	9.75885	9.74572	protein kinase N1	0.00854276	0.000923979	0.986363	0.000263163	1.32164	1.00914	1.33372
17336811	NEU1	8.24962	8.59192	8.64919	sialidase 1 (lysosomal sialidase)	0.0216785	0.00190966	0.799451	0.00331357	1.31911	-1.0405	1.26777
17442032	Ppp1cc	7.12287	7.56238	7.52231	protein phosphatase 1, catalytic subunit, gamma isoform	0.00110923	7.45273e-05	0.814153	7.36326e-06	1.319	1.02816	1.35614
17286595	RREB1	10.0505	10.4584	10.4495	ras responsive element binding protein 1	0.0136778	0.00192649	0.994476	0.000660182	1.31853	1.00622	1.32673
17507637	RASA3	9.25038	9.63544	9.64857	RAS p21 protein activator 3	0.000855666	1.93858e-05	0.972328	9.29677e-06	1.31786	-1.00914	1.30591
17241436	DDX21	9.10586	9.27625	9.50395	DEAD (Asp-Glu-Ala-Asp) box helicase 21	0.0207842	0.00072867	0.0281464	0.113364	1.31776	-1.17097	1.12536
17400281	CDC42SE1	8.77507	9.03134	9.17248	CDC42 small effector 1	0.00871675	0.000147116	0.129022	0.00423153	1.31714	-1.10278	1.19439
17475193	CIC	8.45971	8.78148	8.85507	capicua transcriptional repressor	0.0212254	0.00151773	0.674974	0.00410654	1.31527	-1.05233	1.24986
17304406	PRKCD	10.3865	10.8278	10.7766	protein kinase C, delta	0.00599034	0.000979974	0.80509	0.000102471	1.31053	1.03613	1.35787
17394405	ELMO2	9.20839	9.31579	9.59829	engulfment and cell motility 2	0.0147855	0.000528321	0.00434948	0.356722	1.3103	-1.2163	1.07729
17362289	MARK2	8.60688	8.91185	8.99185	MAP/microtubule affinity-regulating kinase 2	0.0114626	0.000426802	0.534366	0.00168951	1.30583	-1.05702	1.23539
17317837	AGO2	9.2387	9.5506	9.62311	argonaute RISC catalytic component 2	0.0232809	0.00178113	0.677143	0.00485215	1.30533	-1.05155	1.24134
17279434	PACS2	9.33671	9.74607	9.72038	phosphofurin acidic cluster sorting protein 2	0.00107441	5.39464e-05	0.907168	7.69112e-06	1.30466	1.01797	1.3281
17502440	KLF2	10.1045	10.6096	10.4879	Kruppel-like factor 2	0.0266582	0.0219451	0.569744	0.0012882	1.30441	1.08798	1.41917
17480777	FAM168A	9.62036	9.79158	10.0033	family with sequence similarity 168, member A	0.0264045	0.00112783	0.0436607	0.114069	1.30403	-1.1581	1.12601
17319529	TOB2	8.14327	8.52321	8.52465	transducer of ERBB2, 2	0.034277	0.0079346	0.99989	0.00401105	1.30259	-1.00099	1.30129
17388041	PTPRJ	10.8862	11.13	11.2662	protein tyrosine phosphatase, receptor type, J	0.0125238	0.000298811	0.156679	0.00732678	1.30133	-1.09902	1.18409
17251328	PIK3R6	8.07574	8.41622	8.45481	phosphoinositide-3-kinase, regulatory subunit 6	0.0229101	0.0025418	0.898911	0.00292172	1.3005	-1.02711	1.26617
17426277	AKNA	9.33056	9.6773	9.70956	AT-hook transcription factor	0.0307931	0.00460556	0.937265	0.00452505	1.30044	-1.02261	1.27168
17382920	CARD9	8.61928	8.96996	8.99776	caspase recruitment domain family, member 9	0.023848	0.00311469	0.948317	0.00274381	1.29997	-1.01945	1.27516
17511453	N4BP1	8.44646	8.74895	8.82377	NEDD4 binding protein 1	0.0197897	0.00127512	0.630419	0.00398299	1.29892	-1.05323	1.23327
17470354	WNK1	11.6991	11.7933	12.0758	WNK lysine deficient protein kinase 1	0.0115192	0.000360279	0.00237601	0.398582	1.29832	-1.21632	1.06741
17498514	TPCN2	8.58791	8.84017	8.95727	two pore segment channel 2	0.0126586	0.000341794	0.234894	0.00498281	1.29178	-1.08456	1.19107
17218261	NCF2	10.4141	10.6785	10.7831	neutrophil cytosolic factor 2	0.0109027	0.000273452	0.294006	0.00281756	1.29149	-1.0752	1.20116
17492340	POLG	7.98043	8.22214	8.34894	polymerase (DNA directed), gamma	0.0328843	0.00209114	0.303478	0.024356	1.29103	-1.09187	1.1824
17257511	MAP3K3	9.7359	10.0642	10.1043	mitogen-activated protein kinase kinase kinase 3	0.00181067	3.42651e-05	0.760075	4.57997e-05	1.29088	-1.02816	1.25552
17431502	LYPLA2	8.51527	8.73756	8.88232	lysophospholipase II	0.027635	0.00132967	0.186271	0.0290903	1.28972	-1.10555	1.16658
17231188	DIEXF	7.94443	8.21621	8.31143	digestive organ expansion factor homolog (zebrafish)	0.0211598	0.00113241	0.452013	0.00674953	1.28967	-1.06823	1.20729
17245587	MON2	10.0627	10.3307	10.4294	MON2 homolog (S. cerevisiae)	0.0147203	0.000534379	0.374192	0.00407958	1.2894	-1.07074	1.20421
17526195	HINFP	7.72977	8.08547	8.09587	histone H4 transcription factor	0.00934041	0.000736997	0.989166	0.000391963	1.28886	-1.00723	1.27961
17397170	SPRY1	8.273	8.6699	8.63892	sprouty homolog 1, antagonist of FGF signaling (Drosophila)	0.00693478	0.000930055	0.912206	0.000154913	1.28871	1.02171	1.31668
17477540	VRK3	7.80469	8.04544	8.17059	vaccinia related kinase 3	0.0285496	0.001567	0.286007	0.0195968	1.28868	-1.09062	1.18161
17361741	Ehbp1l1	8.03178	8.39102	8.39675	EH domain binding protein 1-like 1	0.0115192	0.00116601	0.996972	0.000558795	1.28786	-1.00398	1.28275
17432227	FBLIM1	6.80228	7.1842	7.16581	filamin binding LIM protein 1	0.00535412	0.000483888	0.96318	0.000105754	1.28657	1.01282	1.30307
17441701	DDX54	8.55171	8.74983	8.91516	DEAD (Asp-Glu-Ala-Asp) box polypeptide 54	0.0283902	0.001294	0.112889	0.0506534	1.28651	-1.12143	1.14721
17355670	NFATC1	9.32443	9.76959	9.68763	nuclear factor of activated T-cells, cytoplasmic, calcineurin-dependent 1	0.0237227	0.0127847	0.711446	0.00116363	1.28627	1.05846	1.36146
17269695	STAT5B	8.89416	8.9823	9.25664	signal transducer and activator of transcription 5B	0.0181618	0.000883365	0.00464701	0.478549	1.28563	-1.20944	1.063
17504715	E2F4	7.87951	8.24216	8.24033	E2F transcription factor 4, p107/p130-binding	0.0138722	0.00179294	0.999712	0.000722593	1.28415	1.00127	1.28579
17320413	SBF1	8.55895	8.86876	8.91951	SET binding factor 1	0.00312991	6.54398e-05	0.664305	0.000131359	1.28393	-1.03581	1.23955
17468765	ABTB1	7.8459	8.12861	8.20596	ankyrin repeat and BTB (POZ) domain containing 1	0.0189508	0.00108365	0.572765	0.00410077	1.28348	-1.05508	1.21648
17361223	ADRBK1	9.97913	10.4987	10.3374	adrenergic, beta, receptor kinase 1	0.0175052	0.0219646	0.334021	0.000504685	1.2819	1.1183	1.43354
17384205	MVB12B	9.53875	9.90999	9.8969	multivesicular body subunit 12B	0.019561	0.00382006	0.987536	0.00124826	1.28178	1.00911	1.29346
17273182	ARHGDIA	10.1691	10.4125	10.5254	Rho GDP dissociation inhibitor (GDI) alpha	0.023691	0.00116652	0.315736	0.0124167	1.28014	-1.08145	1.18373
17441365	TAOK3	9.03654	9.34743	9.3926	TAO kinase 3	0.0222216	0.00216211	0.842743	0.00317531	1.27993	-1.03181	1.24047
17453030	SLC15A4	10.0401	10.5253	10.3961	solute carrier family 15 (oligopeptide transporter), member 4	0.0248091	0.0243588	0.493892	0.00109753	1.27986	1.0937	1.39979
17368904	SLC27A4	7.21942	7.61491	7.57462	solute carrier family 27 (fatty acid transporter), member 4	0.00655785	0.000994787	0.850482	0.000124944	1.27916	1.02832	1.31538
17295796	PIK3R1	10.8937	11.0898	11.2483	phosphoinositide-3-kinase, regulatory subunit 1 (alpha)	0.0298868	0.00144787	0.126248	0.0500546	1.27863	-1.11612	1.14561
17441168	PXN	8.62852	8.86825	8.98302	paxillin	0.00110923	5.12072e-06	0.0602657	0.000196576	1.27854	-1.0828	1.18077
17282216	ZFP36L1	11.077	11.5587	11.4314	ZFP36 ring finger protein-like 1	0.0242973	0.0233573	0.496513	0.00105617	1.27849	1.09222	1.3964
17238064	STAT6	9.51843	9.88691	9.87207	signal transducer and activator of transcription 6, interleukin-4 induced	0.0118583	0.00170794	0.980288	0.000476534	1.27778	1.01034	1.291
17252081	PLD2	7.86004	8.35466	8.21301	phospholipase D2	0.020399	0.0220628	0.414256	0.000717247	1.27719	1.10316	1.40895
17260416	TBRG4	7.66112	7.88663	8.01317	transforming growth factor beta regulator 4	0.0145122	0.000391733	0.168971	0.0089645	1.27637	-1.09167	1.16919
17475135	ARHGEF1	8.60786	9.00735	8.95917	Rho guanine nucleotide exchange factor (GEF) 1	0.00790568	0.00154132	0.806539	0.000166434	1.27572	1.03396	1.31904
17354629	NDST1	8.35046	8.53486	8.7014	N-deacetylase/N-sulfotransferase (heparan glucosaminyl) 1	0.0106286	0.000171116	0.0370076	0.0203417	1.27539	-1.12236	1.13634
17320783	PUS7L	6.39395	6.53735	6.74331	pseudouridylate synthase 7 homolog (S. cerevisiae)-like	0.0314486	0.00168849	0.0391197	0.178454	1.27399	-1.15346	1.1045
17364642	PIK3AP1	10.7985	11.0595	11.1474	phosphoinositide-3-kinase adaptor protein 1	0.0292988	0.00212266	0.518096	0.0103759	1.27359	-1.0628	1.19833
17487927	LIPE	7.40803	7.74142	7.75672	lipase, hormone-sensitive	0.0190871	0.00243731	0.980093	0.00161341	1.27341	-1.01067	1.25997
17505744	ZNRF1	7.70355	8.00268	8.05056	zinc and ring finger 1, E3 ubiquitin protein ligase	0.00329543	7.07481e-05	0.678147	0.000136535	1.27192	-1.03375	1.2304
17265340	CAMTA2	9.0705	9.55507	9.41703	calmodulin binding transcription activator 2	0.0169112	0.0170277	0.390977	0.000485804	1.2715	1.10041	1.39917
17494588	TAF10	8.03831	8.17477	8.38448	TAF10 RNA polymerase II, TATA box binding protein (TBP)-associated factor, 30kDa	0.0157936	0.000441852	0.0143706	0.128137	1.27118	-1.15646	1.0992
17297462	SEC24C	9.09476	9.43074	9.43964	SEC24 family member C	0.0266582	0.00466973	0.994062	0.00272063	1.27005	-1.00619	1.26223
17256828	DHX8	8.6928	8.93068	9.03715	DEAH (Asp-Glu-Ala-His) box polypeptide 8	0.0256942	0.00139422	0.346039	0.0130847	1.26958	-1.07659	1.17927
17482766	PRKCB	9.68144	9.85392	10.0254	protein kinase C, beta	0.0304777	0.00146871	0.0819965	0.0800505	1.26927	-1.12625	1.12699
17417314	MKNK1	9.29582	9.65692	9.63824	MAP kinase interacting serine/threonine kinase 1	0.0056089	0.000545915	0.958253	0.000115922	1.26788	1.01304	1.28441
17484802	PHRF1	7.73278	8.09447	8.07494	PHD and ring finger domains 1	0.0106286	0.00146478	0.962663	0.000344798	1.26765	1.01363	1.28493
17399432	SHC1	8.29154	8.60426	8.63356	SHC (Src homology 2 domain containing) transforming protein 1	0.00707532	0.000346716	0.891951	0.000341012	1.26753	-1.02052	1.24204
17236688	TMCC3	8.55819	8.89577	8.89946	transmembrane and coiled-coil domain family 3	0.0113665	0.00117133	0.998562	0.000534115	1.26687	-1.00256	1.26363
17548973	PTEN	10.6455	10.8714	10.986	phosphatase and tensin homolog	0.0173321	0.000589918	0.230744	0.00929432	1.26614	-1.08266	1.16947
17471094	LTBR	8.68543	8.87047	9.02564	lymphotoxin beta receptor (TNFR superfamily, member 3)	0.0335444	0.00183028	0.128778	0.0616498	1.26594	-1.11356	1.13684
17500543	PPP1R3B	8.36265	8.43713	8.7027	protein phosphatase 1, regulatory subunit 3B	0.0216777	0.00137827	0.00525917	0.57661	1.2658	-1.20211	1.05298
17514004	NUP133	7.86006	8.22486	8.20008	nucleoporin 133kDa	0.0224691	0.00575126	0.95606	0.0014565	1.26578	1.01732	1.2877
17496615	TBC1D10B	7.43731	7.82494	7.77726	TBC1 domain family, member 10B	0.00707532	0.00134566	0.793519	0.000137044	1.26572	1.0336	1.30825
17356583	SYVN1	8.36503	8.72293	8.70247	synovial apoptosis inhibitor 1, synoviolin	0.0302369	0.00862454	0.972396	0.00260386	1.26351	1.01429	1.28156
17315331	Zfp740	8.4059	8.71927	8.73673	zinc finger protein 740	0.0051584	0.000236128	0.954232	0.000157514	1.25774	-1.01218	1.2426
17418916	RNF19B	10.1907	10.725	10.5214	ring finger protein 19B	0.0181618	0.0414232	0.203095	0.000517968	1.25766	1.15151	1.44821
17508082	IKBKB	8.75535	9.04714	9.08442	inhibitor of kappa light polypeptide gene enhancer in B-cells, kinase beta	0.0166365	0.00132979	0.858962	0.00173655	1.2562	-1.02618	1.22416
17418357	YRDC	7.76485	7.95185	8.09387	yrdC N(6)-threonylcarbamoyltransferase domain containing	0.0305844	0.00154285	0.146493	0.0450713	1.25616	-1.10344	1.1384
17270508	PLEKHM1	8.48759	8.83487	8.81627	pleckstrin homology domain containing, family M (with RUN domain) member 1	0.00660908	0.000713898	0.95744	0.000153383	1.25586	1.01298	1.27217
17318548	CPSF1	8.1498	8.46178	8.47832	cleavage and polyadenylation specific factor 1, 160kDa	0.0100285	0.000730871	0.966303	0.00049178	1.25572	-1.01153	1.2414
17277387	FOS	11.4793	11.8539	11.8066	FBJ murine osteosarcoma viral oncogene homolog	0.0184868	0.00591514	0.840454	0.000817	1.25466	1.0333	1.29644
17329819	NRROS	9.18873	9.49427	9.51469	negative regulator of reactive oxygen species	0.0220087	0.00288347	0.961401	0.00229349	1.2535	-1.01426	1.23588
17394806	NFATC2	8.46755	8.83127	8.79329	nuclear factor of activated T-cells, cytoplasmic, calcineurin-dependent 2	0.0106286	0.002065	0.864001	0.000288677	1.25331	1.02667	1.28674
17383965	CDK9	8.11423	8.40415	8.43927	cyclin-dependent kinase 9	0.0206189	0.00205514	0.881739	0.00251904	1.2527	-1.02464	1.22257
17510498	EPS15L1	8.61206	8.83822	8.93701	epidermal growth factor receptor pathway substrate 15-like 1	0.0191163	0.000801704	0.317689	0.00821108	1.25262	-1.07088	1.16972
17319299	SUN2	8.75654	9.04853	9.08123	Sad1 and UNC84 domain containing 2	0.0241313	0.00282349	0.903196	0.00320691	1.2524	-1.02293	1.22433
17483733	BAG3	8.38732	8.77444	8.71195	BCL2-associated athanogene 3	0.013512	0.00468152	0.722676	0.00040044	1.25235	1.04426	1.30778
17512907	SF3B3	9.13533	9.41704	9.45817	splicing factor 3b, subunit 3, 130kDa	0.0178227	0.00141267	0.827479	0.00212516	1.25079	-1.02892	1.21564
17510542	CHERP	8.88388	9.12653	9.2061	calcium homeostasis endoplasmic reticulum protein	0.0272921	0.00189834	0.522794	0.00904447	1.25025	-1.0567	1.18316
17419237	PUM1	8.93073	9.26647	9.25039	pumilio RNA-binding family member 1	0.0167287	0.00312614	0.975381	0.000875466	1.24803	1.01121	1.26202
17453650	YWHAG	8.94588	9.01868	9.26549	tyrosine 3-monooxygenase/tryptophan 5-monooxygenase activation protein, gamma	0.0304154	0.00250115	0.00945419	0.593177	1.248	-1.18658	1.05175
17536669	MED12	8.81163	9.061	9.13118	mediator complex subunit 12	0.0231383	0.00155429	0.582969	0.00585889	1.24795	-1.04985	1.18869
17441540	MED13L	9.49187	9.83682	9.81084	mediator complex subunit 13-like	0.0351676	0.0121222	0.955204	0.00331517	1.24744	1.01817	1.2701
17268180	KAT7	9.04351	9.26648	9.35992	K(lysine) acetyltransferase 7	0.0281841	0.00173076	0.394232	0.0134233	1.24523	-1.06691	1.16713
17216353	ZCCHC2	7.8316	8.16826	8.14738	zinc finger, CCHC domain containing 2	0.0285496	0.00806287	0.966686	0.0022992	1.24468	1.01458	1.26283
17264867	SENP3	8.33237	8.58851	8.64705	SUMO1/sentrin/SMT3 specific peptidase 3	0.0155512	0.000852632	0.642564	0.00245213	1.24374	-1.04141	1.19429
17485985	FIZ1	7.9852	8.13377	8.29985	FLT3-interacting zinc finger 1	0.0157355	0.000398888	0.0317371	0.0571455	1.24371	-1.12201	1.10846
17424203	DCAF12	9.50571	9.83766	9.81682	DDB1 and CUL4 associated factor 12	0.0189508	0.00422165	0.959759	0.00106566	1.24066	1.01455	1.25872
17493250	EED	9.36712	9.61786	9.67779	embryonic ectoderm development	0.0231574	0.00173624	0.66397	0.00494755	1.24028	-1.04241	1.18982
17369974	TOR2A	7.16776	7.42932	7.47825	torsin family 2, member A	0.0298851	0.00317781	0.786264	0.00608281	1.24013	-1.0345	1.19877
17440998	ANKRD13A	9.91681	10.1913	10.227	ankyrin repeat domain 13A	0.0268082	0.0031245	0.878247	0.00405062	1.23991	-1.02508	1.20958
17211939	INPP4A	8.99118	9.27504	9.30081	inositol polyphosphate-4-phosphatase, type I, 107kDa	0.00431296	0.000149978	0.88177	0.000142986	1.23939	-1.01802	1.21745
17231135	HHAT	6.59159	6.73663	6.90072	hedgehog acyltransferase	0.0333784	0.00179676	0.0684252	0.115008	1.23896	-1.12046	1.10576
17344511	ABCF1	8.75796	9.03985	9.06705	ATP-binding cassette, sub-family F (GCN20), member 1	0.0279063	0.00380573	0.930041	0.0038358	1.23893	-1.01903	1.21579
17399112	ARHGEF2	9.71976	10.0403	10.028	Rho/Rac guanine nucleotide exchange factor (GEF) 2	0.021424	0.00450267	0.985794	0.00146193	1.2382	1.00855	1.24878
17357338	MTA2	9.60527	9.80667	9.9123	metastasis associated 1 family, member 2	0.0331158	0.00211627	0.304497	0.0245427	1.23715	-1.07596	1.14981
17235180	STK11	8.75738	8.9761	9.06391	serine/threonine kinase 11	0.0183226	0.000768068	0.355567	0.00658963	1.23673	-1.06276	1.1637
17354703	HMGXB3	8.33046	8.59246	8.63693	HMG box domain containing 3	0.0133868	0.000756284	0.756952	0.001414	1.23668	-1.0313	1.19914
17279190	TRMT61A	6.10421	6.45932	6.40938	tRNA methyltransferase 61 homolog A (S. cerevisiae)	0.0145307	0.00454901	0.788486	0.000496614	1.23557	1.03522	1.27909
17444506	TRRAP	9.25426	9.54573	9.55861	transformation/transcription domain-associated protein	0.0111715	0.000921559	0.977155	0.000574574	1.23487	-1.00897	1.22389
17452456	CAMKK2	7.93218	8.21195	8.23558	calcium/calmodulin-dependent protein kinase kinase 2, beta	0.00645704	0.000301616	0.907511	0.000270848	1.23404	-1.01651	1.214
17237767	PPM1H	9.32866	9.67744	9.63102	protein phosphatase, Mg2+/Mn2+ dependent, 1H	0.010322	0.00243135	0.784417	0.000248566	1.23317	1.0327	1.27349
17360977	LRP5	9.47712	9.84515	9.77509	low density lipoprotein receptor-related protein 5	0.021695	0.011859	0.686012	0.000975213	1.22942	1.04976	1.29059
17265247	PELP1	7.20988	7.54375	7.5078	proline, glutamate and leucine rich protein 1	0.0113578	0.00244032	0.86009	0.000339575	1.22937	1.02523	1.26039
17460275	SMYD5	6.92473	7.29475	7.22168	SMYD family member 5	0.0174565	0.00894593	0.640828	0.000606337	1.22854	1.05196	1.29237
17504005	HERPUD1	11.2324	11.6211	11.5289	homocysteine-inducible, endoplasmic reticulum stress-inducible, ubiquitin-like domain member 1	0.0127067	0.00789571	0.485449	0.000301547	1.22821	1.06599	1.30926
17526160	NLRX1	7.64377	7.818	7.93881	NLR family member X1	0.021651	0.000800246	0.138245	0.0246476	1.22691	-1.08734	1.12836
17319770	POLDIP3	8.79093	9.11851	9.08342	polymerase (DNA-directed), delta interacting protein 3	0.00402412	0.000500095	0.812518	5.20736e-05	1.22476	1.02462	1.25491
17503068	RFX1	8.31951	8.59455	8.61185	regulatory factor X, 1 (influences HLA class II expression)	0.0205202	0.00257858	0.964581	0.00197863	1.22463	-1.01207	1.21003
17242747	R3HDM4	7.69629	7.91901	7.98854	R3H domain containing 4	0.0270909	0.00192491	0.547839	0.00838281	1.22454	-1.04937	1.16693
17419354	SRSF4	8.70251	8.97033	8.99467	serine/arginine-rich splicing factor 4	0.0187588	0.00192909	0.926656	0.00185877	1.22448	-1.01702	1.20399
17369860	DPM2	8.04313	8.3323	8.33445	dolichyl-phosphate mannosyltransferase polypeptide 2, regulatory subunit	0.0054535	0.000345602	0.999146	0.000139164	1.22376	-1.00149	1.22194
17440675	TFIP11	8.01007	8.32201	8.30031	tuftelin interacting protein 11	0.014788	0.00291834	0.945696	0.000644687	1.22284	1.01516	1.24138
17443363	DTX2	7.20738	7.46884	7.49583	deltex 2, E3 ubiquitin ligase	0.0206556	0.00221445	0.911251	0.0023558	1.22132	-1.01888	1.19869
17420646	UBR4	9.2008	9.53546	9.48842	ubiquitin protein ligase E3 component n-recognin 4	0.015	0.0047757	0.790858	0.00052848	1.22062	1.03315	1.26108
17312800	SH3BP1	8.35144	8.80086	8.63893	SH3-domain binding protein 1	0.0229794	0.045388	0.26921	0.000852678	1.22051	1.11879	1.36549
17216753	MGAT5	8.98496	9.37434	9.27218	mannosyl (alpha-1,6-)-glycoprotein beta-1,6-N-acetyl-glucosaminyltransferase	0.0221062	0.0204727	0.488601	0.000881469	1.22029	1.07338	1.30983
17365476	SH3PXD2A	8.51007	8.78516	8.79661	SH3 and PX domains 2A	0.0113106	0.000969912	0.979822	0.000591252	1.21971	-1.00797	1.21007
17510166	MAST3	8.88359	9.17563	9.16872	microtubule associated serine/threonine kinase 3	0.0120301	0.00159337	0.993286	0.000525243	1.21852	1.0048	1.22437
17243057	AP3D1	10.3344	10.6241	10.6154	adaptor-related protein complex 3, delta 1 subunit	0.0294605	0.00717228	0.992387	0.00268727	1.21501	1.00604	1.22235
17308349	POLR3D	7.27422	7.40895	7.55512	polymerase (RNA) III (DNA directed) polypeptide D, 44kDa	0.0355602	0.00203861	0.0797236	0.11155	1.21495	-1.10663	1.09789
17491898	LRRK1	8.47632	8.90454	8.75699	leucine-rich repeat kinase 1	0.0314257	0.0564129	0.34498	0.00161018	1.21476	1.10768	1.34557
17228204	DHX9	10.8806	11.0724	11.1575	DEAH (Asp-Glu-Ala-His) box helicase 9	0.0361745	0.00277215	0.40374	0.0212495	1.21164	-1.06077	1.14223
17503446	GPT2	7.04637	7.41522	7.32287	glutamic pyruvate transaminase (alanine aminotransferase) 2	0.0316484	0.0295473	0.568711	0.00181048	1.21125	1.06611	1.29132
17273328	DUS1L	7.52115	7.92036	7.79713	dihydrouridine synthase 1-like (S. cerevisiae)	0.000720667	0.000518184	0.0830081	2.02886e-06	1.21081	1.08917	1.31878
17509923	MAU2	9.82558	10.1286	10.0987	MAU2 sister chromatid cohesion factor	0.0170165	0.00437835	0.897189	0.000762208	1.20839	1.02096	1.23372
17234980	PTBP1	10.0349	10.2482	10.3079	polypyrimidine tract binding protein 1	0.0355602	0.00352308	0.639715	0.0115954	1.20834	-1.04228	1.15932
17418999	BSDC1	8.29748	8.49616	8.57003	BSD domain containing 1	0.0181576	0.0007904	0.396064	0.00571335	1.20794	-1.05253	1.14765
17346427	KHSRP	8.77461	9.03219	9.04697	KH-type splicing regulatory protein	0.0247657	0.00366737	0.972499	0.00272053	1.20778	-1.01029	1.19548
17271911	NT5C	8.86475	9.03799	9.13667	5', 3'-nucleotidase, cytosolic	0.029598	0.00160025	0.248838	0.0242634	1.20741	-1.07079	1.12759
17273165	P4HB	10.7277	10.8902	10.9995	prolyl 4-hydroxylase, beta polypeptide	0.0318235	0.00175476	0.192524	0.0370837	1.20735	-1.07871	1.11925
17407864	TARS2	7.96686	8.11912	8.23798	threonyl-tRNA synthetase 2, mitochondrial (putative)	0.0153789	0.000392223	0.0798979	0.0217566	1.20674	-1.08588	1.11131
17526274	CCDC84	7.37721	7.6254	7.6482	coiled-coil domain containing 84	0.0326236	0.00515061	0.940337	0.00501758	1.20663	-1.01592	1.18772
17424850	RNF38	8.71499	8.86765	8.98459	ring finger protein 38	0.0351676	0.0020573	0.160429	0.0540131	1.20547	-1.08443	1.11162
17356477	AP5B1	7.38666	7.74742	7.65602	adaptor-related protein complex 5, beta 1 subunit	0.00780072	0.00470984	0.379235	0.000114189	1.20527	1.0654	1.2841
17513713	PIEZO1	8.84142	9.04525	9.10994	piezo-type mechanosensitive ion channel component 1	0.0216777	0.00126944	0.510112	0.00612951	1.20457	-1.04587	1.15175
17453421	EIF4H	9.86477	10.126	10.1322	eukaryotic translation initiation factor 4H	0.0292988	0.00551327	0.995531	0.00316892	1.20363	-1.00424	1.19854
17431152	DHDDS	8.62132	8.83404	8.88774	dehydrodolichyl diphosphate synthase	0.0235236	0.00171407	0.639249	0.0053297	1.20283	-1.03793	1.15887
17418339	MTF1	7.91099	8.13871	8.1771	metal-regulatory transcription factor 1	0.0307931	0.00357946	0.821714	0.00601311	1.20256	-1.02697	1.17098
17483447	SETD1A	7.70627	7.94284	7.97179	SET domain containing 1A	0.0309024	0.00418524	0.897122	0.00508751	1.20207	-1.02027	1.17819
17271938	GGA3	7.3097	7.6098	7.57488	golgi-associated, gamma adaptin ear containing, ARF binding protein 3	0.0229078	0.00785632	0.87417	0.00129813	1.20179	1.0245	1.23123
17527590	CLK3	8.73223	9.00833	8.99638	CDC-like kinase 3	0.00249223	0.000155214	0.963531	3.18787e-05	1.20093	1.00832	1.21092
17418271	FHL3	8.27675	8.56842	8.53924	four and a half LIM domains 3	0.0355602	0.0140511	0.921621	0.00316478	1.19955	1.02043	1.22406
17443261	NSUN5	6.7647	7.10648	7.02696	NOP2/Sun domain family, member 5	0.0236268	0.0177387	0.576994	0.0010374	1.19935	1.05666	1.26731
17313495	CCDC134	7.61036	7.84858	7.87169	coiled-coil domain containing 134	0.0311995	0.00466746	0.932727	0.00472059	1.19858	-1.01614	1.17954
17339434	LPIN2	9.48045	9.75282	9.74123	lipin 2	0.0169717	0.00310292	0.980699	0.000916414	1.19813	1.00807	1.20779
17369147	NUP188	8.51578	8.72655	8.7757	nucleoporin 188kDa	0.0136557	0.000645099	0.617263	0.00197498	1.19742	-1.03465	1.15731
17337285	DHX16	7.84572	8.21486	8.10561	DEAH (Asp-Glu-Ala-His) box polypeptide 16	0.0264045	0.0323053	0.426646	0.00117215	1.19738	1.07867	1.29158
17273420	CSNK1D	8.91119	9.13666	9.17033	casein kinase 1, delta	0.0342375	0.00457187	0.860369	0.00665957	1.19676	-1.02361	1.16916
17374245	SLC12A6	9.59727	9.93189	9.8558	solute carrier family 12 (potassium/chloride transporter), member 6	0.0250844	0.0186346	0.599594	0.00119025	1.19626	1.05416	1.26104
17436683	HTT	8.98643	9.17611	9.24455	huntingtin	0.0116481	0.000347134	0.354967	0.00275308	1.19592	-1.04858	1.14051
17363374	OSTF1	9.97195	10.1145	10.2291	osteoclast stimulating factor 1	0.0133102	0.000282459	0.0643978	0.0194123	1.19511	-1.08267	1.10385
17342109	CRAMP1L	8.36282	8.63988	8.61906	Crm, cramped-like (Drosophila)	0.0186475	0.00441623	0.942085	0.000990064	1.19436	1.01454	1.21172
17474035	NAPA	8.22193	8.39175	8.47625	N-ethylmaleimide-sensitive factor attachment protein, alpha	0.0110686	0.000240145	0.186961	0.00457883	1.19277	-1.06032	1.12491
17515248	CARM1	8.24911	8.40762	8.4994	coactivator-associated arginine methyltransferase 1	0.023113	0.000986599	0.210383	0.0182476	1.18944	-1.06568	1.11614
17392333	Rrbp1	10.3436	10.5934	10.5934	ribosome binding protein 1	0.0305153	0.00663645	1	0.00319129	1.18901	1	1.18901
17490924	SPHK2	8.10418	8.40976	8.35373	sphingosine kinase 2	0.026569	0.0147978	0.723919	0.00143614	1.18884	1.0396	1.23592
17335364	MAPK14	8.88771	9.23558	9.13678	mitogen-activated protein kinase 14	0.015	0.014583	0.377527	0.000385953	1.18844	1.07089	1.27268
17420984	FBXO42	8.25673	8.54495	8.50395	F-box protein 42	0.0283317	0.0125388	0.82971	0.00179839	1.18691	1.02883	1.22113
17336322	RXRB	7.67836	8.06347	7.92407	retinoid X receptor, beta	0.0134581	0.0251804	0.199184	0.000283849	1.18568	1.10144	1.30596
17507277	ELAVL1	9.60051	9.79716	9.8459	ELAV like RNA binding protein 1	0.029328	0.00258454	0.672248	0.00740028	1.18541	-1.03436	1.14603
17419980	HMGCL	8.2952	8.53771	8.53816	3-hydroxymethyl-3-methylglutaryl-CoA lyase	0.0349206	0.00826862	0.999974	0.00413237	1.18342	-1.00031	1.18305
17473832	TRIM28	8.971	9.38555	9.21393	tripartite motif containing 28	0.0235236	0.0707344	0.185935	0.000881354	1.1834	1.12632	1.33289
17399496	ADAR	8.52038	8.76871	8.7628	adenosine deaminase, RNA-specific	0.00795613	0.000803267	0.992151	0.000245727	1.18297	1.0041	1.18783
17432341	EFHD2	10.7591	11.0541	11.0014	EF-hand domain family, member D2	0.0355602	0.0218921	0.764087	0.00260752	1.18289	1.03719	1.22688
17342065	MAPK8IP3	9.00253	9.23782	9.24457	mitogen-activated protein kinase 8 interacting protein 3	0.00564295	0.000331051	0.987803	0.000167748	1.18266	-1.00469	1.17715
17531563	KLHL18	8.20689	8.58715	8.44745	kelch-like family member 18	0.00983066	0.0183974	0.158075	0.000148877	1.18145	1.10167	1.30157
17290565	MTR	9.51367	9.72185	9.75314	5-methyltetrahydrofolate-homocysteine methyltransferase	0.035028	0.00477177	0.860267	0.00698052	1.18056	-1.02192	1.15523
17256177	CASC3	8.07736	8.30844	8.31623	cancer susceptibility candidate 3	0.0158774	0.00188214	0.988295	0.00110207	1.18007	-1.00541	1.17372
17365384	ACTR1A	9.57558	9.78741	9.81376	ARP1 actin-related protein 1 homolog A, centractin alpha (yeast)	0.0246662	0.00280731	0.884379	0.00349955	1.17951	-1.01843	1.15816
17474157	STRN4	8.13822	8.4273	8.37544	striatin, calmodulin binding protein 4	0.0136557	0.00543277	0.669202	0.000388458	1.17872	1.0366	1.22186
17474956	SMG9	8.27499	8.53681	8.51146	SMG9 nonsense mediated mRNA decay factor	0.0237225	0.00735416	0.913044	0.00146476	1.1781	1.01773	1.19899
17468665	RAB43	8.336	8.65635	8.57184	RAB43, member RAS oncogene family	0.0241313	0.0231343	0.496799	0.00104572	1.17759	1.06033	1.24863
17342708	LEMD2	7.73752	8.1043	7.97228	LEM domain containing 2	0.0140536	0.0260762	0.207777	0.000312286	1.1767	1.09583	1.28947
17336725	DXO	7.5904	7.83756	7.8243	decapping exoribonuclease	0.0189416	0.00399077	0.970643	0.00109496	1.17601	1.00923	1.18686
17399194	GON4L	7.74009	8.075	7.97271	gon-4-like (C. elegans)	0.00237143	0.00185187	0.147288	1.26303e-05	1.17497	1.07347	1.26129
17245171	CCT2	10.6207	10.705	10.8513	chaperonin containing TCP1, subunit 2 (beta)	0.0274433	0.00138776	0.0226931	0.234083	1.17331	-1.10668	1.0602
17263609	FLII	9.35987	9.59266	9.58864	flightless I homolog (Drosophila)	0.019276	0.00339582	0.99701	0.00129908	1.17183	1.00279	1.17511
17382972	SDCCAG3	8.94174	9.23581	9.17001	serologically defined colon cancer antigen 3	0.0297682	0.0225888	0.629557	0.00165197	1.17142	1.04666	1.22609
17377177	RIN2	9.50196	9.73422	9.73012	Ras and Rab interactor 2	0.0116481	0.00143231	0.99621	0.000496732	1.17134	1.00285	1.17468
17264042	TRPV2	6.09173	6.45007	6.31892	transient receptor potential cation channel, subfamily V, member 2	0.00681798	0.0123265	0.130981	7.68189e-05	1.17056	1.09517	1.28195
17337984	GTPBP2	7.80024	8.20113	8.02714	GTP binding protein 2	0.0145122	0.0526481	0.113403	0.000331629	1.17032	1.12817	1.32032
17515208	DNM2	10.659	10.8702	10.8829	dynamin 2	0.0311716	0.00534498	0.972574	0.00411144	1.1679	-1.00885	1.15766
17476186	Mir1964	7.76904	7.95958	7.98957	microRNA 1964	0.0129674	0.00075976	0.782896	0.00128655	1.16516	-1.021	1.14119
17443663	TSC22D4	7.69421	8.05056	7.90841	TSC22 domain family, member 4	0.00795613	0.0207385	0.104164	0.000103444	1.16006	1.10355	1.28019
17496438	INO80E	7.80707	8.06835	8.01978	INO80 complex subunit E	0.0158349	0.00726717	0.666215	0.000528062	1.15886	1.03424	1.19854
17395852	ARFRP1	8.75396	9.08431	8.96518	ADP-ribosylation factor related protein 1	0.0155723	0.0298477	0.219948	0.000393382	1.15766	1.08608	1.25732
17468469	DUSP11	9.44714	9.68975	9.65826	dual specificity phosphatase 11 (RNA/RNP complex 1-interacting)	0.0133868	0.00366319	0.811777	0.000430246	1.15759	1.02206	1.18313
17334749	NARFL	7.95787	8.31638	8.16595	nuclear prelamin A recognition factor-like	0.0285496	0.0881202	0.201512	0.00129428	1.15515	1.1099	1.2821
17452178	TRAFD1	9.37587	9.65543	9.58221	TRAF-type zinc finger domain containing 1	0.00956706	0.00647621	0.376473	0.000158459	1.15376	1.05206	1.21382
17436345	DEPDC5	8.33225	8.50663	8.53624	DEP domain containing 5	0.030174	0.00340408	0.817814	0.00578429	1.15188	-1.02073	1.12848
17332739	ARID1B	9.41472	9.69934	9.6182	AT rich interactive domain 1B (SWI1-like)	0.0204962	0.0219547	0.418112	0.000724512	1.15148	1.05785	1.2181
17469848	VGLL4	8.89461	9.11198	9.09692	vestigial-like family member 4	0.0127925	0.002301	0.943219	0.000490055	1.15054	1.01049	1.16261
17382626	TRAF2	7.82208	8.17464	8.0243	TNF receptor-associated factor 2	0.0244358	0.0812683	0.174803	0.000967879	1.15047	1.10983	1.27683
17338882	DUS3L	8.11308	8.30682	8.31096	dihydrouridine synthase 3-like (S. cerevisiae)	0.0217601	0.00347129	0.995804	0.00189388	1.14701	-1.00287	1.14372
17392894	FAM110A	7.42047	7.89644	7.61803	family with sequence similarity 110, member A	0.0285496	0.27782	0.0617027	0.00155114	1.14676	1.21286	1.39086
17361959	ZFPL1	7.52283	7.72655	7.71944	zinc finger protein-like 1	0.0363432	0.0105374	0.99063	0.0040049	1.146	1.00494	1.15166
17507537	PCID2	7.82605	8.0333	8.02065	PCI domain containing 2	0.0186996	0.00407756	0.96174	0.0010416	1.14441	1.00881	1.15449
17441265	RAB35	8.12128	8.52073	8.3138	RAB35, member RAS oncogene family	0.0335704	0.199872	0.115419	0.00194531	1.14275	1.15423	1.319
17506332	BANP	8.10558	8.58382	8.29629	BTG3 associated nuclear protein	0.026007	0.293908	0.0498574	0.00133938	1.14133	1.22055	1.39305
17287338	SECISBP2	8.14009	8.40431	8.32803	SECIS binding protein 2	0.0159396	0.0165397	0.374831	0.000439138	1.13913	1.0543	1.20098
17521686	USP4	9.59958	9.81432	9.78672	ubiquitin specific peptidase 4 (proto-oncogene)	0.0196656	0.006754	0.839288	0.000940734	1.1385	1.01932	1.1605
17248666	RNF145	9.11803	9.36258	9.30231	ring finger protein 145	0.0199073	0.0158187	0.517585	0.000733574	1.13624	1.04266	1.18472
17233744	TYSND1	7.22008	7.43743	7.40197	trypsin domain containing 1	0.0256954	0.0124473	0.773108	0.00142227	1.13437	1.02488	1.16259
17224342	RNF25	7.67349	7.93842	7.85248	ring finger protein 25	0.0226363	0.0337653	0.34005	0.000852052	1.13209	1.06137	1.20157
17361996	PPP2R5B	7.82157	8.15272	7.99842	protein phosphatase 2, regulatory subunit B', beta	0.000731635	0.00538389	0.00761612	2.07332e-06	1.13042	1.11289	1.25802
17336758	EHMT2	8.84465	9.07343	9.02126	euchromatic histone-lysine N-methyltransferase 2	0.00719333	0.00337605	0.447096	0.000105084	1.13022	1.03682	1.17184
17289207	AP3B1	10.2622	10.3968	10.4369	adaptor-related protein complex 3, beta 1 subunit	0.0317792	0.00274291	0.595098	0.01037	1.12877	-1.02819	1.09783
17372621	SLC43A1	6.07971	6.39573	6.25444	solute carrier family 43 (amino acid system L transporter), member 1	0.0152966	0.0626933	0.106057	0.000378146	1.12875	1.10289	1.24489
17515132	ATG4D	7.59667	7.83751	7.77018	autophagy related 4D, cysteine peptidase	0.0172846	0.0167414	0.407312	0.000510004	1.1278	1.04778	1.18169
17503333	TNPO2	8.39945	8.63589	8.57163	transportin 2	0.0219955	0.021863	0.463197	0.000862071	1.12676	1.04555	1.17808
17251767	NEURL4	8.35586	8.62812	8.52022	neuralized E3 ubiquitin protein ligase 4	0.0271259	0.0703187	0.228805	0.00115684	1.12067	1.07766	1.2077
17382685	RABL6	8.71626	8.92539	8.88035	RAB, member RAS oncogene family-like 6	0.0268082	0.0185591	0.639578	0.00136763	1.12046	1.03171	1.15599
17272396	PRPSAP1	8.07202	8.37206	8.2345	phosphoribosyl pyrophosphate synthetase-associated protein 1	0.027439	0.113762	0.149448	0.00122362	1.11921	1.10004	1.23118
17483110	YPEL3	8.36754	8.76592	8.52845	yippee-like 3 (Drosophila)	0.0175499	0.232465	0.0337168	0.000606991	1.11799	1.17893	1.31803
17393310	TRPC4AP	10.339	10.6459	10.4974	transient receptor potential cation channel, subfamily C, member 4 associated protein	0.00956706	0.057159	0.0503169	0.000146698	1.11611	1.10836	1.23705
17395601	CABLES2	7.72036	8.00518	7.87801	Cdk5 and Abl enzyme substrate 2	0.0205202	0.0814983	0.133035	0.000687893	1.11547	1.09215	1.21826
17444117	BRAT1	7.8814	8.13424	8.03031	BRCA1-associated ATM activator 1	0.0318876	0.0922061	0.22928	0.00163559	1.10873	1.0747	1.19155
17243312	FZR1	8.23323	8.50013	8.38102	fizzy/cell division cycle 20 related 1 (Drosophila)	0.0294384	0.109679	0.170392	0.00137876	1.10787	1.08607	1.20322
17424536	PIGO	7.70537	7.93239	7.84678	phosphatidylinositol glycan anchor biosynthesis, class O	0.0222282	0.0503713	0.235955	0.000802003	1.10298	1.06114	1.17042
17526492	IL10RA	11.0243	11.3655	11.1645	interleukin 10 receptor, alpha	0.0136778	0.192573	0.0271533	0.000366238	1.10204	1.1495	1.2668
17269769	FAM134C	8.80925	9.05345	8.94455	family with sequence similarity 134, member C	0.00746054	0.0319726	0.061644	9.34322e-05	1.09832	1.0784	1.18444
17521603	GMPPB	6.84293	7.14053	6.97751	GDP-mannose pyrophosphorylase B	0.0272921	0.212772	0.0771178	0.00132561	1.09777	1.11964	1.2291
17312920	MICALL1	7.86755	8.14008	8.00049	MICAL-like 1	0.024622	0.155978	0.0924288	0.00104708	1.09652	1.10159	1.20792
17360585	NHLRC2	9.06196	9.24724	9.19223	NHL repeat containing 2	0.0327996	0.0424256	0.457792	0.00183108	1.0945	1.03887	1.13704
17395876	UCKL1	8.12794	8.39148	8.23711	uridine-cytidine kinase 1-like 1	0.0192487	0.227876	0.0409334	0.000725341	1.07861	1.11293	1.20042
17418701	ZMYM6	8.43979	8.64594	8.49276	zinc finger, MYM-type 6	0.0246524	0.607935	0.0178224	0.00180482	1.0374	1.11201	1.1536

## Sheet: Cluster 3
Suppl. Table 1: Annotated lists of gene transcripts found in Cluster 3. Each row represents one transcript and details mean level of expression for each experimental condition, significance, and differential expression between groups. Differential expression, shown in columns K-M are conditionally formatted for ease of interpretation, where green is elevated and red is reduced expression.
Gene_Probe	Gene_Symbol	Mean_HC	Mean_Resilient	Mean_Susceptible	Gene_Description	ANOVA_corrected_pvalue	PostHoc_pvalue_HC_vs_Susceptible	PostHoc_pvalue_Resilient_vs_Susceptible	PostHoc_pvalue_Resilient_vs_HC	S vs HC	R vs S	R vs HC
17306325	Olfr1507	7.91169	6.70667	6.81279	olfactory receptor 1507	0.0187691	0.00482309	0.92095	0.000960967	-2.14191	-1.07634	-2.30541
17354132	JAKMIP2	8.84157	8.03424	7.77598	janus kinase and microtubule interacting protein 2	0.0272347	0.00191219	0.53548	0.00870402	-2.09302	1.19603	-1.74997
17528692	CGNL1	9.97053	9.458	9.07287	cingulin-like 1	0.0250844	0.00105175	0.129435	0.0352835	-1.86303	1.30598	-1.42655
17331447	CADM2	8.80742	7.90224	7.927	cell adhesion molecule 2	0.0297757	0.00722615	0.993699	0.0027737	-1.84091	-1.01731	-1.87278
17287175	OGN	9.62668	8.84147	8.74737	osteoglycin	0.021424	0.0021903	0.88538	0.00265421	-1.8395	1.0674	-1.72334
17287148	ECM2	8.63532	7.71291	7.77184	extracellular matrix protein 2, female organ and adipocyte specific	0.0174565	0.00366106	0.956849	0.00089212	-1.81941	-1.04169	-1.89527
17213953	SPAG16	7.83886	7.11938	6.97743	sperm associated antigen 16	0.0246812	0.00221494	0.75195	0.00467947	-1.81684	1.1034	-1.64659
17401563	SLC16A4	9.53947	8.73702	8.69169	solute carrier family 16, member 4	0.0237227	0.00338688	0.972769	0.00248698	-1.79972	1.03192	-1.74405
17514460	PDGFD	9.21381	8.41665	8.37966	platelet derived growth factor D	0.0116481	0.00101624	0.975466	0.000649789	-1.7828	1.02597	-1.73767
17237028	RASSF9	8.1207	7.2892	7.29194	Ras association (RalGDS/AF-6) domain family (N-terminal) member 9	0.0155509	0.00219668	0.999883	0.000918177	-1.77616	-1.0019	-1.77953
17417407	PIK3R3	8.56943	7.94429	7.74733	phosphoinositide-3-kinase, regulatory subunit 3 (gamma)	0.00856961	0.000214241	0.394044	0.00135478	-1.76798	1.14628	-1.54237
17366953	PRKCQ	9.42641	8.88533	8.62701	protein kinase C, theta	0.0217183	0.000982903	0.290694	0.0116644	-1.74037	1.19608	-1.45505
17287077	G630093K05Rik	7.84238	7.08555	7.06272	RIKEN cDNA G630093K05 gene	0.0144013	0.00157892	0.990181	0.000885396	-1.71673	1.01595	-1.68978
17500876	SORBS2	8.12411	7.56373	7.43913	sorbin and SH3 domain containing 2	0.0341492	0.00369522	0.735102	0.00868514	-1.60768	1.09021	-1.47466
17371873	RAPGEF4	8.34054	7.85591	7.66031	Rap guanine nucleotide exchange factor (GEF) 4	0.027439	0.00169371	0.411079	0.0122498	-1.6024	1.1452	-1.39923
17237208	CSRP2	7.96255	7.35536	7.28344	cysteine and glycine-rich protein 2	0.0293744	0.00381143	0.900497	0.0045152	-1.60115	1.05112	-1.52329
17236934	CEP290	8.65568	8.0223	7.97957	centrosomal protein 290kDa	0.011935	0.000967315	0.950354	0.00075225	-1.59783	1.03006	-1.55119
17353378	EPB41L4A	6.94433	6.41381	6.32396	erythrocyte membrane protein band 4.1 like 4A	0.0113578	0.000563362	0.745201	0.00106846	-1.53727	1.06426	-1.44445
17500919	SORBS2	6.9429	6.35911	6.32866	sorbin and SH3 domain containing 2	0.0224656	0.00315158	0.976133	0.00222627	-1.53075	1.02133	-1.49878
17411907	TRIQK	7.29464	6.8262	6.68992	triple QxxK/R motif containing	0.0147203	0.000635243	0.506956	0.00290476	-1.52068	1.09907	-1.38361
17541986	ATP11C	10.619	10.1091	10.0332	ATPase, class VI, type 11C	0.014159	0.000917783	0.807079	0.00143916	-1.50087	1.05403	-1.42393
17221436	SBSPON	7.42419	6.83252	6.84051	somatomedin B and thrombospondin, type 1 domain containing	0.0158654	0.00239763	0.99804	0.000915487	-1.49867	-1.00555	-1.50699
17346637	EFNA5	7.27216	6.86439	6.69003	ephrin-A5	0.0191694	0.0008201	0.329441	0.00796542	-1.49706	1.12847	-1.32663
17509758	CSGALNACT1	6.9809	6.54678	6.41182	chondroitin sulfate N-acetylgalactosaminyltransferase 1	0.0151785	0.000651912	0.474553	0.00337991	-1.48358	1.09806	-1.35109
17424933	Frmpd1os	8.09475	7.38931	7.52788	FERM and PDZ domain containing 1, opposite strand	0.00868102	0.00322962	0.568213	0.000155642	-1.4813	-1.10082	-1.63064
17345293	VEGFA	9.16512	8.72936	8.60197	vascular endothelial growth factor A	0.0161731	0.000766301	0.516942	0.00344039	-1.4775	1.09232	-1.35262
17469941	EFCAB12	7.22034	6.8177	6.66072	EF-hand calcium binding domain 12	0.0305062	0.00211238	0.445231	0.0135574	-1.47388	1.11495	-1.32193
17385853	GRB14	7.50927	6.98304	6.95441	growth factor receptor-bound protein 14	0.0144102	0.00140595	0.969096	0.000981131	-1.46903	1.02004	-1.44016
17415076	CNTLN	7.91332	7.58641	7.39077	centlein, centrosomal protein	0.0174577	0.000547374	0.164567	0.0133244	-1.43649	1.14523	-1.25432
17384632	STRBP	8.619	8.22838	8.10732	spermatid perinuclear RNA binding protein	0.0238923	0.00156007	0.536507	0.00695814	-1.42571	1.08753	-1.31095
17395227	Gm14399	10.5232	10.1012	10.0236	predicted gene 14399	0.00570017	0.000159259	0.65276	0.000368488	-1.41383	1.05531	-1.33973
17528750	TEX9	7.54831	7.05015	7.06637	testis expressed 9	0.0229101	0.00488394	0.99004	0.0016938	-1.39663	-1.0113	-1.41242
17403340	ODF2L	8.23804	7.73786	7.76038	outer dense fiber of sperm tails 2-like	0.0233793	0.00537409	0.981014	0.00168006	-1.39248	-1.01573	-1.41439
17493220	CCDC81	6.53401	6.22478	6.0624	coiled-coil domain containing 81	0.0246524	0.00119211	0.262261	0.0165795	-1.38666	1.11913	-1.23905
17544102	BRWD3	9.12705	8.55169	8.66828	bromodomain and WD repeat domain containing 3	0.0273822	0.0175692	0.676205	0.00146593	-1.37437	-1.08417	-1.49005
17237313	CAPS2	6.58592	6.12474	6.13069	calcyphosine 2	0.00470051	0.00031585	0.99727	0.000100226	-1.371	-1.00414	-1.37667
17363559	FAM189A2	8.32335	7.80887	7.86978	family with sequence similarity 189, member A2	0.016718	0.00482474	0.853442	0.000691135	-1.36943	-1.04312	-1.42849
17529449	CEP162	8.9037	8.64347	8.45432	centrosomal protein 162kDa	0.0209865	0.000745251	0.121835	0.0265269	-1.36545	1.14009	-1.19767
17465865	DGKI	6.85301	6.4924	6.40619	diacylglycerol kinase, iota	0.0316969	0.00311659	0.69802	0.00826364	-1.36303	1.06158	-1.28397
17476752	RHPN2	7.78369	7.50862	7.33744	rhophilin, Rho GTPase binding protein 2	0.0302369	0.0016106	0.214805	0.0296154	-1.36249	1.12597	-1.21006
17240586	SOBP	7.53287	7.20173	7.08676	sine oculis binding protein homolog (Drosophila)	0.00249223	2.43411e-05	0.220616	0.000266718	-1.36236	1.08295	-1.25801
17335842	PDE9A	7.1326	6.68546	6.69192	phosphodiesterase 9A	0.0323471	0.007884	0.998321	0.00342234	-1.35724	-1.00449	-1.36334
17396106	LRRCC1	8.3727	8.0374	7.93636	leucine rich repeat and coiled-coil centrosomal protein 1	0.0153082	0.000676279	0.49307	0.00327936	-1.35317	1.07255	-1.26164
17232332	ARHGAP18	8.95522	8.63123	8.52506	Rho GTPase activating protein 18	0.0101492	0.000274238	0.389303	0.00182252	-1.34738	1.07636	-1.25179
17249561	KIF3A	8.35652	8.15009	7.93236	kinesin family member 3A	0.0117036	0.000217287	0.0267853	0.0363101	-1.34179	1.1629	-1.15383
17459108	CCSER1	6.75916	6.20977	6.34262	coiled-coil serine-rich protein 1	0.0109937	0.00652465	0.450922	0.000215152	-1.33472	-1.09646	-1.46346
17474454	DMPK	8.2276	8.06794	7.81602	dystrophia myotonica-protein kinase	0.023691	0.000990196	0.0226592	0.178025	-1.33015	1.19079	-1.11703
17377268	KIZ	8.96414	8.58276	8.58583	kizuna centrosomal protein	0.0144102	0.00193597	0.999278	0.000763102	-1.29982	-1.00213	-1.30258
17277837	TTC8	7.86683	7.53182	7.49327	tetratricopeptide repeat domain 8	0.0307931	0.0042408	0.907581	0.00489205	-1.29555	1.02708	-1.26139
17316831	NUDCD1	7.56792	7.25113	7.20241	NudC domain containing 1	0.0225591	0.00214602	0.827808	0.00335477	-1.28834	1.03435	-1.24555
17412102	GGH	9.04747	8.48343	8.68356	gamma-glutamyl hydrolase (conjugase, folylpolygammaglutamyl hydrolase)	0.014159	0.0251647	0.217677	0.000319134	-1.28691	-1.1488	-1.4784
17542781	F8	6.74701	6.46149	6.38842	coagulation factor VIII, procoagulant component	0.0240325	0.0017888	0.635892	0.00565033	-1.28217	1.05195	-1.21885
17409753	AGL	8.33395	8.05688	7.98067	amylo-alpha-1, 6-glucosidase, 4-alpha-glucanotransferase	0.0304928	0.00262481	0.628243	0.00879678	-1.27746	1.05424	-1.21173
17324576	HRASLS	7.00892	6.7329	6.65748	HRAS-like suppressor	0.0160066	0.000792608	0.553121	0.00312495	-1.27584	1.05367	-1.21085
17539519	PIR	7.72309	7.49755	7.37637	pirin (iron-binding nuclear protein)	0.0216813	0.000911314	0.234687	0.0145072	-1.27167	1.08763	-1.16921
17540178	DYNLT3	9.15462	8.62861	8.80897	dynein, light chain, Tctex-type 3	0.0290424	0.0507273	0.335379	0.00135386	-1.27073	-1.13316	-1.43995
17236476	IKBIP	7.41459	7.13698	7.07098	IKBKB interacting protein	0.0193575	0.00124711	0.64687	0.0036648	-1.26893	1.04681	-1.21219
17326318	Abi3bp	6.64736	6.24816	6.30741	ABI gene family, member 3 (NESH) binding protein	0.00605144	0.00130344	0.699724	9.43285e-05	-1.26571	-1.04193	-1.31878
17541745	FAM122B	7.29089	7.00604	6.95172	family with sequence similarity 122B	0.0238565	0.0021128	0.761569	0.00428613	-1.26502	1.03837	-1.21828
17310565	CDH18	6.501	6.14352	6.16309	cadherin 18, type 2	0.0113578	0.00170612	0.96282	0.000407012	-1.26392	-1.01366	-1.28118
17527373	SCAPER	9.43872	9.1549	9.10297	S-phase cyclin A-associated protein in the ER	0.00711416	0.00023811	0.674896	0.00053258	-1.26203	1.03665	-1.21741
17532540	FYCO1	9.85648	9.64988	9.52733	FYVE and coiled-coil domain containing 1	0.0068589	9.04256e-05	0.0907051	0.00371526	-1.25627	1.08866	-1.15396
17478919	TARSL2	6.90841	6.60064	6.57955	threonyl-tRNA synthetase-like 2	0.0170065	0.00177234	0.955021	0.0014116	-1.25602	1.01472	-1.2378
17470711	CLSTN3	7.34282	7.21734	7.02068	calsyntenin 3	0.024622	0.0010764	0.0242842	0.180602	-1.25019	1.14604	-1.09087
17380418	Gm14436	10.2155	9.92307	9.89374	predicted gene 14436	0.0235236	0.00278279	0.919616	0.00289034	-1.24987	1.02054	-1.22472
17233408	GCC2	9.30407	8.95051	8.98689	GRIP and coiled-coil domain containing 2	0.0123734	0.00274365	0.875679	0.000413426	-1.24589	-1.02554	-1.27771
17291812	FAM217A	6.52456	6.28621	6.21627	family with sequence similarity 217, member A	0.0239792	0.00162794	0.566141	0.00654541	-1.23823	1.04967	-1.17964
17464514	BICD1	7.39192	7.13657	7.08575	bicaudal D homolog 1 (Drosophila)	0.0313236	0.00338152	0.769153	0.00694919	-1.23642	1.03585	-1.19363
17235399	IZUMO4	6.75124	6.56877	6.45224	IZUMO family member 4	0.0068589	8.73922e-05	0.0734357	0.0045614	-1.23029	1.08412	-1.13483
17529175	TMEM30A	11.0401	10.7493	10.743	transmembrane protein 30A	0.0172862	0.00226404	0.995166	0.00120259	-1.22874	1.00441	-1.22334
17257760	CEP112	7.10188	6.87662	6.81053	centrosomal protein 112kDa	0.0142041	0.000589687	0.497686	0.00277075	-1.22379	1.04688	-1.16899
17352347	TMX3	10.3343	10.1015	10.0442	thioredoxin-related transmembrane protein 3	0.0272606	0.00227135	0.667616	0.00654055	-1.22269	1.04049	-1.17511
17432781	Rps19-ps3	8.22225	7.78895	7.94359	ribosomal protein S19, pseudogene 3	0.0200814	0.038261	0.258035	0.000655248	-1.21307	-1.11315	-1.35033
17274054	SMC6	9.54615	9.27089	9.27948	structural maintenance of chromosomes 6	0.023149	0.00493294	0.990895	0.00173498	-1.20303	-1.00597	-1.21021
17290997	HIST1H2BL	11.5516	11.333	11.2882	histone cluster 1, H2bl	0.0169602	0.00105201	0.700638	0.00250456	-1.20035	1.03155	-1.16364
17402756	PPA2	7.38502	7.13788	7.12161	pyrophosphatase (inorganic) 2	0.0105447	0.000733311	0.949846	0.000557804	-1.20031	1.01134	-1.18685
17294761	XRCC4	7.68095	7.44601	7.42112	X-ray repair complementing defective repair in Chinese hamster cells 4	0.0246518	0.00299239	0.913087	0.00324374	-1.19733	1.0174	-1.17685
17544088	2610002M06Rik	7.9458	7.6829	7.6979	RIKEN cDNA 2610002M06 gene	0.0282396	0.00771362	0.971697	0.0022858	-1.18748	-1.01045	-1.19989
17277816	ZC3H14	10.0121	9.7411	9.78827	zinc finger CCCH-type containing 14	0.0299945	0.0166002	0.759095	0.00186562	-1.16785	-1.03324	-1.20667
17294860	MSH3	7.98147	7.67606	7.75905	mutS homolog 3	0.0344594	0.0377892	0.526102	0.00206815	-1.16669	-1.05921	-1.23577
17270761	CCDC47	8.60808	8.44707	8.39398	coiled-coil domain containing 47	0.0314486	0.00251376	0.540789	0.0114578	-1.15998	1.03748	-1.11807
17423893	SMIM8	7.759	7.46041	7.55534	small integral membrane protein 8	0.0243912	0.0350921	0.365251	0.000998056	-1.15162	-1.06801	-1.22994
17291854	RPP40	6.82479	6.37303	6.63615	ribonuclease P/MRP 40kDa subunit	0.017705	0.211462	0.0381224	0.000600984	-1.1397	-1.20006	-1.36771
17233394	SMPDL3A	9.91324	9.43755	9.74662	sphingomyelin phosphodiesterase, acid-like 3A	0.0113578	0.279672	0.0128291	0.000297235	-1.12243	-1.23891	-1.39058

## Sheet: Cluster 4
Suppl. Table 1: Annotated lists of gene transcripts found in Cluster 4. Each row represents one transcript and details mean level of expression for each experimental condition, significance, and differential expression between groups. Differential expression, shown in columns K-M are conditionally formatted for ease of interpretation, where green is elevated and red is reduced expression.
Gene_Probe	Gene_Symbol	Mean_HC	Mean_Resilient	Mean_Susceptible	Gene_Description	ANOVA_corrected_pvalue	PostHoc_pvalue_HC_vs_Susceptible	PostHoc_pvalue_Resilient_vs_Susceptible	PostHoc_pvalue_Resilient_vs_HC	S vs HC	R vs S	R vs HC
17225506	PER2	7.89847	8.74521	8.13952	period circadian clock 2	0.030411	0.0609045	0.306504	0.00147478	1.18185	1.5217	1.79843
17242322	KRTAP10-7	7.22064	7.87362	7.32535	keratin associated protein 10-7	0.0202154	0.819821	0.00742533	0.00175026	1.07528	1.46233	1.57241
17535471	Mir2137	9.10932	9.71389	9.21188	microRNA 2137	0.0216888	0.877642	0.00715941	0.00222555	1.07368	1.41618	1.52053
17487211	FOSB	10.9649	11.5649	11.1356	FBJ murine osteosarcoma viral oncogene homolog B	0.0328843	0.173936	0.129754	0.00183616	1.12557	1.34664	1.51574
17503118	mir-27	9.17466	9.7699	9.30201	microRNA 27a	0.0274211	0.723394	0.0157038	0.00250142	1.09228	1.38309	1.51073
17433328	PER3	8.00002	8.59045	7.94073	period circadian clock 3	0.0363081	0.948984	0.00636616	0.0131925	-1.04195	1.56886	1.5057
17253991	CDK5R1	7.1893	7.7569	7.17179	cyclin-dependent kinase 5, regulatory subunit 1 (p35)	0.0280573	0.987353	0.00482657	0.00693358	-1.01221	1.50015	1.48205
17354857	ADRB2	10.2891	10.7775	10.3646	adrenoceptor beta 2, surface	0.024073	0.842783	0.00939403	0.00246954	1.05372	1.33139	1.4029
17301718	EGR3	7.70183	8.18978	7.49329	early growth response 3	0.00873659	0.365911	0.000214542	0.00592961	-1.15552	1.62056	1.40245
17476728	CEBPA	9.82259	10.309	9.95052	CCAAT/enhancer binding protein (C/EBP), alpha	0.011258	0.492752	0.00613133	0.000385136	1.09273	1.28203	1.40091
17399010	mir-9	6.64658	7.09395	6.56066	microRNA 9-1	0.00508598	0.721204	0.000141725	0.000888557	-1.06136	1.44722	1.36355
17351862	SMAD7	9.25231	9.6873	9.22829	SMAD family member 7	0.0215471	0.981277	0.00300281	0.00467994	-1.01679	1.3746	1.3519
17506279	IRF8	9.90405	10.3289	9.96073	interferon regulatory factor 8	0.043744	0.908491	0.0209567	0.00788283	1.04006	1.29072	1.34243
17314929	DIP2B	9.96786	10.3917	10.0775	DIP2 disco-interacting protein 2 homolog B (Drosophila)	0.0197638	0.576548	0.0133562	0.00118372	1.07894	1.24335	1.34149
17471342	FKBP4	8.84466	9.26303	8.97574	FK506 binding protein 4, 59kDa	0.0444835	0.557552	0.0538074	0.00481814	1.09512	1.22035	1.33642
17289372	ENC1	9.60825	10.0165	9.58995	ectodermal-neural cortex 1 (with BTB domain)	0.0273822	0.988635	0.00466502	0.00657701	-1.01277	1.34404	1.3271
17318025	D730001G18Rik	6.6595	7.06774	6.65437	RIKEN cDNA D730001G18 gene	0.0133893	0.998759	0.00153677	0.00172219	-1.00357	1.3318	1.32706
17474396	IRF2BP1	7.3962	7.78815	7.47673	interferon regulatory factor 2 binding protein 1	0.0282623	0.745548	0.0155572	0.00271123	1.05741	1.24093	1.31217
17298895	mir-346	7.11135	7.50047	7.14763	microRNA 346	0.0109775	0.92192	0.00184242	0.000732576	1.02546	1.27708	1.30959
17375127	STARD9	8.71044	9.09773	8.66363	StAR-related lipid transfer (START) domain containing 9	0.0153789	0.908437	0.00132551	0.00361931	-1.03298	1.35107	1.30794
17292215	KIF13A	8.59226	8.97409	8.69361	kinesin family member 13A	0.0133868	0.507637	0.00797937	0.000532433	1.07278	1.21459	1.30299
17272877	TBC1D16	8.86283	9.2345	8.97475	TBC1 domain family, member 16	0.0284903	0.517324	0.0281809	0.00203283	1.08066	1.19727	1.29385
17314624	Olfr279	6.56823	6.9364	6.69589	olfactory receptor 279	0.00886897	0.258514	0.00915514	0.000187931	1.09252	1.18141	1.29071
17258912	ENGASE	8.15937	8.5262	8.11597	endo-beta-N-acetylglucosaminidase	0.0136557	0.907585	0.00105815	0.00290325	-1.03054	1.3289	1.28952
17490521	BCL2L12	7.49238	7.85667	7.60128	BCL2-like 12 (proline rich)	0.0238565	0.499253	0.0224723	0.00148625	1.07841	1.19366	1.28725
17225413	COL6A3	7.32771	7.67981	7.33144	collagen, type VI, alpha 3	0.0273822	0.999326	0.00575141	0.0052912	1.00259	1.27313	1.27642
17399583	TPM3	7.87924	8.22902	8.02494	tropomyosin 3	0.00833628	0.137232	0.0164852	0.000138077	1.10627	1.15195	1.27437
17377621	TMEM74B	6.39513	6.73787	6.5541	transmembrane protein 74B	0.0237225	0.180457	0.07416	0.000996668	1.11649	1.13585	1.26817
17361200	ANKRD13D	7.15636	7.49907	7.16728	ankyrin repeat domain 13 family, member D	0.00659616	0.98943	0.000591582	0.000425317	1.0076	1.25858	1.26814
17535681	SRPK3	6.95923	7.30074	6.82628	SRSF protein kinase 3	0.0311478	0.580339	0.00258165	0.0278108	-1.09653	1.3894	1.26709
17254970	CCDC182	6.11737	6.45026	6.31511	coiled-coil domain containing 182	0.013512	0.0378916	0.137379	0.00028361	1.1469	1.09821	1.25954
17272163	TRIM47	7.89553	8.22427	7.88851	tripartite motif containing 47	0.0103986	0.9961	0.000927022	0.00113411	-1.00487	1.26204	1.25592
17253901	RNF135	7.47054	7.79842	7.43285	ring finger protein 135	0.0313672	0.936621	0.004757	0.010795	-1.02647	1.28839	1.25517
17486094	Olfr1348	6.57431	6.90001	6.6847	olfactory receptor 1348	0.0217417	0.392114	0.026583	0.00111356	1.07952	1.16095	1.25327
17443523	ACHE	7.18326	7.50817	7.07926	acetylcholinesterase (Yt blood group)	0.0171403	0.600299	0.000931297	0.00963065	-1.07475	1.34622	1.25259
17453087	STX2	8.78998	9.10612	8.80403	syntaxin 2	0.0219955	0.986712	0.00473589	0.00326107	1.00979	1.23293	1.245
17433287	SLC45A1	6.23916	6.55347	6.34529	solute carrier family 45, member 1	0.026207	0.420513	0.0325892	0.00157326	1.07633	1.15523	1.24341
17502260	FAM129C	6.57825	6.88973	6.70471	family with sequence similarity 129, member C	0.0189508	0.239352	0.0375806	0.000712593	1.09161	1.13684	1.24098
17394795	KCNG1	6.62537	6.93263	6.70407	potassium voltage-gated channel, subfamily G, member 1	0.0154649	0.552726	0.00933341	0.00074751	1.05607	1.17166	1.23736
17300544	FITM1	6.10013	6.4067	6.16943	fat storage-inducing transmembrane protein 1	0.0138826	0.621458	0.00637666	0.000667737	1.04921	1.17876	1.23677
17484925	CRACR2B	7.23426	7.53457	7.2616	calcium release activated channel regulator 2B	0.0307931	0.950284	0.00989048	0.00479736	1.01913	1.20829	1.23141
17489707	CEBPG	9.40754	9.70557	9.48504	CCAAT/enhancer binding protein (C/EBP), gamma	0.00964228	0.481813	0.00477035	0.000287246	1.05518	1.16517	1.22947
17470988	Ptms	7.63901	7.93349	7.56596	parathymosin	0.00795613	0.64447	0.000270058	0.00233511	-1.05194	1.29014	1.22644
17502001	JUND	11.0293	11.3171	11.0153	jun D proto-oncogene	0.0323604	0.987776	0.0062144	0.00885858	-1.0097	1.23268	1.22084
17335040	ZBTB9	8.0282	8.30728	8.12074	zinc finger and BTB domain containing 9	0.0246518	0.42639	0.029281	0.0014405	1.06625	1.13803	1.21342
17278398	BDKRB2	6.46079	6.73976	6.48811	bradykinin receptor B2	0.0178873	0.928278	0.00429592	0.00177596	1.01912	1.19057	1.21333
17448645	NFXL1	8.79282	9.06563	8.75124	nuclear transcription factor, X-box binding-like 1	0.0109677	0.844695	0.000612154	0.00231927	-1.02924	1.24349	1.20816
17430381	ZBTB8B	6.10762	6.37695	6.23027	zinc finger and BTB domain containing 8B	0.0251323	0.198993	0.0736522	0.00113921	1.08873	1.10702	1.20525
17418945	FNDC5	7.72388	7.9892	7.7727	fibronectin type III domain containing 5	0.00822153	0.691124	0.00219801	0.000304947	1.03442	1.16191	1.2019
17253316	MYO18A	8.34307	8.606	8.2212	myosin XVIIIA	0.0261268	0.468426	0.00165698	0.0281483	-1.08814	1.30568	1.19992
17338521	PLCL2	10.1641	10.4265	10.0393	phospholipase C-like 2	0.0171403	0.395468	0.000716936	0.0171751	-1.09036	1.30787	1.19949
17393160	E2F1	6.22497	6.48428	6.27874	E2F transcription factor 1	0.0296111	0.745514	0.016774	0.00293041	1.03797	1.15312	1.19691
17298126	LRTM1	6.19437	6.45251	6.16329	leucine-rich repeats and transmembrane domains 1	0.025048	0.924438	0.00314646	0.00776479	-1.02177	1.22197	1.19593
17526479	TMPRSS4	6.59076	6.84677	6.65926	transmembrane protease, serine 4	0.00655785	0.418051	0.00305094	0.000141952	1.04862	1.1388	1.19417
17432256	SLC25A34	6.3967	6.64526	6.35515	solute carrier family 25, member 34	0.0138722	0.833853	0.00092845	0.00370758	-1.02922	1.22273	1.18802
17522013	COL7A1	6.76562	7.01131	6.80135	collagen, type VII, alpha 1	0.0218639	0.855346	0.00776656	0.00216185	1.02508	1.15666	1.18566
17273652	DNMT3A	8.6399	8.88276	8.54737	DNA (cytosine-5-)-methyltransferase 3 alpha	0.0204962	0.272287	0.000857067	0.0370391	-1.06623	1.26171	1.18334
17248925	Olfr1395	6.50236	6.74432	6.41995	olfactory receptor 1395	0.0307931	0.641253	0.00272864	0.0233482	-1.05879	1.25212	1.1826
17241534	HNRNPH3	9.48733	9.72527	9.35958	heterogeneous nuclear ribonucleoprotein H3 (2H9)	0.0206311	0.361452	0.000975282	0.0268941	-1.09259	1.2885	1.17931
17418857	PHC2	8.37587	8.60984	8.44944	polyhomeotic homolog 2 (Drosophila)	0.0160069	0.406581	0.0150467	0.000658191	1.05232	1.1176	1.17607
17424907	ZBTB5	6.5039	6.7358	6.52867	zinc finger and BTB domain containing 5	0.0307711	0.931259	0.0105833	0.00449925	1.01732	1.15439	1.17438
17374984	PLA2G4B	6.24301	6.47035	6.20088	phospholipase A2, group IVB (cytosolic)	0.00577445	0.74585	0.00018744	0.00107168	-1.02963	1.20536	1.17068
17444137	AMZ1	8.00923	8.23523	7.94731	archaelysin family metallopeptidase 1	0.00795613	0.595795	0.000253642	0.00265296	-1.04386	1.22088	1.16959
17496901	TIAL1	9.04902	9.26798	9.02713	TIA1 cytotoxic granule-associated RNA binding protein-like 1	0.030174	0.949934	0.00459905	0.00951165	-1.01529	1.18169	1.16389
17381014	ZGPAT	8.6968	8.91456	8.7648	zinc finger, CCCH-type with G patch domain	0.0294605	0.495527	0.0315244	0.00209443	1.04826	1.10939	1.16293
17250475	LLGL1	7.64546	7.86217	7.66323	lethal giant larvae homolog 1 (Drosophila)	0.0311478	0.96003	0.0096726	0.00506601	1.01239	1.14786	1.16208
17360386	RBM20	6.68611	6.9027	6.60361	RNA binding motif protein 20	0.0339362	0.602055	0.0030736	0.0302276	-1.05885	1.23037	1.16199
17428752	Btbd19	6.97245	7.18575	6.97361	BTB (POZ) domain containing 19	0.0239822	0.999813	0.00459625	0.00439833	1.00081	1.1584	1.15933
17231033	ATF3	12.4827	12.692	12.5472	activating transcription factor 3	0.0241313	0.478466	0.0243068	0.0014802	1.04574	1.10559	1.15616
17446220	ASB10	6.23631	6.44241	6.17188	ankyrin repeat and SOCS box containing 10	0.00103796	0.336404	8.27079e-06	0.000215529	-1.04567	1.20625	1.15357
17342958	Pxt1	7.05667	7.25284	7.03269	peroxisomal, testis specific 1	0.00850201	0.885023	0.000446478	0.0013794	-1.01676	1.16486	1.14566
17324112	FAM131A	6.78931	6.9809	6.70145	family with sequence similarity 131, member A	0.0324031	0.505847	0.00254793	0.0363635	-1.06279	1.21373	1.14202
17420963	SPATA21	6.28213	6.47096	6.2602	spermatogenesis associated 21	0.0209453	0.924032	0.00233362	0.00578971	-1.01532	1.1573	1.13984
17352835	SS18	9.12289	9.30949	9.17007	synovial sarcoma translocation, chromosome 18	0.0311995	0.646114	0.0236993	0.00282532	1.03325	1.10146	1.13808
17219997	KIF26B	6.76886	6.95291	6.70306	kinesin family member 26B	0.0069329	0.437424	0.000162735	0.00322462	-1.04667	1.18909	1.13607
17521661	AMT	7.04585	7.22712	6.92259	aminomethyltransferase	0.00321523	0.0891317	2.64326e-05	0.00518602	-1.08919	1.23501	1.13388
17333102	PRR18	6.66401	6.81378	6.59439	proline rich 18	0.00770239	0.308076	0.00016102	0.00591975	-1.04944	1.16424	1.1094
17283879	SETD3	9.77368	9.8858	9.73934	SET domain containing 3	0.020566	0.643679	0.00138451	0.012023	-1.02409	1.10685	1.08082
