# Supplementary material for: Decoding microglia responses to psychosocial stress reveals blood-brain barrier breakdown that may drive stress susceptibility
Source: Sci Rep. 2018 Jul 26;8:11240. doi: 10.1038/s41598-018-28737-8 (PMC6062609; doi:10.1038/s41598-018-28737-8)
Supplement: Supplementary file 3 — Table 2 [file 41598_2018_28737_MOESM3_ESM.xlsx]

## Sheet: Legend
Enrichment analysis for Gene Ontology (GO) terms within each cluster (1-4) are displayed on subsequent sheets
Spreadsheets are structrued as follows:
Category	Term	GO	Genes	PValue
Category = DAVID annotation database selected
Term = gene onotology (GO) accession number and name
GO = GO accession number
Genes = probeset ID of genes involved in individual term
pValue = p-value associated with each annotation term

## Sheet: Cluster 1 GO
Suppl. Table 2: GO functions associated with Cluster 1
Category	Term	GO	Genes	PValue
GOTERM_BP_FAT	GO:0034097~response to cytokine	GO:0034097	17292634, 17212174, 17497718, 17367686, 17286472, 17226736, 17520315, 17372307, 17266960, 17388733, 17429933, 17278268, 17227536, 17530863, 17217399, 17285000, 17400418, 17363407, 17497713, 17532569, 17244486, 17266952, 17245399, 17238367, 17392991, 17212185, 17386700, 17269717, 17332050, 17254300, 17379938, 17374488, 17218845, 17523650, 17230111, 17508300, 17408662, 17219662, 17455319, 17307860,…	6.3834e-23
GOTERM_BP_FAT	GO:0006952~defense response	GO:0006952	17212174, 17497718, 17346528, 17367686, 17226736, 17266960, 17266107, 17429933, 17388733, 17530863, 17497525, 17512809, 17497713, 17363407, 17313050, 17532569, 17341508, 17266952, 17498015, 17212185, 17485226, 17519282, 17408897, 17523650, 17307860, 17457942, 17491193, 17546101, 17358797, 17338371, 17540521, 17466003, 17546109, 17407363, 17337232, 17341276, 17232112, 17540154, 17462796, 17424077,…	7.4133e-22
GOTERM_BP_FAT	GO:0002682~regulation of immune system process	GO:0002682	17411527, 17346528, 17286472, 17401846, 17226736, 17333731, 17520315, 17372307, 17483264, 17266107, 17231591, 17388733, 17429933, 17227536, 17530863, 17497525, 17218835, 17542751, 17484966, 17454179, 17526707, 17296174, 17363407, 17313050, 17532569, 17260369, 17245399, 17238367, 17212185, 17271710, 17386700, 17257599, 17338959, 17379938, 17374488, 17337796, 17315152, 17393357, 17216469, 17315718,…	1.07338e-21
GOTERM_BP_FAT	GO:0006955~immune response	GO:0006955	17292634, 17497718, 17399823, 17264651, 17411527, 17346528, 17401846, 17226736, 17466505, 17517554, 17333731, 17520315, 17483264, 17266960, 17266107, 17388733, 17227536, 17530863, 17497525, 17233226, 17296174, 17363407, 17497713, 17313050, 17532569, 17260369, 17266952, 17245399, 17498015, 17238367, 17257599, 17519282, 17338959, 17374488, 17406760, 17277404, 17315718, 17338364, 17306906, 17218430,…	5.83147e-21
GOTERM_BP_FAT	GO:0050900~leukocyte migration	GO:0050900	17399823, 17411527, 17364111, 17338371, 17299329, 17407363, 17401846, 17333731, 17372307, 17266960, 17341276, 17266107, 17319037, 17438584, 17215873, 17542751, 17497525, 17218835, 17516718, 17424077, 17326075, 17363407, 17472235, 17532569, 17266952, 17379606, 17260369, 17212185, 17419959, 17322163, 17374488, 17337796, 17315718, 17218845, 17338364, 17218820, 17306906, 17439830, 17536364, 17523650,…	1.1891e-18
GOTERM_BP_FAT	GO:0070887~cellular response to chemical stimulus	GO:0070887	17212174, 17497718, 17367686, 17401846, 17226736, 17508850, 17266960, 17388733, 17314011, 17429933, 17542751, 17244140, 17497525, 17500327, 17469894, 17326075, 17363407, 17532569, 17244486, 17266952, 17212185, 17392991, 17271710, 17445786, 17313100, 17434297, 17536364, 17523650, 17508300, 17518962, 17455319, 17307860, 17457942, 17491193, 17475821, 17318950, 17358797, 17315743, 17338371, 17466003,…	1.27949e-18
GOTERM_BP_FAT	GO:0001775~cell activation	GO:0001775	17411527, 17530000, 17401846, 17466505, 17318502, 17520315, 17260761, 17483264, 17266107, 17231591, 17388733, 17500992, 17227536, 17497525, 17516718, 17338388, 17454179, 17526707, 17363407, 17288896, 17257599, 17271710, 17519282, 17338959, 17379938, 17374488, 17406760, 17277404, 17369126, 17315718, 17218845, 17306906, 17406285, 17394175, 17434297, 17331429, 17218430, 17523650, 17508300, 17437198,…	2.18817e-18
GOTERM_BP_FAT	GO:0045321~leukocyte activation	GO:0045321	17411527, 17401846, 17466505, 17520315, 17483264, 17266107, 17231591, 17388733, 17227536, 17497525, 17516718, 17338388, 17454179, 17526707, 17363407, 17257599, 17271710, 17519282, 17338959, 17379938, 17374488, 17406760, 17277404, 17369126, 17315718, 17306906, 17406285, 17394175, 17434297, 17218430, 17523650, 17508300, 17437198, 17455319, 17307860, 17226593, 17219382, 17546101, 17239354, 17447259,…	2.96432e-18
GOTERM_BP_FAT	GO:0009605~response to external stimulus	GO:0009605	17212174, 17497718, 17346528, 17401846, 17226736, 17266960, 17266107, 17429933, 17388733, 17530863, 17542751, 17497525, 17244140, 17500327, 17512809, 17332228, 17469894, 17326075, 17497713, 17363407, 17313050, 17532569, 17266952, 17476076, 17212185, 17392991, 17271710, 17485226, 17254300, 17386540, 17406760, 17264424, 17434297, 17313100, 17523650, 17508300, 17518962, 17307860, 17455319, 17457942,…	3.50496e-17
GOTERM_BP_FAT	GO:0006954~inflammatory response	GO:0006954	17212174, 17399823, 17264651, 17411527, 17367686, 17346528, 17226736, 17517554, 17466505, 17333731, 17520315, 17266960, 17266107, 17388733, 17429933, 17497525, 17217399, 17512809, 17363407, 17532569, 17341508, 17266952, 17498015, 17386700, 17269717, 17379938, 17374488, 17337796, 17315718, 17218845, 17408897, 17523650, 17491193, 17546101, 17343918, 17447259, 17358797, 17461807, 17407363, 17546109,…	5.01336e-17
GOTERM_BP_FAT	GO:0048584~positive regulation of response to stimulus	GO:0048584	17346528, 17367686, 17226736, 17401846, 17266960, 17429933, 17388733, 17251303, 17530863, 17497525, 17244140, 17419553, 17469894, 17377940, 17363407, 17532569, 17299401, 17474974, 17266952, 17476076, 17212185, 17315152, 17264424, 17523650, 17508300, 17307860, 17546101, 17358797, 17399802, 17540521, 17466003, 17443286, 17270888, 17546109, 17407363, 17337232, 17341276, 17487876, 17319037, 17215873,…	5.60592e-16
GOTERM_BP_FAT	GO:0071345~cellular response to cytokine stimulus	GO:0071345	17292634, 17212174, 17497718, 17367686, 17286472, 17372307, 17520315, 17266960, 17388733, 17429933, 17227536, 17217399, 17285000, 17532569, 17266952, 17244486, 17245399, 17238367, 17212185, 17386700, 17269717, 17379938, 17374488, 17218845, 17523650, 17230111, 17408662, 17219662, 17455319, 17307860, 17226593, 17491193, 17318950, 17447259, 17315743, 17461807, 17314888, 17485589, 17438584, 17215873,…	2.3572e-15
GOTERM_BP_FAT	GO:0016477~cell migration	GO:0016477	17399823, 17411527, 17367686, 17364111, 17401846, 17517554, 17466505, 17333731, 17372307, 17266960, 17266107, 17388733, 17429933, 17227536, 17497525, 17542751, 17218835, 17516718, 17326075, 17363407, 17532569, 17525894, 17260369, 17367055, 17266952, 17241032, 17212185, 17309544, 17269717, 17386700, 17374488, 17406760, 17517097, 17337796, 17315152, 17315718, 17218845, 17338364, 17264424, 17306906,…	3.02046e-15
GOTERM_BP_FAT	GO:0002274~myeloid leukocyte activation	GO:0002274	17219382, 17546101, 17239354, 17447259, 17411527, 17546109, 17466505, 17485589, 17266107, 17319037, 17438584, 17242785, 17232112, 17336157, 17230045, 17454179, 17229607, 17419483, 17257599, 17271710, 17419959, 17338959, 17374488, 17277404, 17523650, 17214142, 17508300, 17277084	9.21359e-15
GOTERM_BP_FAT	GO:0045087~innate immune response	GO:0045087	17497718, 17399823, 17346528, 17411527, 17226736, 17517554, 17520315, 17266960, 17530863, 17497525, 17497713, 17363407, 17532569, 17313050, 17266952, 17498015, 17245399, 17238367, 17519282, 17218430, 17393658, 17307860, 17219382, 17546101, 17239354, 17343918, 17217048, 17447259, 17540521, 17461807, 17466003, 17299329, 17407363, 17546109, 17337232, 17474371, 17232112, 17327580, 17452070, 17462796,…	3.37992e-14
GOTERM_BP_FAT	GO:0002252~immune effector process	GO:0002252	17497718, 17346528, 17411527, 17269845, 17520315, 17483264, 17266107, 17429933, 17227536, 17363407, 17497713, 17313050, 17260369, 17241032, 17245399, 17238367, 17257599, 17271710, 17519282, 17379938, 17406760, 17277404, 17315718, 17216469, 17338364, 17306906, 17393658, 17523650, 17307860, 17219382, 17546101, 17239354, 17343918, 17461897, 17358797, 17338371, 17540521, 17466003, 17299329, 17546109,…	4.04263e-14
GOTERM_BP_FAT	GO:0010033~response to organic substance	GO:0010033	17212174, 17497718, 17367686, 17543045, 17226736, 17508850, 17266960, 17266107, 17388733, 17429933, 17314011, 17530863, 17278268, 17244140, 17500327, 17469894, 17377940, 17497713, 17363407, 17532569, 17244486, 17266952, 17212185, 17392991, 17271710, 17332050, 17254300, 17445786, 17393357, 17313100, 17434297, 17536364, 17523650, 17508300, 17518962, 17455319, 17307860, 17457942, 17491193, 17475821,…	1.15021e-13
GOTERM_BP_FAT	GO:0009893~positive regulation of metabolic process	GO:0009893	17367686, 17346528, 17401846, 17226736, 17318502, 17266960, 17388733, 17429933, 17251303, 17419553, 17244140, 17497525, 17228544, 17491378, 17469894, 17377940, 17363407, 17299401, 17532569, 17447803, 17288699, 17474974, 17266952, 17525894, 17367055, 17323297, 17498015, 17519282, 17315152, 17393357, 17501962, 17487001, 17233811, 17313100, 17434297, 17536364, 17523650, 17508300, 17518962, 17455319,…	1.17447e-13
GOTERM_BP_FAT	GO:0002684~positive regulation of immune system process	GO:0002684	17411527, 17346528, 17286472, 17401846, 17226736, 17333731, 17372307, 17520315, 17483264, 17388733, 17227536, 17530863, 17497525, 17218835, 17526707, 17363407, 17532569, 17260369, 17245399, 17212185, 17271710, 17338959, 17374488, 17337796, 17315152, 17315718, 17218845, 17523650, 17437198, 17307860, 17219382, 17546101, 17343918, 17217048, 17447259, 17461807, 17540521, 17466003, 17299329, 17546109,…	1.77928e-13
GOTERM_BP_FAT	GO:0001816~cytokine production	GO:0001816	17212174, 17526583, 17346528, 17411527, 17286472, 17226736, 17466505, 17429933, 17497525, 17217399, 17363407, 17245399, 17450142, 17338959, 17374488, 17379938, 17277404, 17315718, 17338364, 17306906, 17419840, 17313100, 17218430, 17523650, 17455319, 17219382, 17271724, 17546101, 17217048, 17338371, 17466003, 17546109, 17337232, 17250533, 17524107, 17474371, 17232112, 17327580, 17540154, 17456176,…	3.42729e-13
GOTERM_BP_FAT	GO:0051674~localization of cell	GO:0051674	17399823, 17411527, 17367686, 17364111, 17401846, 17466505, 17517554, 17333731, 17372307, 17266960, 17266107, 17388733, 17429933, 17227536, 17497525, 17542751, 17218835, 17516718, 17296174, 17326075, 17363407, 17532569, 17266952, 17525894, 17260369, 17367055, 17241032, 17212185, 17309544, 17269717, 17386700, 17374488, 17406760, 17517097, 17337796, 17315152, 17315718, 17218845, 17338364, 17264424,…	5.40513e-13
GOTERM_BP_FAT	GO:0048870~cell motility	GO:0048870	17399823, 17411527, 17367686, 17364111, 17401846, 17466505, 17517554, 17333731, 17372307, 17266960, 17266107, 17388733, 17429933, 17227536, 17497525, 17542751, 17218835, 17516718, 17296174, 17326075, 17363407, 17532569, 17266952, 17525894, 17260369, 17367055, 17241032, 17212185, 17309544, 17269717, 17386700, 17374488, 17406760, 17517097, 17337796, 17315152, 17315718, 17218845, 17338364, 17264424,…	5.40513e-13
GOTERM_BP_FAT	GO:0031325~positive regulation of cellular metabolic process	GO:0031325	17367686, 17346528, 17401846, 17226736, 17318502, 17266960, 17429933, 17388733, 17251303, 17419553, 17244140, 17497525, 17228544, 17491378, 17469894, 17377940, 17363407, 17532569, 17299401, 17447803, 17288699, 17474974, 17266952, 17323297, 17498015, 17519282, 17315152, 17393357, 17501962, 17487001, 17233811, 17313100, 17536364, 17523650, 17508300, 17518962, 17455319, 17307860, 17475821, 17546101,…	8.4777e-13
GOTERM_BP_FAT	GO:0040011~locomotion	GO:0040011	17399823, 17411527, 17367686, 17364111, 17401846, 17466505, 17517554, 17333731, 17372307, 17266960, 17266107, 17388733, 17429933, 17227536, 17497525, 17542751, 17218835, 17516718, 17332228, 17296174, 17326075, 17363407, 17532569, 17266952, 17525894, 17260369, 17367055, 17241032, 17212185, 17309544, 17269717, 17386700, 17485226, 17374488, 17406760, 17517097, 17337796, 17315152, 17315718, 17218845,…	3.06631e-12
GOTERM_BP_FAT	GO:0006897~endocytosis	GO:0006897	17497718, 17450770, 17411605, 17528329, 17461897, 17346528, 17530000, 17299329, 17226736, 17508850, 17517554, 17337232, 17321440, 17269845, 17372307, 17483264, 17266107, 17438584, 17458573, 17530863, 17480078, 17484966, 17363407, 17229607, 17260369, 17525894, 17419483, 17332050, 17519282, 17374488, 17353747, 17487361, 17386540, 17454551, 17404200, 17218820, 17338378, 17451443, 17356743, 17218430,…	3.3985e-12
GOTERM_BP_FAT	GO:0097529~myeloid leukocyte migration	GO:0097529	17266952, 17212185, 17399823, 17338371, 17299329, 17407363, 17374488, 17401846, 17337796, 17266960, 17315718, 17319037, 17438584, 17215873, 17338364, 17542751, 17497525, 17218835, 17516718, 17439830, 17214142, 17523650, 17326075, 17363407, 17532569	3.53223e-12
GOTERM_BP_FAT	GO:0080134~regulation of response to stress	GO:0080134	17212174, 17399823, 17411527, 17367686, 17346528, 17286472, 17226736, 17520315, 17260761, 17266960, 17266107, 17388733, 17429933, 17530863, 17497525, 17288716, 17400418, 17296174, 17363407, 17313050, 17532569, 17266952, 17245399, 17238367, 17392991, 17212185, 17309544, 17450142, 17386700, 17374488, 17315718, 17216469, 17218845, 17338364, 17264424, 17434297, 17313100, 17393658, 17523650, 17518962,…	4.05035e-12
GOTERM_BP_FAT	GO:0016192~vesicle-mediated transport	GO:0016192	17497718, 17493614, 17411527, 17447451, 17346528, 17530000, 17401846, 17508850, 17226736, 17517554, 17260761, 17321440, 17269845, 17372307, 17483264, 17266107, 17458573, 17530863, 17288716, 17488134, 17480078, 17484966, 17363407, 17532569, 17525894, 17260369, 17529662, 17257599, 17530348, 17332050, 17519282, 17374488, 17386540, 17404200, 17454551, 17488148, 17394175, 17218430, 17536364, 17334932,…	4.5932e-12
GOTERM_BP_FAT	GO:0007159~leukocyte cell-cell adhesion	GO:0007159	17219382, 17239354, 17399823, 17358797, 17299329, 17407363, 17372307, 17483264, 17388733, 17319037, 17231591, 17227536, 17497525, 17516718, 17462796, 17338388, 17411647, 17526707, 17219199, 17363407, 17429454, 17322163, 17519282, 17338959, 17379938, 17406760, 17277404, 17315718, 17218845, 17218820, 17306906, 17543572, 17394175, 17406285, 17254171, 17434297, 17470627, 17218430, 17536364, 17523650,…	4.6631e-12
GOTERM_BP_FAT	GO:0060326~cell chemotaxis	GO:0060326	17491193, 17399823, 17364111, 17411527, 17338371, 17299329, 17407363, 17401846, 17333731, 17266960, 17341276, 17319037, 17215873, 17438584, 17542751, 17497525, 17218835, 17516718, 17326075, 17363407, 17456176, 17532569, 17266952, 17419959, 17374488, 17337796, 17338364, 17439830, 17523650, 17214142, 17307860	4.89279e-12
GOTERM_BP_FAT	GO:0030595~leukocyte chemotaxis	GO:0030595	17399823, 17364111, 17411527, 17338371, 17299329, 17407363, 17401846, 17266960, 17319037, 17215873, 17438584, 17542751, 17218835, 17497525, 17516718, 17363407, 17326075, 17532569, 17266952, 17419959, 17374488, 17337796, 17338364, 17439830, 17523650, 17214142, 17307860	5.11234e-12
GOTERM_BP_FAT	GO:0050865~regulation of cell activation	GO:0050865	17219382, 17447259, 17411527, 17358797, 17299329, 17367004, 17401846, 17318502, 17260761, 17520315, 17483264, 17266107, 17388733, 17319037, 17231591, 17438584, 17227536, 17474371, 17497525, 17232112, 17336157, 17230045, 17526707, 17363407, 17229607, 17419483, 17257599, 17271710, 17419959, 17338959, 17374488, 17379938, 17437213, 17218845, 17306906, 17543572, 17394175, 17406285, 17254171, 17280729,…	7.25915e-12
GOTERM_BP_FAT	GO:0071310~cellular response to organic substance	GO:0071310	17212174, 17497718, 17367686, 17508850, 17226736, 17266960, 17314011, 17429933, 17388733, 17244140, 17500327, 17469894, 17363407, 17532569, 17266952, 17244486, 17392991, 17212185, 17271710, 17445786, 17434297, 17313100, 17536364, 17523650, 17508300, 17307860, 17455319, 17457942, 17491193, 17475821, 17318950, 17315743, 17466003, 17443286, 17270888, 17314888, 17337232, 17485589, 17516921, 17215873,…	9.19618e-12
GOTERM_BP_FAT	GO:0009967~positive regulation of signal transduction	GO:0009967	17526583, 17399823, 17411527, 17367686, 17346528, 17286472, 17466505, 17520315, 17483264, 17266960, 17388733, 17429933, 17251303, 17227536, 17497525, 17288716, 17419553, 17217399, 17244140, 17469894, 17400418, 17377940, 17296174, 17299401, 17532569, 17474974, 17476076, 17266952, 17212185, 17450142, 17269717, 17374488, 17315152, 17315718, 17325849, 17218845, 17306906, 17419840, 17218430, 17508300,…	1.36875e-11
GOTERM_BP_FAT	GO:0046649~lymphocyte activation	GO:0046649	17411527, 17401846, 17466505, 17483264, 17231591, 17388733, 17227536, 17497525, 17516718, 17338388, 17526707, 17363407, 17519282, 17338959, 17379938, 17406760, 17277404, 17315718, 17369126, 17306906, 17394175, 17406285, 17434297, 17218430, 17523650, 17437198, 17455319, 17307860, 17226593, 17219382, 17239354, 17447259, 17358797, 17299329, 17367004, 17319037, 17474371, 17232112, 17462796, 17411647,…	1.56727e-11
GOTERM_BP_FAT	GO:0009607~response to biotic stimulus	GO:0009607	17497718, 17399823, 17411527, 17226736, 17466505, 17269845, 17520315, 17266107, 17429933, 17227536, 17530863, 17512809, 17497713, 17313050, 17245399, 17241032, 17238367, 17392991, 17271710, 17254300, 17379938, 17386540, 17277404, 17315718, 17216469, 17338364, 17434297, 17393658, 17508300, 17459423, 17455319, 17327635, 17217283, 17475821, 17546101, 17447259, 17461897, 17358797, 17461807, 17338371,…	2.72866e-11
GOTERM_BP_FAT	GO:0002694~regulation of leukocyte activation	GO:0002694	17219382, 17447259, 17411527, 17358797, 17299329, 17367004, 17401846, 17520315, 17483264, 17266107, 17388733, 17319037, 17231591, 17438584, 17474371, 17227536, 17497525, 17232112, 17336157, 17230045, 17526707, 17363407, 17229607, 17419483, 17257599, 17271710, 17419959, 17338959, 17374488, 17379938, 17437213, 17306906, 17543572, 17394175, 17406285, 17254171, 17280729, 17523650, 17437198, 17455319,…	3.61872e-11
GOTERM_BP_FAT	GO:0001817~regulation of cytokine production	GO:0001817	17219382, 17212174, 17271724, 17546101, 17526583, 17217048, 17346528, 17411527, 17466003, 17546109, 17226736, 17286472, 17337232, 17250533, 17429933, 17524107, 17474371, 17497525, 17232112, 17327580, 17540154, 17456176, 17363407, 17400339, 17229607, 17245399, 17419483, 17450142, 17218060, 17367652, 17338959, 17374488, 17379938, 17353747, 17241409, 17315718, 17306906, 17229984, 17313100, 17470627,…	3.67966e-11
GOTERM_BP_FAT	GO:0010604~positive regulation of macromolecule metabolic process	GO:0010604	17367686, 17346528, 17226736, 17266960, 17429933, 17388733, 17251303, 17419553, 17497525, 17244140, 17228544, 17491378, 17469894, 17377940, 17532569, 17299401, 17447803, 17288699, 17474974, 17266952, 17525894, 17367055, 17323297, 17498015, 17519282, 17315152, 17393357, 17501962, 17487001, 17233811, 17313100, 17434297, 17536364, 17523650, 17508300, 17518962, 17307860, 17455319, 17475821, 17546101,…	3.69081e-11
GOTERM_BP_FAT	GO:0007166~cell surface receptor signaling pathway	GO:0007166	17212174, 17497718, 17510948, 17367686, 17401846, 17226736, 17266960, 17388733, 17530863, 17497525, 17500327, 17512809, 17469894, 17454179, 17363407, 17532569, 17299401, 17474974, 17266952, 17367055, 17244486, 17392991, 17212185, 17496514, 17406760, 17445786, 17315152, 17393357, 17264424, 17434297, 17523650, 17508300, 17307860, 17455319, 17457942, 17475821, 17318950, 17358797, 17315743, 17443286,…	4.31334e-11
GOTERM_BP_FAT	GO:0023056~positive regulation of signaling	GO:0023056	17526583, 17399823, 17411527, 17367686, 17346528, 17286472, 17466505, 17520315, 17483264, 17266960, 17388733, 17429933, 17251303, 17227536, 17497525, 17288716, 17419553, 17217399, 17244140, 17469894, 17400418, 17377940, 17296174, 17299401, 17532569, 17474974, 17476076, 17266952, 17212185, 17450142, 17269717, 17374488, 17315152, 17315718, 17325849, 17218845, 17306906, 17419840, 17218430, 17508300,…	4.34439e-11
GOTERM_BP_FAT	GO:1902533~positive regulation of intracellular signal transduction	GO:1902533	17399823, 17367686, 17346528, 17411527, 17286472, 17520315, 17483264, 17266960, 17388733, 17429933, 17251303, 17227536, 17497525, 17288716, 17217399, 17419553, 17469894, 17400418, 17296174, 17299401, 17532569, 17476076, 17266952, 17269717, 17450142, 17374488, 17315718, 17218845, 17306906, 17218430, 17508300, 17307860, 17447259, 17358797, 17461807, 17399802, 17466003, 17407363, 17546109, 17270888,…	6.99413e-11
GOTERM_BP_FAT	GO:0051240~positive regulation of multicellular organismal process	GO:0051240	17526583, 17510948, 17411527, 17346528, 17286472, 17226736, 17466505, 17260761, 17429933, 17227536, 17497525, 17217399, 17521917, 17526707, 17363407, 17532569, 17244486, 17367055, 17245399, 17323297, 17212185, 17309544, 17450142, 17386700, 17332050, 17338959, 17379938, 17374488, 17315152, 17315718, 17218845, 17264424, 17218430, 17313100, 17523650, 17508300, 17455319, 17307860, 17226593, 17219382,…	7.14875e-11
GOTERM_BP_FAT	GO:0016337~single organismal cell-cell adhesion	GO:0016337	17399823, 17367686, 17411527, 17260761, 17372307, 17483264, 17231591, 17388733, 17500992, 17227536, 17497525, 17516718, 17338388, 17526707, 17363407, 17288896, 17519282, 17338959, 17379938, 17406760, 17277404, 17315718, 17218845, 17306906, 17394175, 17406285, 17434297, 17218430, 17331429, 17536364, 17523650, 17508300, 17455319, 17226593, 17219382, 17239354, 17358797, 17299329, 17407363, 17337232,…	7.87014e-11
GOTERM_BP_FAT	GO:0010647~positive regulation of cell communication	GO:0010647	17526583, 17399823, 17411527, 17367686, 17346528, 17286472, 17466505, 17520315, 17483264, 17266960, 17388733, 17429933, 17251303, 17227536, 17497525, 17288716, 17419553, 17217399, 17244140, 17469894, 17400418, 17377940, 17296174, 17299401, 17532569, 17474974, 17476076, 17266952, 17212185, 17450142, 17269717, 17374488, 17315152, 17315718, 17325849, 17218845, 17306906, 17419840, 17218430, 17508300,…	8.61242e-11
GOTERM_BP_FAT	GO:0030097~hemopoiesis	GO:0030097	17411527, 17286472, 17466505, 17463673, 17260761, 17520315, 17388733, 17458573, 17227536, 17497525, 17480078, 17484966, 17454179, 17377940, 17526707, 17363407, 17313050, 17532569, 17323297, 17386700, 17338959, 17379938, 17406760, 17277404, 17315152, 17315718, 17393357, 17369126, 17306906, 17406285, 17419840, 17434297, 17218430, 17523650, 17518962, 17455319, 17307860, 17475821, 17217048, 17358797,…	1.15644e-10
GOTERM_BP_FAT	GO:0035556~intracellular signal transduction	GO:0035556	17346528, 17367686, 17401846, 17226736, 17266960, 17266107, 17429933, 17388733, 17251303, 17530863, 17497525, 17488134, 17244140, 17419553, 17500327, 17332228, 17469894, 17532569, 17299401, 17474974, 17525894, 17266952, 17476076, 17244486, 17392991, 17332050, 17519282, 17246310, 17404200, 17488148, 17313100, 17508300, 17307860, 17347435, 17491193, 17546101, 17524698, 17358797, 17399802, 17466003,…	1.26848e-10
GOTERM_BP_FAT	GO:0098602~single organism cell adhesion	GO:0098602	17399823, 17367686, 17411527, 17260761, 17372307, 17483264, 17231591, 17388733, 17500992, 17227536, 17497525, 17516718, 17338388, 17526707, 17363407, 17288896, 17519282, 17338959, 17379938, 17406760, 17277404, 17315718, 17218845, 17306906, 17394175, 17406285, 17434297, 17218430, 17331429, 17536364, 17523650, 17508300, 17455319, 17226593, 17219382, 17239354, 17358797, 17299329, 17407363, 17337232,…	1.26994e-10
GOTERM_BP_FAT	GO:0008219~cell death	GO:0008219	17399823, 17395414, 17411527, 17367686, 17286472, 17466505, 17381058, 17463673, 17520315, 17269845, 17314011, 17388733, 17429933, 17227536, 17497525, 17288716, 17218835, 17217399, 17244140, 17480078, 17512809, 17469894, 17223069, 17400418, 17526707, 17296174, 17363407, 17474974, 17525894, 17245399, 17241032, 17392991, 17309544, 17269717, 17386700, 17485226, 17401500, 17379938, 17374488, 17315152,…	1.83824e-10
GOTERM_BP_FAT	GO:0030334~regulation of cell migration	GO:0030334	17367686, 17411527, 17466505, 17372307, 17429933, 17266107, 17227536, 17218835, 17542751, 17497525, 17296174, 17363407, 17532569, 17367055, 17525894, 17212185, 17386700, 17269717, 17309544, 17374488, 17406760, 17517097, 17337796, 17315152, 17315718, 17218845, 17306906, 17394175, 17536364, 17523650, 17508300, 17307860, 17226593, 17411605, 17299329, 17319037, 17438584, 17226420, 17484701, 17456176,…	2.95376e-10
GOTERM_BP_FAT	GO:0048534~hematopoietic or lymphoid organ development	GO:0048534	17411527, 17286472, 17466505, 17463673, 17260761, 17520315, 17388733, 17458573, 17227536, 17497525, 17480078, 17484966, 17469894, 17454179, 17377940, 17526707, 17363407, 17313050, 17532569, 17323297, 17386700, 17338959, 17379938, 17406760, 17277404, 17315152, 17315718, 17393357, 17369126, 17306906, 17406285, 17419840, 17434297, 17218430, 17523650, 17518962, 17455319, 17307860, 17475821, 17217048,…	3.02838e-10
GOTERM_BP_FAT	GO:0031347~regulation of defense response	GO:0031347	17457942, 17212174, 17546101, 17217048, 17399823, 17447259, 17346528, 17411527, 17461807, 17466003, 17546109, 17407363, 17226736, 17337232, 17520315, 17266960, 17266107, 17429933, 17388733, 17530863, 17474371, 17242785, 17497525, 17232112, 17327580, 17487489, 17363407, 17532569, 17313050, 17229607, 17266952, 17245399, 17238367, 17212185, 17419483, 17419959, 17218060, 17512833, 17353747, 17315718,…	3.14518e-10
GOTERM_BP_FAT	GO:0070486~leukocyte aggregation	GO:0070486	17219382, 17239354, 17399823, 17358797, 17299329, 17407363, 17483264, 17388733, 17319037, 17231591, 17227536, 17497525, 17516718, 17462796, 17338388, 17411647, 17526707, 17219199, 17363407, 17429454, 17519282, 17338959, 17379938, 17406760, 17277404, 17315718, 17306906, 17543572, 17394175, 17406285, 17254171, 17434297, 17470627, 17218430, 17523650, 17277084, 17455319, 17256242, 17226593	3.49142e-10
GOTERM_BP_FAT	GO:0016310~phosphorylation	GO:0016310	17493614, 17346528, 17367686, 17543045, 17226736, 17401846, 17266960, 17314011, 17429933, 17388733, 17251303, 17530863, 17497525, 17419553, 17469894, 17532569, 17299401, 17474974, 17525894, 17266952, 17244486, 17498015, 17417512, 17496514, 17246310, 17315152, 17393357, 17434297, 17508300, 17518962, 17307860, 17455319, 17491193, 17546101, 17229391, 17524698, 17358797, 17317675, 17270888, 17546109,…	4.12863e-10
GOTERM_BP_FAT	GO:0051707~response to other organism	GO:0051707	17497718, 17399823, 17411527, 17226736, 17466505, 17269845, 17520315, 17266107, 17429933, 17530863, 17227536, 17512809, 17497713, 17313050, 17241032, 17245399, 17238367, 17392991, 17271710, 17254300, 17379938, 17386540, 17277404, 17315718, 17216469, 17338364, 17434297, 17393658, 17508300, 17459423, 17455319, 17475821, 17546101, 17447259, 17461897, 17358797, 17461807, 17338371, 17466003, 17546109,…	4.58036e-10
GOTERM_BP_FAT	GO:0002685~regulation of leukocyte migration	GO:0002685	17379606, 17212185, 17411527, 17299329, 17374488, 17337796, 17372307, 17315718, 17266107, 17319037, 17218845, 17218820, 17438584, 17542751, 17218835, 17306906, 17497525, 17536364, 17523650, 17214142, 17363407, 17532569, 17307860	4.63917e-10
GOTERM_BP_FAT	GO:0043207~response to external biotic stimulus	GO:0043207	17497718, 17399823, 17411527, 17226736, 17466505, 17269845, 17520315, 17266107, 17429933, 17530863, 17227536, 17512809, 17497713, 17313050, 17241032, 17245399, 17238367, 17392991, 17271710, 17254300, 17379938, 17386540, 17277404, 17315718, 17216469, 17338364, 17434297, 17393658, 17508300, 17459423, 17455319, 17475821, 17546101, 17447259, 17461897, 17358797, 17461807, 17338371, 17466003, 17546109,…	4.70282e-10
GOTERM_BP_FAT	GO:0002520~immune system development	GO:0002520	17411527, 17286472, 17466505, 17463673, 17260761, 17520315, 17388733, 17458573, 17227536, 17497525, 17480078, 17484966, 17469894, 17454179, 17377940, 17526707, 17363407, 17313050, 17532569, 17323297, 17245399, 17386700, 17338959, 17379938, 17406760, 17277404, 17315152, 17315718, 17393357, 17369126, 17306906, 17406285, 17419840, 17434297, 17218430, 17523650, 17518962, 17455319, 17307860, 17475821,…	6.38537e-10
GOTERM_BP_FAT	GO:0051246~regulation of protein metabolic process	GO:0051246	17212174, 17493614, 17346528, 17367686, 17226736, 17266960, 17231591, 17429933, 17388733, 17251303, 17278268, 17256113, 17419553, 17497525, 17244140, 17500327, 17228544, 17332228, 17469894, 17291694, 17532569, 17299401, 17447803, 17474974, 17244486, 17525894, 17266952, 17498015, 17496514, 17315152, 17393357, 17536364, 17523650, 17508300, 17518962, 17307860, 17455319, 17475821, 17546101, 17524698,…	7.35162e-10
GOTERM_BP_FAT	GO:0050776~regulation of immune response	GO:0050776	17546101, 17343918, 17217048, 17447259, 17411527, 17346528, 17461807, 17540521, 17466003, 17299329, 17546109, 17226736, 17401846, 17333731, 17337232, 17520315, 17341276, 17266107, 17388733, 17319037, 17438584, 17227536, 17474371, 17530863, 17497525, 17232112, 17336157, 17462796, 17487489, 17296174, 17363407, 17532569, 17229607, 17260369, 17245399, 17419483, 17353747, 17437213, 17306906, 17470627,…	7.64978e-10
GOTERM_BP_FAT	GO:0006468~protein phosphorylation	GO:0006468	17526583, 17493614, 17411527, 17367686, 17346528, 17548585, 17286472, 17226736, 17266960, 17314011, 17388733, 17429933, 17251303, 17227536, 17530863, 17497525, 17419553, 17217399, 17469894, 17223069, 17296174, 17299401, 17532569, 17474974, 17244486, 17525894, 17266952, 17245399, 17241032, 17309544, 17269717, 17417512, 17496514, 17374488, 17476036, 17315152, 17315718, 17306906, 17394175, 17217182,…	8.75156e-10
GOTERM_BP_FAT	GO:0022610~biological adhesion	GO:0022610	17510948, 17399823, 17411527, 17367686, 17294738, 17530000, 17548585, 17401846, 17517554, 17466505, 17260761, 17372307, 17483264, 17231591, 17388733, 17500992, 17227536, 17497525, 17218835, 17255232, 17516718, 17338388, 17526707, 17363407, 17260369, 17215650, 17309544, 17450142, 17288896, 17417512, 17519282, 17338959, 17379938, 17374488, 17406760, 17517097, 17277404, 17315718, 17218845, 17306906,…	9.1961e-10
GOTERM_BP_FAT	GO:0051247~positive regulation of protein metabolic process	GO:0051247	17399823, 17411527, 17367686, 17346528, 17286472, 17226736, 17266960, 17388733, 17429933, 17251303, 17227536, 17497525, 17419553, 17217399, 17244140, 17480078, 17228544, 17469894, 17296174, 17299401, 17532569, 17447803, 17474974, 17525894, 17266952, 17498015, 17269717, 17374488, 17315152, 17393357, 17315718, 17306906, 17394175, 17218430, 17536364, 17523650, 17508300, 17518962, 17455319, 17307860,…	9.84387e-10
GOTERM_BP_FAT	GO:0097530~granulocyte migration	GO:0097530	17266952, 17212185, 17399823, 17338371, 17299329, 17407363, 17401846, 17374488, 17266960, 17315718, 17319037, 17338364, 17542751, 17497525, 17218835, 17516718, 17439830, 17214142, 17363407	1.17036e-09
GOTERM_BP_FAT	GO:0019221~cytokine-mediated signaling pathway	GO:0019221	17212174, 17497718, 17318950, 17447259, 17367686, 17315743, 17461807, 17266960, 17485589, 17388733, 17215873, 17438584, 17227536, 17285000, 17532569, 17246803, 17266952, 17244486, 17245399, 17238367, 17212185, 17269717, 17212724, 17367652, 17312716, 17229984, 17427585, 17523650, 17408662, 17307860, 17455319	1.20842e-09
GOTERM_BP_FAT	GO:0006928~movement of cell or subcellular component	GO:0006928	17399823, 17411527, 17367686, 17364111, 17401846, 17466505, 17517554, 17333731, 17372307, 17266960, 17266107, 17388733, 17429933, 17227536, 17497525, 17542751, 17218835, 17516718, 17296174, 17326075, 17363407, 17532569, 17266952, 17525894, 17260369, 17367055, 17241032, 17212185, 17309544, 17269717, 17386700, 17374488, 17386540, 17406760, 17517097, 17337796, 17315152, 17315718, 17218845, 17338364,…	1.35312e-09
GOTERM_BP_FAT	GO:0012501~programmed cell death	GO:0012501	17399823, 17395414, 17411527, 17367686, 17286472, 17466505, 17381058, 17463673, 17520315, 17269845, 17314011, 17388733, 17429933, 17227536, 17497525, 17288716, 17218835, 17217399, 17244140, 17469894, 17223069, 17400418, 17526707, 17296174, 17363407, 17474974, 17245399, 17241032, 17392991, 17309544, 17386700, 17269717, 17485226, 17401500, 17379938, 17374488, 17315152, 17487001, 17306906, 17217182,…	1.36043e-09
GOTERM_BP_FAT	GO:0045123~cellular extravasation	GO:0045123	17212185, 17322163, 17338371, 17372307, 17315718, 17218845, 17266107, 17338364, 17218820, 17497525, 17306906, 17516718, 17523650	1.42336e-09
GOTERM_BP_FAT	GO:0007155~cell adhesion	GO:0007155	17510948, 17399823, 17411527, 17367686, 17294738, 17530000, 17548585, 17401846, 17517554, 17466505, 17260761, 17372307, 17483264, 17231591, 17388733, 17500992, 17227536, 17497525, 17218835, 17255232, 17516718, 17338388, 17526707, 17363407, 17260369, 17215650, 17309544, 17450142, 17288896, 17417512, 17519282, 17338959, 17379938, 17374488, 17406760, 17517097, 17277404, 17315718, 17218845, 17306906,…	1.50924e-09
GOTERM_BP_FAT	GO:2000145~regulation of cell motility	GO:2000145	17367686, 17411527, 17466505, 17372307, 17429933, 17266107, 17227536, 17218835, 17542751, 17497525, 17296174, 17363407, 17532569, 17367055, 17525894, 17212185, 17386700, 17269717, 17309544, 17374488, 17406760, 17517097, 17337796, 17315152, 17315718, 17218845, 17306906, 17394175, 17536364, 17523650, 17508300, 17307860, 17226593, 17411605, 17299329, 17319037, 17438584, 17226420, 17484701, 17456176,…	1.73611e-09
GOTERM_BP_FAT	GO:0006796~phosphate-containing compound metabolic process	GO:0006796	17493614, 17346528, 17367686, 17543045, 17401846, 17226736, 17266960, 17314011, 17429933, 17388733, 17251303, 17530863, 17419553, 17497525, 17231229, 17332228, 17469894, 17532569, 17299401, 17474974, 17244486, 17525894, 17266952, 17498015, 17417512, 17408945, 17332050, 17496514, 17246310, 17315152, 17445786, 17393357, 17501962, 17434297, 17508300, 17518962, 17307860, 17455319, 17381630, 17491193,…	1.8042e-09
GOTERM_BP_FAT	GO:0006793~phosphorus metabolic process	GO:0006793	17493614, 17346528, 17367686, 17543045, 17401846, 17226736, 17266960, 17314011, 17429933, 17388733, 17251303, 17530863, 17419553, 17497525, 17231229, 17332228, 17469894, 17532569, 17299401, 17474974, 17244486, 17525894, 17266952, 17498015, 17417512, 17408945, 17332050, 17496514, 17246310, 17315152, 17445786, 17393357, 17501962, 17434297, 17508300, 17518962, 17307860, 17455319, 17381630, 17491193,…	1.98551e-09
GOTERM_BP_FAT	GO:0070489~T cell aggregation	GO:0070489	17219382, 17239354, 17358797, 17299329, 17483264, 17388733, 17319037, 17231591, 17227536, 17497525, 17516718, 17462796, 17338388, 17411647, 17526707, 17219199, 17363407, 17429454, 17519282, 17338959, 17379938, 17406760, 17277404, 17315718, 17306906, 17543572, 17394175, 17406285, 17254171, 17434297, 17470627, 17218430, 17523650, 17277084, 17455319, 17256242, 17226593	2.80521e-09
GOTERM_BP_FAT	GO:0042110~T cell activation	GO:0042110	17219382, 17239354, 17358797, 17299329, 17483264, 17388733, 17319037, 17231591, 17227536, 17497525, 17516718, 17462796, 17338388, 17411647, 17526707, 17219199, 17363407, 17429454, 17519282, 17338959, 17379938, 17406760, 17277404, 17315718, 17306906, 17543572, 17394175, 17406285, 17254171, 17434297, 17470627, 17218430, 17523650, 17277084, 17455319, 17256242, 17226593	2.80521e-09
GOTERM_BP_FAT	GO:0032101~regulation of response to external stimulus	GO:0032101	17212174, 17399823, 17346528, 17411527, 17260761, 17266960, 17266107, 17429933, 17388733, 17497525, 17218835, 17542751, 17363407, 17532569, 17313050, 17266952, 17238367, 17212185, 17386700, 17450142, 17309544, 17374488, 17406760, 17337796, 17315718, 17216469, 17218845, 17338364, 17264424, 17523650, 17518962, 17307860, 17226593, 17457942, 17466003, 17407363, 17319037, 17438584, 17242785, 17474371,…	2.9045e-09
GOTERM_BP_FAT	GO:0071593~lymphocyte aggregation	GO:0071593	17219382, 17239354, 17358797, 17299329, 17483264, 17388733, 17319037, 17231591, 17227536, 17497525, 17516718, 17462796, 17338388, 17411647, 17526707, 17219199, 17363407, 17429454, 17519282, 17338959, 17379938, 17406760, 17277404, 17315718, 17306906, 17543572, 17394175, 17406285, 17254171, 17434297, 17470627, 17218430, 17523650, 17277084, 17455319, 17256242, 17226593	2.93593e-09
GOTERM_BP_FAT	GO:0002683~negative regulation of immune system process	GO:0002683	17475821, 17217048, 17411527, 17358797, 17299329, 17266107, 17388733, 17231591, 17438584, 17474371, 17227536, 17497525, 17454179, 17526707, 17363407, 17532569, 17229607, 17245399, 17257599, 17386700, 17419959, 17374488, 17379938, 17315718, 17394175, 17406285, 17254171, 17434297, 17523650, 17214142, 17307860, 17455319, 17256242, 17522555	3.72324e-09
GOTERM_BP_FAT	GO:1990266~neutrophil migration	GO:1990266	17266952, 17212185, 17399823, 17338371, 17299329, 17407363, 17401846, 17266960, 17315718, 17319037, 17338364, 17542751, 17497525, 17218835, 17516718, 17439830, 17214142	4.95025e-09
GOTERM_BP_FAT	GO:0002521~leukocyte differentiation	GO:0002521	17411527, 17358797, 17286472, 17367004, 17466505, 17485589, 17388733, 17458573, 17227536, 17474371, 17242785, 17497525, 17462796, 17411647, 17454179, 17526707, 17363407, 17532569, 17271776, 17338959, 17379938, 17406760, 17277404, 17315718, 17369126, 17306906, 17543572, 17404028, 17406285, 17434297, 17470627, 17218430, 17280729, 17523650, 17518962, 17277084, 17307860, 17455319, 17256242, 17522555	5.53594e-09
GOTERM_BP_FAT	GO:0040012~regulation of locomotion	GO:0040012	17367686, 17411527, 17466505, 17372307, 17429933, 17266107, 17227536, 17218835, 17542751, 17497525, 17296174, 17363407, 17532569, 17367055, 17525894, 17212185, 17386700, 17269717, 17309544, 17374488, 17406760, 17517097, 17337796, 17315152, 17315718, 17218845, 17306906, 17394175, 17536364, 17523650, 17508300, 17307860, 17226593, 17411605, 17299329, 17319037, 17438584, 17226420, 17484701, 17456176,…	8.13738e-09
GOTERM_BP_FAT	GO:0051270~regulation of cellular component movement	GO:0051270	17367686, 17411527, 17466505, 17372307, 17266107, 17429933, 17227536, 17218835, 17542751, 17497525, 17296174, 17363407, 17532569, 17367055, 17525894, 17212185, 17386700, 17269717, 17309544, 17374488, 17406760, 17517097, 17337796, 17315152, 17315718, 17218845, 17306906, 17394175, 17536364, 17523650, 17508300, 17307860, 17226593, 17411605, 17299329, 17319037, 17438584, 17226420, 17424077, 17484701,…	8.74751e-09
GOTERM_BP_FAT	GO:0010941~regulation of cell death	GO:0010941	17399823, 17395414, 17411527, 17367686, 17286472, 17466505, 17381058, 17520315, 17269845, 17314011, 17388733, 17429933, 17227536, 17497525, 17288716, 17218835, 17244140, 17480078, 17512809, 17469894, 17223069, 17400418, 17526707, 17363407, 17474974, 17525894, 17245399, 17241032, 17392991, 17386700, 17269717, 17379938, 17374488, 17436574, 17306906, 17217182, 17419840, 17313100, 17218430, 17307860,…	9.71252e-09
GOTERM_BP_FAT	GO:0001932~regulation of protein phosphorylation	GO:0001932	17526583, 17493614, 17411527, 17367686, 17346528, 17548585, 17286472, 17266960, 17429933, 17388733, 17251303, 17227536, 17497525, 17217399, 17419553, 17469894, 17296174, 17299401, 17532569, 17474974, 17525894, 17266952, 17244486, 17245399, 17241032, 17238367, 17269717, 17496514, 17374488, 17315152, 17315718, 17306906, 17394175, 17218430, 17508300, 17518962, 17455319, 17307860, 17226593, 17217283,…	1.07542e-08
GOTERM_BP_FAT	GO:0006935~chemotaxis	GO:0006935	17491193, 17399823, 17411527, 17364111, 17338371, 17299329, 17407363, 17401846, 17333731, 17337232, 17266960, 17341276, 17319037, 17438584, 17215873, 17542751, 17497525, 17218835, 17516718, 17456176, 17326075, 17363407, 17532569, 17266952, 17346155, 17419959, 17485226, 17374488, 17406760, 17508609, 17337796, 17338364, 17317015, 17419840, 17439830, 17523650, 17214142, 17307860, 17226593	1.19569e-08
GOTERM_BP_FAT	GO:0006915~apoptotic process	GO:0006915	17399823, 17395414, 17411527, 17367686, 17286472, 17466505, 17381058, 17463673, 17520315, 17269845, 17314011, 17388733, 17429933, 17227536, 17497525, 17217399, 17244140, 17469894, 17223069, 17400418, 17526707, 17296174, 17363407, 17474974, 17245399, 17241032, 17392991, 17309544, 17386700, 17269717, 17485226, 17401500, 17379938, 17374488, 17315152, 17487001, 17306906, 17217182, 17419840, 17313100,…	1.30427e-08
GOTERM_BP_FAT	GO:0042330~taxis	GO:0042330	17491193, 17399823, 17411527, 17364111, 17338371, 17299329, 17407363, 17401846, 17333731, 17337232, 17266960, 17341276, 17319037, 17438584, 17215873, 17542751, 17497525, 17218835, 17516718, 17456176, 17326075, 17363407, 17532569, 17266952, 17346155, 17419959, 17485226, 17374488, 17406760, 17508609, 17337796, 17338364, 17317015, 17419840, 17439830, 17523650, 17214142, 17307860, 17226593	1.31702e-08
GOTERM_BP_FAT	GO:0019220~regulation of phosphate metabolic process	GO:0019220	17526583, 17493614, 17411527, 17367686, 17346528, 17294738, 17548585, 17286472, 17401846, 17260761, 17266960, 17388733, 17429933, 17251303, 17227536, 17497525, 17419553, 17217399, 17231229, 17332228, 17469894, 17296174, 17299401, 17532569, 17474974, 17244486, 17525894, 17266952, 17245399, 17241032, 17238367, 17269717, 17496514, 17374488, 17315152, 17315718, 17393357, 17501962, 17306906, 17394175,…	1.33992e-08
GOTERM_BP_FAT	GO:0032268~regulation of cellular protein metabolic process	GO:0032268	17212174, 17493614, 17346528, 17367686, 17266960, 17231591, 17429933, 17388733, 17251303, 17278268, 17497525, 17244140, 17419553, 17500327, 17332228, 17469894, 17291694, 17532569, 17299401, 17447803, 17474974, 17525894, 17266952, 17244486, 17498015, 17496514, 17315152, 17393357, 17536364, 17508300, 17518962, 17307860, 17455319, 17475821, 17546101, 17524698, 17358797, 17443286, 17270888, 17546109,…	1.37758e-08
GOTERM_BP_FAT	GO:0051174~regulation of phosphorus metabolic process	GO:0051174	17526583, 17493614, 17411527, 17367686, 17346528, 17294738, 17548585, 17286472, 17401846, 17260761, 17266960, 17388733, 17429933, 17251303, 17227536, 17497525, 17419553, 17217399, 17231229, 17332228, 17469894, 17296174, 17299401, 17532569, 17474974, 17244486, 17525894, 17266952, 17245399, 17241032, 17238367, 17269717, 17496514, 17374488, 17315152, 17315718, 17393357, 17501962, 17306906, 17394175,…	1.3783e-08
GOTERM_BP_FAT	GO:0008283~cell proliferation	GO:0008283	17497718, 17526583, 17411527, 17530000, 17510136, 17401846, 17306816, 17286719, 17466505, 17463673, 17269845, 17483264, 17231591, 17388733, 17227536, 17480078, 17516718, 17491378, 17469894, 17436237, 17526707, 17254166, 17363407, 17367055, 17476076, 17241032, 17392991, 17450142, 17269717, 17338959, 17496514, 17379938, 17374488, 17476036, 17315718, 17264424, 17306906, 17406285, 17394175, 17287827,…	1.5136e-08
GOTERM_BP_FAT	GO:0042325~regulation of phosphorylation	GO:0042325	17526583, 17493614, 17411527, 17367686, 17346528, 17548585, 17286472, 17401846, 17266960, 17388733, 17429933, 17251303, 17227536, 17497525, 17217399, 17419553, 17469894, 17296174, 17299401, 17532569, 17474974, 17525894, 17266952, 17244486, 17245399, 17241032, 17238367, 17269717, 17496514, 17374488, 17315152, 17315718, 17393357, 17306906, 17394175, 17218430, 17508300, 17518962, 17455319, 17307860,…	1.59831e-08
GOTERM_BP_FAT	GO:1902531~regulation of intracellular signal transduction	GO:1902531	17526583, 17399823, 17411527, 17367686, 17346528, 17286472, 17401846, 17520315, 17483264, 17266960, 17266107, 17388733, 17429933, 17251303, 17227536, 17497525, 17288716, 17419553, 17217399, 17332228, 17469894, 17400418, 17296174, 17299401, 17532569, 17474974, 17525894, 17476076, 17266952, 17244486, 17245399, 17241032, 17392991, 17450142, 17386700, 17269717, 17374488, 17315718, 17218845, 17306906,…	1.64787e-08
GOTERM_BP_FAT	GO:0060627~regulation of vesicle-mediated transport	GO:0060627	17493614, 17411605, 17461897, 17346528, 17447451, 17411527, 17299329, 17337232, 17266107, 17319037, 17438584, 17288716, 17488134, 17480078, 17336157, 17363407, 17229607, 17446775, 17525894, 17529662, 17419483, 17530348, 17332050, 17519282, 17353747, 17487361, 17270583, 17404200, 17218820, 17488148, 17394175, 17218430, 17356743, 17536364, 17523650, 17518962	1.81215e-08
GOTERM_BP_FAT	GO:0031399~regulation of protein modification process	GO:0031399	17526583, 17493614, 17411527, 17367686, 17346528, 17294738, 17548585, 17286472, 17266960, 17388733, 17429933, 17251303, 17227536, 17497525, 17419553, 17217399, 17332228, 17469894, 17296174, 17299401, 17532569, 17474974, 17525894, 17266952, 17244486, 17245399, 17498015, 17241032, 17238367, 17269717, 17496514, 17374488, 17315152, 17315718, 17436574, 17306906, 17394175, 17218430, 17508300, 17518962,…	2.01615e-08
GOTERM_BP_FAT	GO:0001819~positive regulation of cytokine production	GO:0001819	17219382, 17526583, 17546101, 17217048, 17346528, 17466003, 17546109, 17226736, 17286472, 17337232, 17524107, 17497525, 17232112, 17540154, 17363407, 17400339, 17450142, 17419483, 17218060, 17338959, 17367652, 17374488, 17353747, 17379938, 17315718, 17470627, 17218430, 17313100, 17523650, 17455319, 17256242	2.44809e-08
GOTERM_BP_FAT	GO:0050790~regulation of catalytic activity	GO:0050790	17276776, 17493614, 17399823, 17411527, 17447451, 17367686, 17294738, 17286472, 17401846, 17520315, 17260761, 17269845, 17266960, 17388733, 17251303, 17278268, 17227536, 17497525, 17217399, 17244140, 17419553, 17480078, 17512809, 17332228, 17469894, 17291694, 17296174, 17363407, 17474974, 17525894, 17266952, 17244486, 17245399, 17529662, 17269717, 17496514, 17374488, 17216469, 17501962, 17264424,…	2.95252e-08
GOTERM_BP_FAT	GO:0098609~cell-cell adhesion	GO:0098609	17399823, 17411527, 17367686, 17530000, 17548585, 17260761, 17372307, 17483264, 17231591, 17388733, 17500992, 17227536, 17497525, 17255232, 17516718, 17338388, 17526707, 17363407, 17215650, 17309544, 17288896, 17519282, 17338959, 17379938, 17406760, 17277404, 17315718, 17218845, 17306906, 17394175, 17406285, 17434297, 17218430, 17331429, 17536364, 17523650, 17508300, 17455319, 17226593, 17219382,…	3.94055e-08
GOTERM_BP_FAT	GO:0046903~secretion	GO:0046903	17212174, 17526583, 17399823, 17367686, 17411527, 17466505, 17318502, 17260761, 17266107, 17429933, 17314011, 17288716, 17217399, 17469894, 17363407, 17532569, 17260369, 17244486, 17257599, 17332050, 17519282, 17315718, 17338364, 17394175, 17218430, 17523650, 17508300, 17518962, 17455319, 17520043, 17219382, 17546101, 17239354, 17411605, 17461897, 17338371, 17299329, 17407363, 17279131, 17319037,…	4.21417e-08
GOTERM_BP_FAT	GO:2000026~regulation of multicellular organismal development	GO:2000026	17510948, 17411527, 17346528, 17367686, 17286472, 17466505, 17388733, 17429933, 17227536, 17497525, 17217399, 17484966, 17521917, 17454179, 17526707, 17363407, 17532569, 17244486, 17367055, 17525894, 17245399, 17212185, 17309544, 17450142, 17386700, 17269717, 17332050, 17338959, 17379938, 17374488, 17406760, 17255458, 17315152, 17393357, 17315718, 17325849, 17264424, 17406285, 17434297, 17218430,…	4.45242e-08
GOTERM_BP_FAT	GO:0051049~regulation of transport	GO:0051049	17212174, 17276776, 17526583, 17493614, 17399823, 17411527, 17447451, 17346528, 17367686, 17286472, 17318502, 17266107, 17314011, 17429933, 17288716, 17488134, 17480078, 17363407, 17532569, 17489399, 17525894, 17529662, 17386700, 17530348, 17332050, 17519282, 17374488, 17386540, 17404200, 17414434, 17315718, 17488148, 17264424, 17394175, 17218430, 17313100, 17536364, 17523650, 17508300, 17518962,…	4.53158e-08
GOTERM_BP_FAT	GO:0010942~positive regulation of cell death	GO:0010942	17399823, 17461897, 17411527, 17358797, 17407363, 17286472, 17267021, 17520315, 17429933, 17388733, 17487876, 17231248, 17227536, 17244140, 17497525, 17480078, 17452705, 17512809, 17424077, 17223069, 17264884, 17400418, 17526707, 17363407, 17246803, 17474974, 17258131, 17379606, 17241032, 17392991, 17218060, 17374488, 17306906, 17419840, 17235915, 17313100, 17214142, 17347163, 17401673, 17277084,…	6.57802e-08
GOTERM_BP_FAT	GO:0002764~immune response-regulating signaling pathway	GO:0002764	17546101, 17217048, 17447259, 17411527, 17461807, 17299329, 17466003, 17546109, 17226736, 17401846, 17333731, 17337232, 17341276, 17438584, 17530863, 17227536, 17497525, 17462796, 17296174, 17260369, 17245399, 17353747, 17437213, 17470627, 17277084, 17522555	7.13362e-08
GOTERM_BP_FAT	GO:0071621~granulocyte chemotaxis	GO:0071621	17266952, 17399823, 17338371, 17299329, 17407363, 17401846, 17374488, 17266960, 17319037, 17338364, 17542751, 17218835, 17516718, 17439830, 17214142, 17363407	7.15118e-08
GOTERM_BP_FAT	GO:1901700~response to oxygen-containing compound	GO:1901700	17526583, 17399823, 17264651, 17411527, 17543045, 17238558, 17286472, 17226736, 17520315, 17269845, 17266107, 17314011, 17429933, 17278268, 17530863, 17288716, 17218835, 17500327, 17512809, 17469894, 17436237, 17377940, 17363407, 17244486, 17245399, 17241032, 17392991, 17309544, 17386700, 17269717, 17271710, 17332050, 17254300, 17379938, 17374488, 17393357, 17315718, 17436574, 17434297, 17218430,…	7.7504e-08
GOTERM_BP_FAT	GO:0043067~regulation of programmed cell death	GO:0043067	17399823, 17395414, 17411527, 17367686, 17286472, 17381058, 17466505, 17520315, 17269845, 17314011, 17388733, 17429933, 17227536, 17497525, 17288716, 17218835, 17244140, 17469894, 17400418, 17223069, 17526707, 17363407, 17474974, 17245399, 17392991, 17386700, 17269717, 17379938, 17374488, 17306906, 17217182, 17419840, 17313100, 17218430, 17307860, 17226593, 17447259, 17461897, 17524698, 17358797,…	8.98739e-08
GOTERM_BP_FAT	GO:0097190~apoptotic signaling pathway	GO:0097190	17399823, 17358797, 17524698, 17299329, 17407363, 17270888, 17286472, 17520315, 17388733, 17487876, 17231248, 17227536, 17244140, 17365617, 17493824, 17469894, 17264884, 17400418, 17230045, 17246803, 17474974, 17243034, 17258131, 17379606, 17241032, 17392991, 17309544, 17386700, 17374488, 17379938, 17241409, 17315152, 17306906, 17419840, 17313100, 17408662, 17401673, 17277084, 17383892	1.03512e-07
GOTERM_BP_FAT	GO:1903706~regulation of hemopoiesis	GO:1903706	17475821, 17217048, 17411527, 17461897, 17358797, 17286472, 17367004, 17388733, 17474371, 17227536, 17497525, 17484966, 17335540, 17454179, 17526707, 17363407, 17532569, 17386700, 17338959, 17379938, 17315152, 17393357, 17406285, 17543572, 17434297, 17523650, 17307860, 17455319, 17256242, 17522555	1.17635e-07
GOTERM_BP_FAT	GO:0046777~protein autophosphorylation	GO:0046777	17243034, 17245399, 17419483, 17309544, 17411527, 17461807, 17270888, 17226736, 17286472, 17496514, 17476036, 17315152, 17314011, 17530863, 17227536, 17306906, 17427585, 17335540, 17218430, 17223069, 17456176, 17307860, 17455319	1.29424e-07
GOTERM_BP_FAT	GO:0009966~regulation of signal transduction	GO:0009966	17212174, 17346528, 17367686, 17401846, 17266960, 17266107, 17429933, 17388733, 17251303, 17497525, 17244140, 17419553, 17332228, 17469894, 17377940, 17532569, 17299401, 17474974, 17525894, 17266952, 17476076, 17244486, 17392991, 17212185, 17445786, 17315152, 17508300, 17518962, 17307860, 17524698, 17358797, 17399802, 17466003, 17443286, 17270888, 17546109, 17407363, 17350040, 17337232, 17487876,…	1.34742e-07
GOTERM_BP_FAT	GO:0030335~positive regulation of cell migration	GO:0030335	17411605, 17411527, 17299329, 17372307, 17429933, 17319037, 17227536, 17497525, 17218835, 17226420, 17456176, 17532569, 17379606, 17346155, 17286707, 17212185, 17419483, 17386700, 17218060, 17413500, 17374488, 17517097, 17406760, 17337796, 17315152, 17315718, 17218845, 17218820, 17523650, 17214142, 17508300, 17307860, 17226593	1.35619e-07
GOTERM_BP_FAT	GO:0050778~positive regulation of immune response	GO:0050778	17546101, 17343918, 17217048, 17447259, 17346528, 17411527, 17461807, 17540521, 17466003, 17299329, 17546109, 17226736, 17401846, 17333731, 17337232, 17520315, 17341276, 17388733, 17438584, 17530863, 17227536, 17497525, 17232112, 17487489, 17363407, 17260369, 17245399, 17419483, 17353747, 17437213, 17523650, 17277084, 17256242, 17522555	1.71343e-07
GOTERM_BP_FAT	GO:0023051~regulation of signaling	GO:0023051	17212174, 17346528, 17367686, 17401846, 17266960, 17266107, 17314011, 17429933, 17388733, 17251303, 17497525, 17244140, 17419553, 17332228, 17469894, 17377940, 17363407, 17532569, 17299401, 17474974, 17525894, 17266952, 17476076, 17244486, 17392991, 17212185, 17496514, 17445786, 17315152, 17508300, 17518962, 17307860, 17524698, 17358797, 17399802, 17466003, 17443286, 17270888, 17546109, 17407363,…	1.83696e-07
GOTERM_BP_FAT	GO:0065009~regulation of molecular function	GO:0065009	17276776, 17493614, 17399823, 17411527, 17447451, 17367686, 17294738, 17286472, 17401846, 17520315, 17260761, 17269845, 17372307, 17266960, 17388733, 17429933, 17251303, 17278268, 17227536, 17497525, 17288716, 17419553, 17217399, 17244140, 17480078, 17512809, 17332228, 17469894, 17291694, 17296174, 17363407, 17474974, 17489399, 17244486, 17525894, 17266952, 17215650, 17245399, 17529662, 17269717,…	1.9111e-07
GOTERM_BP_FAT	GO:0042592~homeostatic process	GO:0042592	17526583, 17285204, 17411527, 17367686, 17543045, 17530000, 17318502, 17333731, 17314011, 17388733, 17500992, 17227536, 17497525, 17288716, 17480078, 17228544, 17469894, 17377940, 17410332, 17363407, 17532569, 17447803, 17288896, 17386700, 17269717, 17401500, 17315152, 17369126, 17315718, 17306906, 17233811, 17434297, 17331429, 17218430, 17523650, 17500478, 17308299, 17455319, 17307860, 17327635,…	1.92747e-07
GOTERM_BP_FAT	GO:0031349~positive regulation of defense response	GO:0031349	17546101, 17399823, 17217048, 17447259, 17346528, 17411527, 17461807, 17466003, 17407363, 17546109, 17226736, 17520315, 17337232, 17266960, 17530863, 17232112, 17497525, 17487489, 17266952, 17245399, 17218060, 17353747, 17315718, 17523650, 17522555	2.0086e-07
GOTERM_BP_FAT	GO:0042327~positive regulation of phosphorylation	GO:0042327	17367686, 17346528, 17411527, 17286472, 17401846, 17266960, 17429933, 17388733, 17251303, 17227536, 17497525, 17217399, 17419553, 17469894, 17296174, 17532569, 17299401, 17474974, 17266952, 17269717, 17374488, 17315152, 17315718, 17306906, 17394175, 17218430, 17508300, 17518962, 17455319, 17307860, 17226593, 17411605, 17358797, 17461807, 17270888, 17314888, 17337232, 17250533, 17438584, 17493824,…	2.01967e-07
GOTERM_BP_FAT	GO:0051128~regulation of cellular component organization	GO:0051128	17510948, 17346528, 17266107, 17231591, 17388733, 17488134, 17244140, 17500327, 17521917, 17469894, 17363407, 17474974, 17525894, 17367055, 17244486, 17392991, 17332050, 17519282, 17406760, 17386540, 17404200, 17315152, 17414434, 17488148, 17264424, 17536364, 17508300, 17518962, 17307860, 17363470, 17347435, 17475821, 17524698, 17358797, 17407363, 17337232, 17319037, 17304493, 17246803, 17272745,…	2.27336e-07
GOTERM_BP_FAT	GO:0051249~regulation of lymphocyte activation	GO:0051249	17219382, 17447259, 17411527, 17358797, 17299329, 17401846, 17367004, 17483264, 17388733, 17319037, 17231591, 17474371, 17227536, 17497525, 17232112, 17526707, 17363407, 17229607, 17338959, 17379938, 17437213, 17306906, 17543572, 17406285, 17394175, 17254171, 17523650, 17280729, 17437198, 17455319, 17256242	2.46545e-07
GOTERM_BP_FAT	GO:0002366~leukocyte activation involved in immune response	GO:0002366	17219382, 17239354, 17419483, 17257599, 17411527, 17519282, 17299329, 17406760, 17277404, 17483264, 17315718, 17266107, 17319037, 17474371, 17227536, 17242785, 17462796, 17470627, 17523650, 17363407, 17277084, 17307860, 17256242	2.51122e-07
GOTERM_BP_FAT	GO:0032270~positive regulation of cellular protein metabolic process	GO:0032270	17399823, 17411527, 17367686, 17346528, 17286472, 17266960, 17388733, 17429933, 17251303, 17227536, 17497525, 17217399, 17244140, 17419553, 17480078, 17469894, 17296174, 17299401, 17532569, 17447803, 17474974, 17266952, 17498015, 17269717, 17374488, 17315152, 17315718, 17393357, 17306906, 17394175, 17218430, 17536364, 17508300, 17518962, 17455319, 17307860, 17226593, 17475821, 17411605, 17461897,…	2.55177e-07
GOTERM_BP_FAT	GO:0045937~positive regulation of phosphate metabolic process	GO:0045937	17367686, 17346528, 17411527, 17286472, 17401846, 17260761, 17266960, 17429933, 17388733, 17251303, 17227536, 17497525, 17217399, 17419553, 17469894, 17296174, 17532569, 17299401, 17474974, 17266952, 17269717, 17374488, 17315152, 17315718, 17306906, 17394175, 17218430, 17508300, 17518962, 17455319, 17307860, 17226593, 17219382, 17411605, 17358797, 17461807, 17270888, 17314888, 17337232, 17250533,…	2.67869e-07
GOTERM_BP_FAT	GO:0010562~positive regulation of phosphorus metabolic process	GO:0010562	17367686, 17346528, 17411527, 17286472, 17401846, 17260761, 17266960, 17429933, 17388733, 17251303, 17227536, 17497525, 17217399, 17419553, 17469894, 17296174, 17532569, 17299401, 17474974, 17266952, 17269717, 17374488, 17315152, 17315718, 17306906, 17394175, 17218430, 17508300, 17518962, 17455319, 17307860, 17226593, 17219382, 17411605, 17358797, 17461807, 17270888, 17314888, 17337232, 17250533,…	2.67869e-07
GOTERM_BP_FAT	GO:2000147~positive regulation of cell motility	GO:2000147	17411605, 17411527, 17299329, 17372307, 17429933, 17319037, 17227536, 17497525, 17218835, 17226420, 17456176, 17532569, 17379606, 17346155, 17286707, 17212185, 17419483, 17386700, 17218060, 17413500, 17374488, 17517097, 17406760, 17337796, 17315152, 17315718, 17218845, 17218820, 17523650, 17214142, 17508300, 17307860, 17226593	2.85074e-07
GOTERM_BP_FAT	GO:0051094~positive regulation of developmental process	GO:0051094	17510948, 17411527, 17346528, 17286472, 17466505, 17429933, 17227536, 17497525, 17217399, 17521917, 17526707, 17363407, 17532569, 17367055, 17244486, 17245399, 17212185, 17309544, 17450142, 17386700, 17332050, 17338959, 17374488, 17315152, 17315718, 17264424, 17218430, 17523650, 17508300, 17455319, 17307860, 17226593, 17217048, 17411605, 17292974, 17443286, 17299329, 17367004, 17337232, 17226420,…	2.89294e-07
GOTERM_BP_FAT	GO:0002263~cell activation involved in immune response	GO:0002263	17219382, 17239354, 17419483, 17257599, 17411527, 17519282, 17299329, 17406760, 17277404, 17483264, 17315718, 17266107, 17319037, 17474371, 17227536, 17242785, 17462796, 17470627, 17523650, 17363407, 17277084, 17307860, 17256242	2.89651e-07
GOTERM_BP_FAT	GO:0002695~negative regulation of leukocyte activation	GO:0002695	17257599, 17419959, 17411527, 17358797, 17299329, 17379938, 17266107, 17231591, 17388733, 17474371, 17497525, 17406285, 17394175, 17254171, 17523650, 17363407, 17455319, 17229607	2.94087e-07
GOTERM_BP_FAT	GO:0006464~cellular protein modification process	GO:0006464	17493614, 17367686, 17346528, 17233888, 17306816, 17226736, 17266960, 17388733, 17314011, 17429933, 17251303, 17530863, 17419553, 17394694, 17497525, 17332228, 17469894, 17377940, 17363407, 17532569, 17299401, 17447803, 17474974, 17244486, 17525894, 17266952, 17498015, 17417512, 17496514, 17315152, 17445786, 17434297, 17508300, 17518962, 17455319, 17307860, 17429569, 17491193, 17475821, 17546101,…	3.31891e-07
GOTERM_BP_FAT	GO:0036211~protein modification process	GO:0036211	17493614, 17367686, 17346528, 17233888, 17306816, 17226736, 17266960, 17388733, 17314011, 17429933, 17251303, 17530863, 17419553, 17394694, 17497525, 17332228, 17469894, 17377940, 17363407, 17532569, 17299401, 17447803, 17474974, 17244486, 17525894, 17266952, 17498015, 17417512, 17496514, 17315152, 17445786, 17434297, 17508300, 17518962, 17455319, 17307860, 17429569, 17491193, 17475821, 17546101,…	3.31891e-07
GOTERM_BP_FAT	GO:0043410~positive regulation of MAPK cascade	GO:0043410	17367686, 17346528, 17358797, 17270888, 17286472, 17266960, 17250533, 17429933, 17388733, 17251303, 17227536, 17497525, 17217399, 17419553, 17493824, 17469894, 17296174, 17350740, 17456176, 17532569, 17299401, 17246803, 17266952, 17286707, 17413500, 17374488, 17508609, 17218430, 17508300, 17347163, 17277084, 17307860, 17256242	3.78567e-07
GOTERM_BP_FAT	GO:0001525~angiogenesis	GO:0001525	17346528, 17530000, 17299329, 17238558, 17401846, 17466505, 17279131, 17269845, 17429933, 17497525, 17217399, 17491378, 17540154, 17424077, 17264884, 17346150, 17379606, 17450142, 17386700, 17218060, 17374488, 17406760, 17487001, 17287827, 17427585, 17523650, 17214142, 17280729, 17518962, 17307860, 17522369, 17226593	3.89164e-07
GOTERM_BP_FAT	GO:0010646~regulation of cell communication	GO:0010646	17212174, 17346528, 17367686, 17401846, 17266960, 17266107, 17314011, 17429933, 17388733, 17251303, 17497525, 17244140, 17419553, 17332228, 17469894, 17377940, 17363407, 17532569, 17299401, 17474974, 17525894, 17266952, 17476076, 17244486, 17392991, 17212185, 17445786, 17315152, 17508300, 17518962, 17307860, 17524698, 17358797, 17399802, 17466003, 17443286, 17270888, 17546109, 17407363, 17350040,…	4.00102e-07
GOTERM_BP_FAT	GO:0000165~MAPK cascade	GO:0000165	17367686, 17346528, 17411527, 17358797, 17270888, 17226736, 17286472, 17472030, 17266960, 17250533, 17429933, 17388733, 17251303, 17530863, 17227536, 17497525, 17217399, 17419553, 17493824, 17469894, 17296174, 17350740, 17456176, 17532569, 17299401, 17246803, 17266952, 17258131, 17525894, 17245399, 17286707, 17413500, 17374488, 17508609, 17315718, 17222549, 17218430, 17508300, 17347163, 17277084,…	4.13913e-07
GOTERM_BP_FAT	GO:0050670~regulation of lymphocyte proliferation	GO:0050670	17219382, 17411527, 17299329, 17338959, 17379938, 17401846, 17437213, 17483264, 17388733, 17231591, 17319037, 17227536, 17306906, 17406285, 17394175, 17254171, 17523650, 17280729, 17437198, 17363407, 17229607	4.20211e-07
GOTERM_BP_FAT	GO:0070555~response to interleukin-1	GO:0070555	17266952, 17212174, 17245399, 17491193, 17212185, 17447259, 17367686, 17461807, 17379938, 17437213, 17266960, 17429933, 17218820, 17217399, 17363407, 17383892	4.20909e-07
GOTERM_BP_FAT	GO:0044093~positive regulation of molecular function	GO:0044093	17399823, 17367686, 17447451, 17411527, 17286472, 17401846, 17260761, 17520315, 17266960, 17388733, 17251303, 17227536, 17497525, 17288716, 17244140, 17217399, 17419553, 17480078, 17469894, 17296174, 17474974, 17525894, 17266952, 17215650, 17245399, 17529662, 17269717, 17374488, 17306906, 17264424, 17394175, 17218430, 17508300, 17518962, 17408662, 17307860, 17217048, 17358797, 17461807, 17466003,…	4.65898e-07
GOTERM_BP_FAT	GO:0051272~positive regulation of cellular component movement	GO:0051272	17411605, 17411527, 17299329, 17372307, 17429933, 17319037, 17227536, 17497525, 17218835, 17226420, 17456176, 17532569, 17379606, 17346155, 17286707, 17212185, 17419483, 17386700, 17218060, 17413500, 17374488, 17517097, 17406760, 17337796, 17315152, 17315718, 17218845, 17218820, 17523650, 17214142, 17508300, 17307860, 17226593	4.78385e-07
GOTERM_BP_FAT	GO:0023014~signal transduction by protein phosphorylation	GO:0023014	17367686, 17346528, 17411527, 17358797, 17270888, 17226736, 17286472, 17472030, 17266960, 17250533, 17429933, 17388733, 17251303, 17530863, 17227536, 17497525, 17217399, 17419553, 17493824, 17469894, 17296174, 17350740, 17456176, 17532569, 17299401, 17246803, 17266952, 17258131, 17525894, 17245399, 17286707, 17413500, 17374488, 17508609, 17315718, 17222549, 17218430, 17508300, 17347163, 17277084,…	4.86677e-07
GOTERM_BP_FAT	GO:0032944~regulation of mononuclear cell proliferation	GO:0032944	17219382, 17411527, 17299329, 17338959, 17379938, 17401846, 17437213, 17483264, 17388733, 17231591, 17319037, 17227536, 17306906, 17406285, 17394175, 17254171, 17523650, 17280729, 17437198, 17363407, 17229607	4.89834e-07
GOTERM_BP_FAT	GO:0032940~secretion by cell	GO:0032940	17212174, 17526583, 17367686, 17411527, 17466505, 17318502, 17260761, 17266107, 17429933, 17314011, 17217399, 17288716, 17469894, 17363407, 17532569, 17260369, 17257599, 17332050, 17519282, 17315718, 17338364, 17394175, 17218430, 17523650, 17508300, 17455319, 17520043, 17219382, 17546101, 17239354, 17411605, 17461897, 17338371, 17299329, 17279131, 17319037, 17524107, 17336157, 17452705, 17411647,…	5.0539e-07
GOTERM_BP_FAT	GO:0033993~response to lipid	GO:0033993	17399823, 17367686, 17411527, 17226736, 17520315, 17266107, 17429933, 17530863, 17288716, 17500327, 17436237, 17377940, 17363407, 17244486, 17241032, 17245399, 17269717, 17271710, 17332050, 17254300, 17374488, 17379938, 17315718, 17436574, 17218430, 17434297, 17536364, 17508300, 17459423, 17455319, 17307860, 17475821, 17447259, 17358797, 17524698, 17461807, 17438584, 17242785, 17493632, 17335540,…	5.18835e-07
GOTERM_BP_FAT	GO:0040017~positive regulation of locomotion	GO:0040017	17411605, 17411527, 17299329, 17372307, 17429933, 17319037, 17227536, 17497525, 17218835, 17226420, 17456176, 17532569, 17379606, 17346155, 17286707, 17212185, 17419483, 17386700, 17218060, 17413500, 17374488, 17517097, 17406760, 17337796, 17315152, 17315718, 17218845, 17218820, 17523650, 17214142, 17508300, 17307860, 17226593	5.2402e-07
GOTERM_BP_FAT	GO:0002253~activation of immune response	GO:0002253	17546101, 17343918, 17217048, 17447259, 17346528, 17411527, 17540521, 17461807, 17299329, 17466003, 17546109, 17226736, 17401846, 17333731, 17337232, 17341276, 17438584, 17530863, 17227536, 17497525, 17260369, 17245399, 17353747, 17437213, 17277084, 17522555	5.46734e-07
GOTERM_BP_FAT	GO:0043085~positive regulation of catalytic activity	GO:0043085	17399823, 17367686, 17447451, 17411527, 17286472, 17401846, 17260761, 17520315, 17266960, 17388733, 17251303, 17227536, 17497525, 17244140, 17217399, 17419553, 17480078, 17469894, 17296174, 17525894, 17266952, 17529662, 17269717, 17374488, 17306906, 17264424, 17394175, 17218430, 17508300, 17307860, 17358797, 17461807, 17443286, 17466003, 17407363, 17270888, 17250533, 17438584, 17327580, 17350740,…	5.47474e-07
GOTERM_BP_FAT	GO:0042981~regulation of apoptotic process	GO:0042981	17399823, 17395414, 17411527, 17367686, 17286472, 17381058, 17466505, 17520315, 17269845, 17314011, 17388733, 17429933, 17227536, 17497525, 17218835, 17244140, 17469894, 17400418, 17223069, 17526707, 17363407, 17474974, 17245399, 17392991, 17386700, 17269717, 17379938, 17374488, 17306906, 17217182, 17419840, 17313100, 17218430, 17307860, 17447259, 17461897, 17358797, 17524698, 17461807, 17443286,…	5.60565e-07
GOTERM_BP_FAT	GO:0031401~positive regulation of protein modification process	GO:0031401	17367686, 17346528, 17411527, 17286472, 17266960, 17429933, 17388733, 17251303, 17227536, 17497525, 17217399, 17419553, 17469894, 17296174, 17532569, 17299401, 17474974, 17266952, 17498015, 17269717, 17374488, 17315152, 17315718, 17306906, 17394175, 17218430, 17508300, 17518962, 17455319, 17307860, 17226593, 17475821, 17411605, 17461897, 17358797, 17461807, 17270888, 17337232, 17250533, 17438584,…	6.4696e-07
GOTERM_BP_FAT	GO:0043065~positive regulation of apoptotic process	GO:0043065	17399823, 17461897, 17411527, 17358797, 17407363, 17286472, 17267021, 17520315, 17429933, 17388733, 17487876, 17231248, 17227536, 17244140, 17497525, 17452705, 17424077, 17223069, 17264884, 17400418, 17526707, 17363407, 17246803, 17474974, 17258131, 17379606, 17392991, 17218060, 17374488, 17306906, 17419840, 17313100, 17214142, 17347163, 17401673, 17277084, 17229556	6.82435e-07
GOTERM_BP_FAT	GO:0046651~lymphocyte proliferation	GO:0046651	17219382, 17411527, 17429454, 17299329, 17338959, 17379938, 17401846, 17437213, 17483264, 17388733, 17319037, 17231591, 17227536, 17306906, 17394175, 17406285, 17254171, 17280729, 17523650, 17437198, 17219199, 17363407, 17455319, 17229607, 17226593	7.12312e-07
GOTERM_BP_FAT	GO:0001934~positive regulation of protein phosphorylation	GO:0001934	17411605, 17411527, 17346528, 17367686, 17358797, 17461807, 17270888, 17286472, 17337232, 17266960, 17250533, 17429933, 17388733, 17251303, 17438584, 17227536, 17497525, 17419553, 17217399, 17493824, 17469894, 17350740, 17296174, 17456176, 17299401, 17532569, 17246803, 17474974, 17379606, 17266952, 17286707, 17269717, 17413500, 17374488, 17508609, 17315152, 17315718, 17306906, 17394175, 17218430,…	7.44891e-07
GOTERM_BP_FAT	GO:0032943~mononuclear cell proliferation	GO:0032943	17219382, 17411527, 17429454, 17299329, 17338959, 17379938, 17401846, 17437213, 17483264, 17388733, 17319037, 17231591, 17227536, 17306906, 17394175, 17406285, 17254171, 17280729, 17523650, 17437198, 17219199, 17363407, 17455319, 17229607, 17226593	8.01407e-07
GOTERM_BP_FAT	GO:0043068~positive regulation of programmed cell death	GO:0043068	17399823, 17461897, 17411527, 17358797, 17407363, 17286472, 17267021, 17520315, 17429933, 17388733, 17487876, 17231248, 17227536, 17244140, 17497525, 17452705, 17424077, 17223069, 17264884, 17400418, 17526707, 17363407, 17246803, 17474974, 17258131, 17379606, 17392991, 17218060, 17374488, 17306906, 17419840, 17313100, 17214142, 17347163, 17401673, 17277084, 17229556	8.28405e-07
GOTERM_BP_FAT	GO:0045595~regulation of cell differentiation	GO:0045595	17411527, 17286472, 17508850, 17466505, 17388733, 17429933, 17227536, 17497525, 17484966, 17521917, 17332228, 17454179, 17526707, 17377940, 17363407, 17532569, 17244486, 17525894, 17367055, 17266952, 17323297, 17212185, 17309544, 17269717, 17386700, 17332050, 17338959, 17379938, 17406760, 17315152, 17393357, 17315718, 17325849, 17264424, 17406285, 17419840, 17434297, 17218430, 17523650, 17455319,…	8.40026e-07
GOTERM_BP_FAT	GO:0045071~negative regulation of viral genome replication	GO:0045071	17429933, 17497718, 17452070, 17466003, 17394153, 17497713, 17484701, 17313050, 17520315, 17522555	8.46446e-07
GOTERM_BP_FAT	GO:0002237~response to molecule of bacterial origin	GO:0002237	17475821, 17399823, 17447259, 17411527, 17358797, 17461807, 17226736, 17520315, 17266107, 17429933, 17438584, 17530863, 17242785, 17493824, 17219199, 17229607, 17245399, 17271710, 17419959, 17218060, 17254300, 17394153, 17353747, 17379938, 17315718, 17508300, 17459423, 17256242, 17383892, 17522555	8.73432e-07
GOTERM_BP_FAT	GO:0070663~regulation of leukocyte proliferation	GO:0070663	17219382, 17411527, 17299329, 17338959, 17379938, 17401846, 17437213, 17483264, 17388733, 17231591, 17319037, 17227536, 17306906, 17406285, 17394175, 17254171, 17523650, 17280729, 17437198, 17363407, 17229607	8.7982e-07
GOTERM_BP_FAT	GO:0030098~lymphocyte differentiation	GO:0030098	17358797, 17367004, 17466505, 17388733, 17474371, 17227536, 17497525, 17462796, 17411647, 17526707, 17363407, 17338959, 17406760, 17277404, 17369126, 17315718, 17306906, 17404028, 17406285, 17543572, 17470627, 17218430, 17434297, 17523650, 17280729, 17307860, 17455319, 17256242	1.00415e-06
GOTERM_BP_FAT	GO:0030155~regulation of cell adhesion	GO:0030155	17219382, 17367686, 17411527, 17530000, 17385405, 17299329, 17401846, 17466505, 17337232, 17372307, 17483264, 17388733, 17319037, 17231591, 17227536, 17497525, 17526707, 17363407, 17286707, 17400000, 17338959, 17374488, 17379938, 17517097, 17315718, 17218845, 17306906, 17543572, 17394175, 17406285, 17254171, 17451443, 17439830, 17218430, 17434297, 17523650, 17508300, 17307860, 17256242	1.06574e-06
GOTERM_BP_FAT	GO:0002687~positive regulation of leukocyte migration	GO:0002687	17379606, 17212185, 17299329, 17374488, 17337796, 17372307, 17315718, 17319037, 17218845, 17218820, 17497525, 17218835, 17214142, 17523650, 17532569, 17307860	1.07022e-06
GOTERM_BP_FAT	GO:0048514~blood vessel morphogenesis	GO:0048514	17346528, 17530000, 17299329, 17238558, 17401846, 17466505, 17279131, 17269845, 17429933, 17497525, 17217399, 17491378, 17540154, 17424077, 17264884, 17411647, 17346150, 17379606, 17450142, 17386700, 17218060, 17374488, 17406760, 17315718, 17487001, 17287827, 17427585, 17280729, 17523650, 17214142, 17347163, 17518962, 17307860, 17522369, 17226593	1.14991e-06
GOTERM_BP_FAT	GO:0072672~neutrophil extravasation	GO:0072672	17338364, 17212185, 17497525, 17516718, 17338371, 17315718	1.18588e-06
GOTERM_BP_FAT	GO:0002757~immune response-activating signal transduction	GO:0002757	17260369, 17245399, 17546101, 17217048, 17447259, 17411527, 17461807, 17466003, 17299329, 17546109, 17226736, 17353747, 17401846, 17437213, 17333731, 17337232, 17341276, 17438584, 17530863, 17227536, 17497525, 17277084, 17522555	1.25661e-06
GOTERM_BP_FAT	GO:0032496~response to lipopolysaccharide	GO:0032496	17475821, 17399823, 17447259, 17411527, 17358797, 17461807, 17226736, 17520315, 17266107, 17429933, 17438584, 17530863, 17242785, 17493824, 17219199, 17245399, 17271710, 17419959, 17218060, 17254300, 17394153, 17353747, 17379938, 17315718, 17508300, 17459423, 17256242, 17383892, 17522555	1.36591e-06
GOTERM_BP_FAT	GO:0042127~regulation of cell proliferation	GO:0042127	17497718, 17411527, 17510136, 17401846, 17306816, 17466505, 17269845, 17483264, 17231591, 17388733, 17227536, 17516718, 17469894, 17436237, 17526707, 17254166, 17363407, 17367055, 17392991, 17450142, 17269717, 17399995, 17338959, 17379938, 17374488, 17315718, 17306906, 17406285, 17394175, 17419840, 17434297, 17218430, 17523650, 17437198, 17518962, 17408662, 17455319, 17307860, 17219382, 17450770,…	1.4162e-06
GOTERM_BP_FAT	GO:0050866~negative regulation of cell activation	GO:0050866	17257599, 17419959, 17411527, 17358797, 17299329, 17379938, 17266107, 17231591, 17388733, 17474371, 17497525, 17406285, 17394175, 17254171, 17523650, 17363407, 17455319, 17229607	1.45621e-06
GOTERM_BP_FAT	GO:0043408~regulation of MAPK cascade	GO:0043408	17526583, 17367686, 17346528, 17411527, 17358797, 17270888, 17286472, 17472030, 17266960, 17250533, 17429933, 17388733, 17251303, 17227536, 17497525, 17217399, 17419553, 17493824, 17469894, 17296174, 17350740, 17456176, 17532569, 17299401, 17246803, 17266952, 17258131, 17525894, 17245399, 17286707, 17413500, 17374488, 17508609, 17222549, 17218430, 17508300, 17347163, 17277084, 17307860, 17256242	1.56631e-06
GOTERM_BP_FAT	GO:0070661~leukocyte proliferation	GO:0070661	17219382, 17411527, 17429454, 17299329, 17338959, 17379938, 17401846, 17437213, 17483264, 17388733, 17319037, 17231591, 17227536, 17306906, 17394175, 17406285, 17254171, 17280729, 17523650, 17437198, 17219199, 17363407, 17455319, 17229607, 17226593	1.69831e-06
GOTERM_BP_FAT	GO:2001235~positive regulation of apoptotic signaling pathway	GO:2001235	17379606, 17258131, 17399823, 17358797, 17407363, 17286472, 17374488, 17520315, 17487876, 17227536, 17231248, 17306906, 17244140, 17419840, 17400418, 17264884, 17246803, 17474974	1.71516e-06
GOTERM_BP_FAT	GO:0022603~regulation of anatomical structure morphogenesis	GO:0022603	17367686, 17346528, 17466505, 17266107, 17429933, 17217399, 17363407, 17367055, 17238367, 17386700, 17374488, 17406760, 17386540, 17315718, 17264424, 17370551, 17218430, 17536364, 17523650, 17508300, 17307860, 17522369, 17226593, 17347435, 17411605, 17443286, 17299329, 17337232, 17226420, 17540154, 17424077, 17456176, 17472235, 17346150, 17258131, 17379606, 17286707, 17346155, 17419483, 17512833,…	1.80149e-06
GOTERM_BP_FAT	GO:0042060~wound healing	GO:0042060	17399823, 17346528, 17411527, 17530000, 17444037, 17407363, 17260761, 17388733, 17500992, 17499224, 17516718, 17424077, 17296174, 17291881, 17219199, 17363407, 17450142, 17386700, 17288896, 17519282, 17374488, 17517097, 17445786, 17315718, 17218845, 17394175, 17331429, 17523650, 17431315, 17518962, 17226593	1.82762e-06
GOTERM_BP_FAT	GO:0030593~neutrophil chemotaxis	GO:0030593	17266952, 17319037, 17338364, 17218835, 17399823, 17516718, 17439830, 17338371, 17299329, 17214142, 17407363, 17401846, 17266960	1.93078e-06
GOTERM_BP_FAT	GO:0002691~regulation of cellular extravasation	GO:0002691	17266107, 17218845, 17212185, 17306906, 17497525, 17523650, 17372307, 17315718	2.07753e-06
GOTERM_BP_FAT	GO:0072593~reactive oxygen species metabolic process	GO:0072593	17241032, 17269717, 17386700, 17218060, 17443286, 17519282, 17374488, 17267021, 17249787, 17269845, 17315718, 17429933, 17232112, 17306906, 17235915, 17540154, 17512809, 17347163, 17456176, 17307860, 17520043	2.16359e-06
GOTERM_BP_FAT	GO:0009306~protein secretion	GO:0009306	17219382, 17212174, 17546101, 17526583, 17367686, 17411527, 17461897, 17338371, 17466505, 17318502, 17260761, 17429933, 17314011, 17524107, 17217399, 17288716, 17452705, 17469894, 17363407, 17446775, 17419483, 17405414, 17353747, 17437213, 17241409, 17315718, 17338364, 17272437, 17470627, 17218430, 17508300, 17455319, 17520043	2.89542e-06
GOTERM_BP_FAT	GO:0045088~regulation of innate immune response	GO:0045088	17245399, 17546101, 17419483, 17217048, 17447259, 17411527, 17461807, 17466003, 17546109, 17226736, 17353747, 17520315, 17337232, 17530863, 17497525, 17232112, 17393658, 17487489, 17532569, 17522555	3.09802e-06
GOTERM_BP_FAT	GO:0031328~positive regulation of cellular biosynthetic process	GO:0031328	17461606, 17264651, 17286472, 17226736, 17466505, 17318502, 17463673, 17520315, 17429933, 17480078, 17228544, 17491378, 17285000, 17364772, 17469894, 17436237, 17526707, 17377940, 17363407, 17288699, 17323297, 17386700, 17269717, 17327465, 17379938, 17374488, 17277404, 17315152, 17393357, 17315718, 17501962, 17436574, 17487001, 17419840, 17233811, 17313100, 17523650, 17307860, 17219382, 17475821,…	3.14006e-06
GOTERM_BP_FAT	GO:1903036~positive regulation of response to wounding	GO:1903036	17218845, 17264424, 17450142, 17386700, 17309544, 17407363, 17374488, 17363407, 17260761, 17226593, 17315718	3.27772e-06
GOTERM_BP_FAT	GO:0009891~positive regulation of biosynthetic process	GO:0009891	17461606, 17264651, 17286472, 17226736, 17466505, 17318502, 17463673, 17520315, 17429933, 17480078, 17228544, 17491378, 17285000, 17364772, 17469894, 17436237, 17526707, 17377940, 17363407, 17288699, 17323297, 17386700, 17269717, 17327465, 17519282, 17379938, 17374488, 17277404, 17315152, 17393357, 17315718, 17501962, 17436574, 17487001, 17419840, 17233811, 17313100, 17523650, 17307860, 17219382,…	3.38399e-06
GOTERM_BP_FAT	GO:0009617~response to bacterium	GO:0009617	17475821, 17399823, 17447259, 17411527, 17358797, 17461807, 17338371, 17226736, 17466505, 17520315, 17266107, 17429933, 17438584, 17474371, 17242785, 17530863, 17493824, 17462796, 17512809, 17219199, 17229607, 17450121, 17245399, 17419483, 17271710, 17419959, 17218060, 17254300, 17394153, 17379938, 17353747, 17315718, 17338364, 17470627, 17508300, 17459423, 17256242, 17383892, 17522555	3.5255e-06
GOTERM_BP_FAT	GO:0030217~T cell differentiation	GO:0030217	17358797, 17338959, 17406760, 17277404, 17315718, 17388733, 17227536, 17497525, 17306906, 17406285, 17543572, 17462796, 17218430, 17434297, 17470627, 17523650, 17411647, 17526707, 17363407, 17455319, 17256242	3.866e-06
GOTERM_BP_FAT	GO:0050867~positive regulation of cell activation	GO:0050867	17219382, 17419483, 17271710, 17447259, 17338959, 17374488, 17401846, 17367004, 17437213, 17318502, 17260761, 17483264, 17218845, 17438584, 17227536, 17497525, 17232112, 17543572, 17523650, 17230045, 17437198, 17526707, 17363407, 17256242	4.35579e-06
GOTERM_BP_FAT	GO:0051336~regulation of hydrolase activity	GO:0051336	17335506, 17399823, 17447451, 17358797, 17294738, 17524698, 17466003, 17443286, 17270888, 17407363, 17401846, 17260761, 17520315, 17266960, 17388733, 17278268, 17244140, 17327580, 17480078, 17452070, 17332228, 17291694, 17363407, 17474974, 17266952, 17379606, 17525894, 17529662, 17269717, 17277794, 17400000, 17374488, 17394153, 17278328, 17487361, 17216469, 17501962, 17218820, 17306906, 17264424,…	4.43031e-06
GOTERM_BP_FAT	GO:0045597~positive regulation of cell differentiation	GO:0045597	17411527, 17286472, 17508850, 17466505, 17429933, 17227536, 17497525, 17521917, 17526707, 17363407, 17532569, 17367055, 17244486, 17323297, 17212185, 17386700, 17309544, 17332050, 17338959, 17379938, 17315152, 17315718, 17264424, 17218430, 17523650, 17307860, 17226593, 17411605, 17217048, 17292974, 17443286, 17367004, 17337232, 17226420, 17230045, 17456176, 17484701, 17286707, 17339108, 17512833,…	4.4991e-06
GOTERM_BP_FAT	GO:0071347~cellular response to interleukin-1	GO:0071347	17266952, 17245399, 17491193, 17212174, 17212185, 17447259, 17367686, 17461807, 17379938, 17266960, 17429933, 17217399, 17383892	5.53535e-06
GOTERM_BP_FAT	GO:0002224~toll-like receptor signaling pathway	GO:0002224	17245399, 17546101, 17530863, 17217048, 17447259, 17411527, 17461807, 17546109, 17226736, 17353747, 17337232, 17522555	6.81293e-06
GOTERM_BP_FAT	GO:0009615~response to virus	GO:0009615	17546101, 17497718, 17461897, 17466003, 17546109, 17520315, 17269845, 17429933, 17227536, 17452070, 17470580, 17484701, 17497713, 17313050, 17245399, 17241032, 17238367, 17392991, 17512833, 17250183, 17216469, 17338364, 17434297, 17393658, 17455319, 17383892	7.02747e-06
GOTERM_BP_FAT	GO:0002758~innate immune response-activating signal transduction	GO:0002758	17245399, 17546101, 17217048, 17447259, 17411527, 17461807, 17466003, 17546109, 17226736, 17353747, 17337232, 17530863, 17497525, 17522555	7.71418e-06
GOTERM_BP_FAT	GO:0045089~positive regulation of innate immune response	GO:0045089	17245399, 17546101, 17217048, 17447259, 17411527, 17461807, 17466003, 17546109, 17226736, 17353747, 17520315, 17337232, 17530863, 17497525, 17232112, 17487489, 17522555	8.15148e-06
GOTERM_BP_FAT	GO:0006979~response to oxidative stress	GO:0006979	17217283, 17212252, 17264651, 17461897, 17286472, 17429933, 17288716, 17512809, 17332228, 17400418, 17363407, 17456176, 17400339, 17379606, 17386700, 17309544, 17218060, 17334419, 17374488, 17437213, 17249787, 17235915, 17313100, 17508300, 17431315, 17277084, 17307860, 17383892	8.22782e-06
GOTERM_BP_FAT	GO:0051050~positive regulation of transport	GO:0051050	17219382, 17399823, 17411605, 17461897, 17346528, 17299329, 17546109, 17407363, 17337232, 17516921, 17266107, 17524107, 17319037, 17429933, 17438584, 17288716, 17226420, 17452705, 17510462, 17363407, 17456176, 17532569, 17272745, 17229607, 17525894, 17419483, 17360216, 17386700, 17218060, 17332050, 17548274, 17405414, 17519282, 17353747, 17386540, 17437213, 17404200, 17508609, 17414434, 17315718,…	8.56896e-06
GOTERM_BP_FAT	GO:0002285~lymphocyte activation involved in immune response	GO:0002285	17219382, 17239354, 17519282, 17299329, 17406760, 17277404, 17483264, 17315718, 17227536, 17474371, 17462796, 17470627, 17523650, 17363407, 17277084, 17307860, 17256242	9.4447e-06
GOTERM_BP_FAT	GO:0002444~myeloid leukocyte mediated immunity	GO:0002444	17266107, 17319037, 17338364, 17239354, 17257599, 17419483, 17271710, 17336157, 17346528, 17411527, 17338371, 17523650	9.69643e-06
GOTERM_BP_FAT	GO:0033036~macromolecule localization	GO:0033036	17212174, 17346528, 17367686, 17508850, 17318502, 17314011, 17429933, 17488134, 17228544, 17484966, 17469894, 17363407, 17525894, 17498015, 17392991, 17519282, 17386540, 17454551, 17414434, 17488148, 17264424, 17536364, 17508300, 17518962, 17455319, 17475821, 17546101, 17338371, 17546109, 17279131, 17337232, 17516921, 17319037, 17496111, 17304493, 17510462, 17272745, 17258131, 17419483, 17512833,…	9.74739e-06
GOTERM_BP_FAT	GO:0009611~response to wounding	GO:0009611	17399823, 17346528, 17411527, 17530000, 17444037, 17407363, 17260761, 17388733, 17500992, 17499224, 17516718, 17424077, 17296174, 17291881, 17219199, 17363407, 17309544, 17450142, 17386700, 17288896, 17519282, 17374488, 17517097, 17445786, 17315718, 17218845, 17264424, 17394175, 17439830, 17331429, 17523650, 17431315, 17518962, 17226593	9.83598e-06
GOTERM_BP_FAT	GO:0007229~integrin-mediated signaling pathway	GO:0007229	17457942, 17497525, 17419483, 17336157, 17322163, 17508300, 17248754, 17401846, 17307860, 17372307, 17260761, 17483264, 17393357	1.04383e-05
GOTERM_BP_FAT	GO:0010628~positive regulation of gene expression	GO:0010628	17461606, 17292634, 17264651, 17346528, 17530000, 17286472, 17466505, 17463673, 17520315, 17388733, 17429933, 17480078, 17491378, 17285000, 17364772, 17469894, 17436237, 17526707, 17377940, 17474974, 17288699, 17367055, 17323297, 17386700, 17269717, 17327465, 17519282, 17379938, 17374488, 17277404, 17315152, 17393357, 17315718, 17501962, 17436574, 17487001, 17419840, 17434297, 17313100, 17536364,…	1.09197e-05
GOTERM_BP_FAT	GO:0051093~negative regulation of developmental process	GO:0051093	17475821, 17335506, 17450770, 17411527, 17367004, 17466505, 17266107, 17388733, 17438584, 17474371, 17226420, 17332228, 17454179, 17526707, 17363407, 17532569, 17266952, 17367055, 17244486, 17525894, 17450121, 17346155, 17386700, 17269717, 17250183, 17367652, 17374488, 17406760, 17508609, 17241409, 17315718, 17325849, 17406285, 17451443, 17439830, 17434297, 17523650, 17347163, 17277084, 17307860,…	1.15326e-05
GOTERM_BP_FAT	GO:0032649~regulation of interferon-gamma production	GO:0032649	17219382, 17429933, 17474371, 17546101, 17306906, 17232112, 17218430, 17523650, 17338959, 17546109, 17353747, 17455319, 17256242	1.15481e-05
GOTERM_BP_FAT	GO:0050663~cytokine secretion	GO:0050663	17219382, 17212174, 17419483, 17411527, 17338371, 17353747, 17466505, 17241409, 17315718, 17524107, 17429933, 17338364, 17217399, 17218430, 17470627, 17363407, 17455319	1.25924e-05
GOTERM_BP_FAT	GO:0033029~regulation of neutrophil apoptotic process	GO:0033029	17388733, 17452705, 17214142, 17363407, 17229607	1.34204e-05
GOTERM_BP_FAT	GO:0050727~regulation of inflammatory response	GO:0050727	17266952, 17457942, 17212174, 17212185, 17399823, 17419959, 17218060, 17411527, 17346528, 17407363, 17266960, 17315718, 17388733, 17429933, 17266107, 17242785, 17474371, 17497525, 17327580, 17523650, 17363407, 17229607	1.39343e-05
GOTERM_BP_FAT	GO:0030100~regulation of endocytosis	GO:0030100	17419483, 17411605, 17332050, 17461897, 17346528, 17519282, 17299329, 17353747, 17487361, 17404200, 17337232, 17266107, 17218820, 17438584, 17488148, 17488134, 17480078, 17218430, 17518962, 17229607	1.43148e-05
GOTERM_BP_FAT	GO:0002218~activation of innate immune response	GO:0002218	17245399, 17546101, 17217048, 17447259, 17411527, 17461807, 17466003, 17546109, 17226736, 17353747, 17337232, 17530863, 17497525, 17522555	1.46653e-05
GOTERM_BP_FAT	GO:0019915~lipid storage	GO:0019915	17429933, 17484909, 17493632, 17346528, 17228544, 17356743, 17508850, 17426981, 17324998, 17318502, 17237937	1.47729e-05
GOTERM_BP_FAT	GO:0002443~leukocyte mediated immunity	GO:0002443	17260369, 17343918, 17239354, 17419483, 17271710, 17257599, 17411527, 17346528, 17358797, 17338371, 17519282, 17277404, 17485589, 17266107, 17319037, 17338364, 17338378, 17227536, 17306906, 17232112, 17336157, 17523650, 17487489, 17229607	1.55154e-05
GOTERM_BP_FAT	GO:2001233~regulation of apoptotic signaling pathway	GO:2001233	17399823, 17524698, 17358797, 17299329, 17407363, 17286472, 17520315, 17487876, 17388733, 17231248, 17227536, 17244140, 17365617, 17264884, 17400418, 17469894, 17246803, 17474974, 17379606, 17258131, 17392991, 17386700, 17374488, 17306906, 17419840, 17277084	1.60262e-05
GOTERM_BP_FAT	GO:0048771~tissue remodeling	GO:0048771	17361890, 17379606, 17437213, 17466505, 17372307, 17315718, 17266107, 17319037, 17497525, 17439830, 17424077, 17523650, 17411647, 17280729, 17347163, 17363407, 17307860	1.66421e-05
GOTERM_BP_FAT	GO:0002221~pattern recognition receptor signaling pathway	GO:0002221	17245399, 17546101, 17217048, 17447259, 17411527, 17461807, 17466003, 17546109, 17226736, 17353747, 17337232, 17530863, 17522555	1.70865e-05
GOTERM_BP_FAT	GO:0006909~phagocytosis	GO:0006909	17260369, 17346528, 17461897, 17519282, 17374488, 17404200, 17269845, 17483264, 17266107, 17438584, 17338378, 17451443, 17218430, 17523650, 17363407, 17256242, 17229607	1.78199e-05
GOTERM_BP_FAT	GO:0001568~blood vessel development	GO:0001568	17346528, 17530000, 17299329, 17238558, 17401846, 17466505, 17279131, 17269845, 17429933, 17497525, 17217399, 17491378, 17540154, 17424077, 17264884, 17411647, 17346150, 17379606, 17450142, 17386700, 17218060, 17374488, 17406760, 17315718, 17487001, 17287827, 17427585, 17280729, 17523650, 17214142, 17347163, 17518962, 17277084, 17307860, 17522369, 17226593	1.81933e-05
GOTERM_BP_FAT	GO:0051046~regulation of secretion	GO:0051046	17219382, 17212174, 17546101, 17526583, 17399823, 17411605, 17367686, 17461897, 17411527, 17299329, 17407363, 17266107, 17429933, 17319037, 17314011, 17524107, 17288716, 17336157, 17452705, 17411647, 17510462, 17363407, 17246803, 17258131, 17419483, 17405414, 17519282, 17353747, 17437213, 17270583, 17508609, 17241409, 17315718, 17272437, 17394175, 17470627, 17218430, 17523650, 17508300, 17455319	1.89104e-05
GOTERM_BP_FAT	GO:1903555~regulation of tumor necrosis factor superfamily cytokine production	GO:1903555	17245399, 17271724, 17226736, 17286472, 17353747, 17374488, 17315718, 17429933, 17497525, 17540154, 17523650, 17256242, 17455319, 17522555	1.90337e-05
GOTERM_BP_FAT	GO:0030099~myeloid cell differentiation	GO:0030099	17475821, 17217048, 17411527, 17286472, 17466505, 17520315, 17485589, 17458573, 17438584, 17242785, 17497525, 17454179, 17526707, 17532569, 17271776, 17338959, 17379938, 17277404, 17315152, 17393357, 17434297, 17518962, 17277084, 17307860, 17256242, 17522555	1.91879e-05
GOTERM_BP_FAT	GO:0032609~interferon-gamma production	GO:0032609	17219382, 17429933, 17474371, 17546101, 17232112, 17419840, 17218430, 17523650, 17338959, 17546109, 17353747, 17455319, 17256242	2.06369e-05
GOTERM_BP_FAT	GO:0002573~myeloid leukocyte differentiation	GO:0002573	17411527, 17271776, 17338959, 17286472, 17379938, 17466505, 17277404, 17485589, 17458573, 17242785, 17497525, 17434297, 17454179, 17518962, 17277084, 17532569, 17256242, 17522555	2.08321e-05
GOTERM_BP_FAT	GO:0051241~negative regulation of multicellular organismal process	GO:0051241	17212174, 17276776, 17411527, 17466505, 17266107, 17388733, 17429933, 17454179, 17526707, 17363407, 17532569, 17367055, 17525894, 17244486, 17245399, 17386700, 17269717, 17374488, 17406760, 17315718, 17325849, 17406285, 17434297, 17523650, 17518962, 17455319, 17307860, 17522369, 17475821, 17335506, 17450770, 17367004, 17438584, 17215873, 17474371, 17226420, 17327580, 17456176, 17229607, 17450121,…	2.10413e-05
GOTERM_BP_FAT	GO:0071706~tumor necrosis factor superfamily cytokine production	GO:0071706	17245399, 17271724, 17226736, 17286472, 17353747, 17374488, 17315718, 17429933, 17497525, 17540154, 17523650, 17256242, 17455319, 17522555	2.25445e-05
GOTERM_BP_FAT	GO:0002286~T cell activation involved in immune response	GO:0002286	17239354, 17519282, 17299329, 17406760, 17277404, 17483264, 17315718, 17462796, 17470627, 17523650, 17277084, 17363407, 17256242	2.26415e-05
GOTERM_BP_FAT	GO:1902105~regulation of leukocyte differentiation	GO:1902105	17411527, 17358797, 17338959, 17286472, 17367004, 17379938, 17388733, 17227536, 17474371, 17497525, 17406285, 17543572, 17434297, 17523650, 17454179, 17526707, 17363407, 17532569, 17455319, 17256242, 17522555	2.30358e-05
GOTERM_BP_FAT	GO:0051235~maintenance of location	GO:0051235	17525894, 17493614, 17360216, 17411527, 17346528, 17299329, 17548585, 17508850, 17324998, 17318502, 17241409, 17237937, 17429933, 17227536, 17493632, 17484909, 17228544, 17356743, 17411647, 17431315, 17426981, 17307860	2.45126e-05
GOTERM_BP_FAT	GO:2000377~regulation of reactive oxygen species metabolic process	GO:2000377	17269717, 17386700, 17218060, 17519282, 17286472, 17374488, 17267021, 17269845, 17393357, 17315718, 17429933, 17232112, 17306906, 17512809, 17347163, 17307860	2.71909e-05
GOTERM_BP_FAT	GO:1903901~negative regulation of viral life cycle	GO:1903901	17429933, 17497718, 17452070, 17466003, 17250183, 17394153, 17497713, 17484701, 17313050, 17520315, 17522555	2.99182e-05
GOTERM_BP_FAT	GO:0045184~establishment of protein localization	GO:0045184	17212174, 17526583, 17411527, 17447451, 17367686, 17508850, 17466505, 17318502, 17260761, 17269845, 17314011, 17429933, 17458573, 17288716, 17217399, 17488134, 17480078, 17484966, 17469894, 17363407, 17525894, 17529662, 17392991, 17269717, 17519282, 17386540, 17454551, 17414434, 17315718, 17238571, 17338364, 17488148, 17264424, 17218430, 17508300, 17518962, 17455319, 17520043, 17219382, 17546101,…	3.36444e-05
GOTERM_BP_FAT	GO:0045766~positive regulation of angiogenesis	GO:0045766	17379606, 17386700, 17346528, 17218060, 17299329, 17374488, 17429933, 17217399, 17427585, 17540154, 17214142, 17307860, 17346150, 17226593	3.96935e-05
GOTERM_BP_FAT	GO:0044403~symbiosis, encompassing mutualism through parasitism	GO:0044403	17546101, 17497718, 17493614, 17461897, 17338371, 17466003, 17546109, 17286472, 17520315, 17269845, 17429933, 17474371, 17227536, 17452070, 17470580, 17497713, 17484701, 17313050, 17379606, 17241032, 17245399, 17238367, 17392991, 17512833, 17250183, 17394153, 17216469, 17338364, 17306906, 17434297, 17393658, 17455319, 17383892, 17522555, 17226593	4.05167e-05
GOTERM_BP_FAT	GO:0044419~interspecies interaction between organisms	GO:0044419	17546101, 17497718, 17493614, 17461897, 17338371, 17466003, 17546109, 17286472, 17520315, 17269845, 17429933, 17474371, 17227536, 17452070, 17470580, 17497713, 17484701, 17313050, 17379606, 17241032, 17245399, 17238367, 17392991, 17512833, 17250183, 17394153, 17216469, 17338364, 17306906, 17434297, 17393658, 17455319, 17383892, 17522555, 17226593	4.05167e-05
GOTERM_BP_FAT	GO:0022407~regulation of cell-cell adhesion	GO:0022407	17219382, 17411527, 17367686, 17299329, 17337232, 17372307, 17483264, 17231591, 17319037, 17388733, 17227536, 17497525, 17526707, 17363407, 17286707, 17338959, 17379938, 17306906, 17406285, 17394175, 17543572, 17254171, 17218430, 17523650, 17256242	4.20642e-05
GOTERM_BP_FAT	GO:0071900~regulation of protein serine/threonine kinase activity	GO:0071900	17525894, 17245399, 17493614, 17367686, 17411527, 17524698, 17461807, 17292974, 17270888, 17374488, 17472030, 17508609, 17250533, 17251303, 17227536, 17497525, 17419553, 17217399, 17469894, 17508300, 17350740, 17296174, 17456176, 17277084, 17307860, 17522555	4.25309e-05
GOTERM_BP_FAT	GO:0045859~regulation of protein kinase activity	GO:0045859	17493614, 17367686, 17411527, 17524698, 17461807, 17292974, 17270888, 17472030, 17250533, 17438584, 17251303, 17227536, 17497525, 17217399, 17419553, 17469894, 17296174, 17350740, 17456176, 17258131, 17525894, 17244486, 17245399, 17419483, 17374488, 17496514, 17508609, 17306906, 17394175, 17451443, 17508300, 17277084, 17307860, 17522555	4.44951e-05
GOTERM_BP_FAT	GO:0090303~positive regulation of wound healing	GO:0090303	17218845, 17450142, 17386700, 17407363, 17374488, 17363407, 17260761, 17226593, 17315718	4.53078e-05
GOTERM_BP_FAT	GO:0046631~alpha-beta T cell activation	GO:0046631	17219382, 17379938, 17406760, 17277404, 17315718, 17388733, 17227536, 17543572, 17218430, 17523650, 17526707, 17363407, 17219199, 17256242	4.63212e-05
GOTERM_BP_FAT	GO:0001781~neutrophil apoptotic process	GO:0001781	17388733, 17452705, 17214142, 17363407, 17229607	4.63958e-05
GOTERM_BP_FAT	GO:0051130~positive regulation of cellular component organization	GO:0051130	17510948, 17346528, 17411527, 17260761, 17269845, 17266107, 17521917, 17296174, 17363407, 17474974, 17309544, 17386700, 17332050, 17519282, 17386540, 17404200, 17414434, 17264424, 17394175, 17218430, 17536364, 17508300, 17518962, 17307860, 17327635, 17363470, 17347435, 17475821, 17411605, 17358797, 17292974, 17337232, 17319037, 17438584, 17226420, 17304493, 17456176, 17229607, 17272745, 17379606,…	4.71782e-05
GOTERM_BP_FAT	GO:0070498~interleukin-1-mediated signaling pathway	GO:0070498	17212174, 17245399, 17212185, 17447259, 17367686, 17461807	4.92232e-05
GOTERM_BP_FAT	GO:0043549~regulation of kinase activity	GO:0043549	17493614, 17367686, 17411527, 17524698, 17461807, 17292974, 17270888, 17401846, 17472030, 17250533, 17388733, 17438584, 17251303, 17227536, 17497525, 17217399, 17419553, 17469894, 17296174, 17350740, 17456176, 17258131, 17525894, 17244486, 17245399, 17419483, 17374488, 17496514, 17508609, 17306906, 17394175, 17451443, 17508300, 17277084, 17307860, 17522555	5.08195e-05
GOTERM_BP_FAT	GO:0042129~regulation of T cell proliferation	GO:0042129	17219382, 17299329, 17338959, 17379938, 17483264, 17231591, 17319037, 17388733, 17227536, 17306906, 17406285, 17394175, 17254171, 17523650, 17363407	5.10566e-05
GOTERM_BP_FAT	GO:0001776~leukocyte homeostasis	GO:0001776	17388733, 17306906, 17411527, 17452705, 17358797, 17523650, 17280729, 17214142, 17363407, 17455319, 17229607, 17485589	5.5053e-05
GOTERM_BP_FAT	GO:0001944~vasculature development	GO:0001944	17346528, 17530000, 17299329, 17238558, 17401846, 17466505, 17279131, 17269845, 17429933, 17497525, 17217399, 17491378, 17540154, 17424077, 17264884, 17411647, 17346150, 17379606, 17450142, 17386700, 17218060, 17374488, 17406760, 17315718, 17487001, 17287827, 17427585, 17280729, 17523650, 17214142, 17347163, 17518962, 17277084, 17307860, 17522369, 17226593	5.55883e-05
GOTERM_BP_FAT	GO:0050820~positive regulation of coagulation	GO:0050820	17218845, 17450142, 17386700, 17407363, 17374488, 17277084, 17260761	6.01729e-05
GOTERM_BP_FAT	GO:0010557~positive regulation of macromolecule biosynthetic process	GO:0010557	17461606, 17264651, 17286472, 17226736, 17466505, 17463673, 17520315, 17429933, 17480078, 17228544, 17491378, 17285000, 17364772, 17469894, 17436237, 17526707, 17377940, 17288699, 17323297, 17386700, 17269717, 17327465, 17379938, 17374488, 17277404, 17315152, 17393357, 17315718, 17501962, 17436574, 17487001, 17419840, 17233811, 17313100, 17523650, 17307860, 17475821, 17546101, 17447259, 17546109,…	6.22106e-05
GOTERM_BP_FAT	GO:0019079~viral genome replication	GO:0019079	17429933, 17497718, 17452070, 17461897, 17466003, 17394153, 17497713, 17484701, 17313050, 17520315, 17522555	6.28046e-05
GOTERM_BP_FAT	GO:0032103~positive regulation of response to external stimulus	GO:0032103	17266952, 17399823, 17309544, 17346528, 17218060, 17466003, 17407363, 17374488, 17337796, 17266960, 17315718, 17319037, 17218835, 17264424, 17497525, 17523650, 17214142, 17456176, 17532569, 17307860	6.32702e-05
GOTERM_BP_FAT	GO:0045785~positive regulation of cell adhesion	GO:0045785	17219382, 17286707, 17400000, 17338959, 17374488, 17401846, 17337232, 17372307, 17483264, 17315718, 17388733, 17218845, 17227536, 17497525, 17394175, 17543572, 17439830, 17434297, 17523650, 17508300, 17526707, 17363407, 17307860, 17256242	6.51892e-05
GOTERM_BP_FAT	GO:0051347~positive regulation of transferase activity	GO:0051347	17367686, 17411527, 17461807, 17270888, 17286472, 17401846, 17250533, 17388733, 17251303, 17438584, 17227536, 17217399, 17419553, 17497525, 17469894, 17296174, 17350740, 17456176, 17525894, 17419483, 17548274, 17374488, 17508609, 17306906, 17394175, 17508300, 17277084, 17307860, 17522555	6.58475e-05
GOTERM_BP_FAT	GO:1903707~negative regulation of hemopoiesis	GO:1903707	17475821, 17386700, 17411527, 17388733, 17474371, 17406285, 17434297, 17454179, 17526707, 17363407, 17307860, 17256242, 17455319, 17522555	6.72617e-05
GOTERM_BP_FAT	GO:0002696~positive regulation of leukocyte activation	GO:0002696	17219382, 17271710, 17419483, 17447259, 17338959, 17374488, 17401846, 17367004, 17437213, 17483264, 17438584, 17227536, 17497525, 17232112, 17543572, 17523650, 17230045, 17437198, 17526707, 17363407, 17256242	7.17882e-05
GOTERM_BP_FAT	GO:0032680~regulation of tumor necrosis factor production	GO:0032680	17245399, 17271724, 17226736, 17353747, 17374488, 17286472, 17315718, 17429933, 17540154, 17523650, 17256242, 17455319, 17522555	7.45133e-05
GOTERM_BP_FAT	GO:0042098~T cell proliferation	GO:0042098	17219382, 17429454, 17338959, 17379938, 17483264, 17231591, 17388733, 17227536, 17306906, 17406285, 17394175, 17254171, 17523650, 17363407, 17219199, 17226593	8.22133e-05
GOTERM_BP_FAT	GO:0097193~intrinsic apoptotic signaling pathway	GO:0097193	17258131, 17379606, 17241032, 17392991, 17399823, 17386700, 17309544, 17524698, 17407363, 17270888, 17379938, 17520315, 17388733, 17244140, 17306906, 17313100, 17400418, 17230045, 17408662, 17474974	8.42838e-05
GOTERM_BP_FAT	GO:0033674~positive regulation of kinase activity	GO:0033674	17419483, 17367686, 17411527, 17461807, 17270888, 17374488, 17401846, 17508609, 17250533, 17388733, 17438584, 17251303, 17227536, 17497525, 17306906, 17419553, 17217399, 17394175, 17469894, 17508300, 17296174, 17350740, 17456176, 17277084, 17307860, 17522555	8.66497e-05
GOTERM_BP_FAT	GO:0006925~inflammatory cell apoptotic process	GO:0006925	17388733, 17452705, 17358797, 17214142, 17363407, 17229607	8.86984e-05
GOTERM_BP_FAT	GO:0007169~transmembrane receptor protein tyrosine kinase signaling pathway	GO:0007169	17411527, 17226736, 17466505, 17438584, 17288716, 17500327, 17469894, 17454179, 17456176, 17474974, 17258131, 17379606, 17244486, 17241032, 17269717, 17419483, 17374488, 17496514, 17508609, 17445786, 17272437, 17427585, 17218430, 17347163, 17401673, 17277084, 17307860, 17455319, 17454166	9.00442e-05
GOTERM_BP_FAT	GO:0051607~defense response to virus	GO:0051607	17241032, 17238367, 17546101, 17497718, 17461897, 17512833, 17466003, 17250183, 17546109, 17520315, 17269845, 17216469, 17429933, 17338364, 17227536, 17452070, 17470580, 17393658, 17497713, 17484701, 17313050	9.0454e-05
GOTERM_BP_FAT	GO:0060548~negative regulation of cell death	GO:0060548	17395414, 17447259, 17367686, 17461897, 17358797, 17524698, 17299329, 17443286, 17286472, 17267021, 17503942, 17381058, 17466505, 17269845, 17516921, 17429933, 17388733, 17314011, 17497525, 17288716, 17365617, 17335540, 17469894, 17400418, 17456176, 17229607, 17474974, 17379606, 17525894, 17450121, 17392991, 17386700, 17269717, 17374488, 17379938, 17437213, 17436574, 17217182, 17439830, 17313100,…	9.28498e-05
GOTERM_BP_FAT	GO:0034612~response to tumor necrosis factor	GO:0034612	17266952, 17386700, 17218060, 17254300, 17353747, 17374488, 17286472, 17314888, 17266960, 17429933, 17226420, 17217399, 17508300, 17307860, 17383892	9.32167e-05
GOTERM_BP_FAT	GO:0048585~negative regulation of response to stimulus	GO:0048585	17212174, 17367686, 17411527, 17286472, 17286719, 17260761, 17266107, 17429933, 17388733, 17314011, 17227536, 17288716, 17400418, 17469894, 17377940, 17363407, 17532569, 17474974, 17525894, 17244486, 17241032, 17245399, 17392991, 17386700, 17374488, 17406760, 17315718, 17406285, 17313100, 17218430, 17434297, 17523650, 17518962, 17217283, 17217048, 17528329, 17461897, 17524698, 17299329, 17472030,…	9.69286e-05
GOTERM_BP_FAT	GO:0097191~extrinsic apoptotic signaling pathway	GO:0097191	17243034, 17392991, 17358797, 17299329, 17286472, 17374488, 17315152, 17487876, 17227536, 17231248, 17419840, 17365617, 17400418, 17264884, 17469894, 17408662, 17401673, 17383892	0.000103393
GOTERM_BP_FAT	GO:0098542~defense response to other organism	GO:0098542	17546101, 17497718, 17461897, 17338371, 17466003, 17546109, 17466505, 17269845, 17520315, 17429933, 17474371, 17227536, 17452070, 17462796, 17512809, 17470580, 17497713, 17484701, 17313050, 17450121, 17241032, 17238367, 17419483, 17512833, 17250183, 17394153, 17379938, 17277404, 17216469, 17338364, 17470627, 17393658, 17522555	0.000106804
GOTERM_BP_FAT	GO:0016032~viral process	GO:0016032	17546101, 17497718, 17493614, 17461897, 17466003, 17546109, 17286472, 17520315, 17269845, 17429933, 17227536, 17452070, 17470580, 17497713, 17484701, 17313050, 17379606, 17241032, 17245399, 17238367, 17392991, 17512833, 17250183, 17394153, 17216469, 17338364, 17306906, 17434297, 17393658, 17455319, 17383892, 17522555	0.000107844
GOTERM_BP_FAT	GO:1901342~regulation of vasculature development	GO:1901342	17379606, 17386700, 17218060, 17346528, 17299329, 17374488, 17406760, 17315718, 17429933, 17217399, 17427585, 17540154, 17523650, 17214142, 17347163, 17307860, 17346150, 17522369, 17226593	0.000109329
GOTERM_BP_FAT	GO:0051051~negative regulation of transport	GO:0051051	17212174, 17411605, 17367686, 17461897, 17299329, 17314011, 17429933, 17266107, 17215873, 17480078, 17510462, 17287682, 17363407, 17246803, 17229607, 17379606, 17258131, 17360216, 17218060, 17374488, 17487361, 17508609, 17241409, 17315718, 17272437, 17313100, 17523650, 17518962, 17307860	0.000115087
GOTERM_BP_FAT	GO:0001780~neutrophil homeostasis	GO:0001780	17388733, 17452705, 17523650, 17214142, 17363407, 17229607	0.000115813
GOTERM_BP_FAT	GO:0051250~negative regulation of lymphocyte activation	GO:0051250	17388733, 17231591, 17474371, 17406285, 17394175, 17254171, 17411527, 17358797, 17299329, 17379938, 17363407, 17455319, 17229607	0.000117645
GOTERM_BP_FAT	GO:0002526~acute inflammatory response	GO:0002526	17491193, 17269717, 17399823, 17346528, 17218060, 17367686, 17278328, 17520315, 17497525, 17424077, 17512809, 17214142, 17229607	0.000117645
GOTERM_BP_FAT	GO:0008104~protein localization	GO:0008104	17212174, 17526583, 17411527, 17447451, 17367686, 17548585, 17508850, 17466505, 17318502, 17372307, 17260761, 17269845, 17483264, 17314011, 17429933, 17458573, 17288716, 17217399, 17488134, 17480078, 17484966, 17469894, 17526707, 17363407, 17525894, 17498015, 17392991, 17529662, 17269717, 17519282, 17386540, 17239227, 17454551, 17414434, 17315718, 17238571, 17338364, 17488148, 17264424, 17218430,…	0.000120513
GOTERM_BP_FAT	GO:0044764~multi-organism cellular process	GO:0044764	17546101, 17497718, 17493614, 17461897, 17466003, 17546109, 17286472, 17520315, 17269845, 17429933, 17227536, 17452070, 17470580, 17497713, 17484701, 17313050, 17379606, 17241032, 17245399, 17238367, 17392991, 17512833, 17250183, 17394153, 17216469, 17338364, 17306906, 17434297, 17393658, 17455319, 17383892, 17522555	0.000124829
GOTERM_BP_FAT	GO:0045069~regulation of viral genome replication	GO:0045069	17429933, 17497718, 17452070, 17466003, 17394153, 17497713, 17484701, 17313050, 17520315, 17522555	0.000126296
GOTERM_BP_FAT	GO:1904018~positive regulation of vasculature development	GO:1904018	17379606, 17386700, 17346528, 17218060, 17299329, 17374488, 17429933, 17217399, 17427585, 17540154, 17214142, 17307860, 17346150, 17226593	0.000134714
GOTERM_BP_FAT	GO:1901701~cellular response to oxygen-containing compound	GO:1901701	17475821, 17212252, 17264651, 17447259, 17461897, 17411527, 17461807, 17443286, 17270888, 17286472, 17503942, 17314888, 17520315, 17429933, 17314011, 17438584, 17242785, 17288716, 17493632, 17500327, 17540154, 17335540, 17469894, 17470580, 17456176, 17219199, 17363407, 17244486, 17241032, 17392991, 17386700, 17271710, 17269717, 17218060, 17374488, 17379938, 17353747, 17315718, 17436574, 17434297,…	0.000145368
GOTERM_BP_FAT	GO:0071216~cellular response to biotic stimulus	GO:0071216	17217283, 17475821, 17271710, 17447259, 17411527, 17461807, 17379938, 17353747, 17520315, 17429933, 17438584, 17242785, 17508300, 17219199, 17256242, 17327635, 17229607, 17383892, 17522555	0.000153043
GOTERM_BP_FAT	GO:0007160~cell-matrix adhesion	GO:0007160	17457942, 17497525, 17394175, 17450142, 17417512, 17451443, 17400000, 17434297, 17322163, 17508300, 17374488, 17517097, 17307860, 17372307, 17483264	0.000153389
GOTERM_BP_FAT	GO:0050817~coagulation	GO:0050817	17288896, 17386700, 17450142, 17411527, 17346528, 17530000, 17444037, 17519282, 17407363, 17374488, 17260761, 17218845, 17500992, 17499224, 17331429, 17518962, 17277084, 17291881	0.000156126
GOTERM_BP_FAT	GO:0042542~response to hydrogen peroxide	GO:0042542	17217283, 17288716, 17212252, 17386700, 17309544, 17264651, 17512809, 17508300, 17286472, 17363407, 17456176, 17307860, 17383892	0.00015704
GOTERM_BP_FAT	GO:0051338~regulation of transferase activity	GO:0051338	17493614, 17367686, 17411527, 17524698, 17461807, 17292974, 17270888, 17286472, 17401846, 17472030, 17250533, 17388733, 17438584, 17251303, 17227536, 17497525, 17217399, 17419553, 17469894, 17296174, 17350740, 17456176, 17258131, 17525894, 17244486, 17245399, 17419483, 17548274, 17374488, 17496514, 17508609, 17306906, 17394175, 17451443, 17508300, 17277084, 17307860, 17522555	0.000157575
GOTERM_BP_FAT	GO:0048878~chemical homeostasis	GO:0048878	17526583, 17450770, 17285204, 17461897, 17411527, 17543045, 17530000, 17270888, 17503942, 17333731, 17318502, 17341276, 17314011, 17215873, 17227536, 17493632, 17480078, 17228544, 17469894, 17411647, 17434490, 17410332, 17456176, 17532569, 17447803, 17258131, 17503937, 17269717, 17360216, 17277794, 17364948, 17437213, 17487361, 17315718, 17484909, 17315312, 17356743, 17218430, 17214142, 17523650,…	0.000173634
GOTERM_BP_FAT	GO:0043069~negative regulation of programmed cell death	GO:0043069	17395414, 17447259, 17367686, 17461897, 17358797, 17524698, 17299329, 17443286, 17286472, 17267021, 17503942, 17381058, 17466505, 17269845, 17516921, 17429933, 17388733, 17314011, 17497525, 17288716, 17365617, 17335540, 17469894, 17400418, 17456176, 17229607, 17474974, 17379606, 17450121, 17392991, 17386700, 17269717, 17374488, 17379938, 17437213, 17217182, 17439830, 17218430, 17214142, 17282886,…	0.000174338
GOTERM_BP_FAT	GO:1903037~regulation of leukocyte cell-cell adhesion	GO:1903037	17219382, 17299329, 17338959, 17379938, 17372307, 17483264, 17388733, 17231591, 17319037, 17227536, 17497525, 17306906, 17406285, 17394175, 17543572, 17254171, 17523650, 17526707, 17363407, 17256242	0.000201127
GOTERM_BP_FAT	GO:0002697~regulation of immune effector process	GO:0002697	17219382, 17411527, 17346528, 17299329, 17466003, 17266107, 17319037, 17429933, 17474371, 17227536, 17232112, 17336157, 17487489, 17363407, 17313050, 17229607, 17245399, 17238367, 17419483, 17512833, 17216469, 17338364, 17306906, 17523650, 17256242	0.000204167
GOTERM_BP_FAT	GO:0007596~blood coagulation	GO:0007596	17288896, 17386700, 17450142, 17411527, 17346528, 17530000, 17444037, 17519282, 17407363, 17374488, 17260761, 17218845, 17500992, 17499224, 17331429, 17518962, 17291881	0.000206043
GOTERM_BP_FAT	GO:0048525~negative regulation of viral process	GO:0048525	17429933, 17497718, 17452070, 17466003, 17250183, 17394153, 17497713, 17484701, 17313050, 17520315, 17522555	0.000206297
GOTERM_BP_FAT	GO:0001773~myeloid dendritic cell activation	GO:0001773	17219382, 17338959, 17454179, 17466505, 17277084, 17277404, 17485589	0.000223117
GOTERM_BP_FAT	GO:1903034~regulation of response to wounding	GO:1903034	17218845, 17264424, 17309544, 17450142, 17386700, 17411527, 17439830, 17407363, 17374488, 17518962, 17363407, 17260761, 17315718, 17226593	0.000224649
GOTERM_BP_FAT	GO:1903530~regulation of secretion by cell	GO:1903530	17219382, 17212174, 17526583, 17546101, 17411605, 17367686, 17461897, 17411527, 17299329, 17266107, 17429933, 17319037, 17314011, 17524107, 17288716, 17336157, 17452705, 17411647, 17363407, 17246803, 17419483, 17519282, 17405414, 17353747, 17437213, 17270583, 17241409, 17315718, 17272437, 17394175, 17470627, 17218430, 17523650, 17508300, 17455319	0.000226686
GOTERM_BP_FAT	GO:0030162~regulation of proteolysis	GO:0030162	17212174, 17335506, 17399823, 17411605, 17346528, 17461897, 17524698, 17358797, 17443286, 17407363, 17388733, 17429933, 17278268, 17244140, 17497525, 17327580, 17480078, 17291694, 17474974, 17525894, 17379606, 17269717, 17512833, 17374488, 17394153, 17278328, 17216469, 17508300, 17347163, 17277084, 17307860, 17522369	0.000231266
GOTERM_BP_FAT	GO:0010876~lipid localization	GO:0010876	17525894, 17258131, 17271443, 17346528, 17246163, 17374488, 17508850, 17487361, 17324998, 17318502, 17428142, 17237937, 17429933, 17493632, 17484909, 17315312, 17228544, 17407149, 17356743, 17510462, 17426981, 17363407	0.000232538
GOTERM_BP_FAT	GO:0050707~regulation of cytokine secretion	GO:0050707	17219382, 17212174, 17546101, 17419483, 17411527, 17353747, 17241409, 17315718, 17524107, 17429933, 17470627, 17218430, 17363407, 17455319	0.000253858
GOTERM_BP_FAT	GO:0033554~cellular response to stress	GO:0033554	17493614, 17264651, 17411527, 17367686, 17286472, 17401846, 17226736, 17466505, 17520315, 17269845, 17388733, 17429933, 17497525, 17288716, 17244140, 17500327, 17364772, 17400418, 17296174, 17363407, 17464950, 17241032, 17238367, 17392991, 17309544, 17386700, 17379938, 17374488, 17277404, 17315718, 17216469, 17338364, 17264424, 17217182, 17233811, 17434297, 17313100, 17408662, 17307860, 17327635,…	0.000263057
GOTERM_BP_FAT	GO:0045619~regulation of lymphocyte differentiation	GO:0045619	17358797, 17338959, 17367004, 17388733, 17227536, 17474371, 17497525, 17406285, 17543572, 17523650, 17526707, 17363407, 17256242, 17455319	0.000269641
GOTERM_BP_FAT	GO:0072359~circulatory system development	GO:0072359	17335506, 17264651, 17461897, 17346528, 17530000, 17294738, 17299329, 17238558, 17401846, 17466505, 17279131, 17269845, 17372307, 17429933, 17497525, 17217399, 17491378, 17540154, 17424077, 17469894, 17264884, 17411647, 17377940, 17456176, 17346150, 17379606, 17450142, 17386700, 17218060, 17248754, 17374488, 17406760, 17508609, 17315718, 17487001, 17287827, 17427585, 17280729, 17523650, 17214142,…	0.000270882
GOTERM_BP_FAT	GO:0072358~cardiovascular system development	GO:0072358	17335506, 17264651, 17461897, 17346528, 17530000, 17294738, 17299329, 17238558, 17401846, 17466505, 17279131, 17269845, 17372307, 17429933, 17497525, 17217399, 17491378, 17540154, 17424077, 17469894, 17264884, 17411647, 17377940, 17456176, 17346150, 17379606, 17450142, 17386700, 17218060, 17248754, 17374488, 17406760, 17508609, 17315718, 17487001, 17287827, 17427585, 17280729, 17523650, 17214142,…	0.000270882
GOTERM_BP_FAT	GO:0072676~lymphocyte migration	GO:0072676	17266952, 17260369, 17306906, 17497525, 17364111, 17322163, 17523650, 17307860, 17372307, 17266960	0.000273066
GOTERM_BP_FAT	GO:0045637~regulation of myeloid cell differentiation	GO:0045637	17475821, 17217048, 17411527, 17358797, 17286472, 17379938, 17315152, 17393357, 17497525, 17434297, 17454179, 17526707, 17532569, 17307860, 17256242, 17522555	0.000282409
GOTERM_BP_FAT	GO:0032147~activation of protein kinase activity	GO:0032147	17461807, 17270888, 17374488, 17508609, 17250533, 17227536, 17306906, 17419553, 17497525, 17217399, 17469894, 17508300, 17296174, 17277084, 17456176, 17307860	0.000282409
GOTERM_BP_FAT	GO:0008284~positive regulation of cell proliferation	GO:0008284	17219382, 17450770, 17411605, 17411527, 17315743, 17299329, 17270888, 17306816, 17401846, 17466505, 17483264, 17319037, 17227536, 17516718, 17424077, 17436237, 17363407, 17346150, 17246803, 17379606, 17367055, 17450121, 17286707, 17392991, 17450142, 17269717, 17218060, 17338959, 17374488, 17437213, 17508609, 17315718, 17404028, 17434297, 17523650, 17214142, 17437198, 17431315, 17518962, 17408662,…	0.000287717
GOTERM_BP_FAT	GO:0052547~regulation of peptidase activity	GO:0052547	17525894, 17379606, 17335506, 17399823, 17269717, 17524698, 17358797, 17443286, 17407363, 17374488, 17394153, 17278328, 17216469, 17388733, 17278268, 17244140, 17327580, 17480078, 17291694, 17347163, 17522369, 17474974	0.000297877
GOTERM_BP_FAT	GO:0051701~interaction with host	GO:0051701	17379606, 17429933, 17497718, 17392991, 17493614, 17461897, 17466003, 17250183, 17497713, 17484701	0.00029868
GOTERM_BP_FAT	GO:1902106~negative regulation of leukocyte differentiation	GO:1902106	17388733, 17474371, 17406285, 17411527, 17434297, 17454179, 17363407, 17455319, 17256242, 17522555	0.00029868
GOTERM_BP_FAT	GO:0043405~regulation of MAP kinase activity	GO:0043405	17525894, 17245399, 17367686, 17411527, 17270888, 17374488, 17472030, 17508609, 17250533, 17251303, 17227536, 17497525, 17419553, 17469894, 17508300, 17296174, 17277084, 17456176, 17307860	0.000299226
GOTERM_BP_FAT	GO:0050863~regulation of T cell activation	GO:0050863	17219382, 17299329, 17338959, 17379938, 17483264, 17231591, 17319037, 17388733, 17227536, 17497525, 17306906, 17406285, 17394175, 17543572, 17254171, 17523650, 17526707, 17363407, 17256242	0.000299226
GOTERM_BP_FAT	GO:0015031~protein transport	GO:0015031	17212174, 17526583, 17411527, 17447451, 17367686, 17466505, 17318502, 17260761, 17269845, 17314011, 17429933, 17458573, 17288716, 17217399, 17488134, 17484966, 17469894, 17363407, 17525894, 17529662, 17269717, 17519282, 17386540, 17454551, 17414434, 17315718, 17238571, 17338364, 17488148, 17264424, 17218430, 17508300, 17518962, 17455319, 17520043, 17219382, 17546101, 17239354, 17217048, 17528329,…	0.000307158
GOTERM_BP_FAT	GO:0043299~leukocyte degranulation	GO:0043299	17266107, 17319037, 17239354, 17257599, 17419483, 17336157, 17411527, 17519282, 17523650	0.00031256
GOTERM_BP_FAT	GO:0045765~regulation of angiogenesis	GO:0045765	17379606, 17386700, 17218060, 17346528, 17299329, 17374488, 17406760, 17429933, 17217399, 17427585, 17540154, 17523650, 17214142, 17307860, 17346150, 17522369, 17226593	0.000326034
GOTERM_BP_FAT	GO:0051173~positive regulation of nitrogen compound metabolic process	GO:0051173	17461606, 17264651, 17286472, 17466505, 17463673, 17520315, 17429933, 17227536, 17480078, 17491378, 17285000, 17364772, 17469894, 17436237, 17526707, 17377940, 17288699, 17323297, 17386700, 17269717, 17327465, 17379938, 17374488, 17277404, 17315152, 17393357, 17315718, 17501962, 17436574, 17487001, 17419840, 17233811, 17313100, 17307860, 17327635, 17475821, 17447259, 17466003, 17270888, 17267021,…	0.000348116
GOTERM_BP_FAT	GO:0044092~negative regulation of molecular function	GO:0044092	17276776, 17335506, 17411527, 17524698, 17461807, 17292974, 17466003, 17443286, 17472030, 17372307, 17520315, 17429933, 17388733, 17215873, 17278268, 17227536, 17480078, 17335540, 17512809, 17291694, 17287682, 17363407, 17474974, 17258131, 17379606, 17244486, 17525894, 17245399, 17360216, 17419959, 17374488, 17394153, 17278328, 17496514, 17216469, 17501962, 17451443, 17518962, 17401673, 17277084,…	0.000349782
GOTERM_BP_FAT	GO:1900048~positive regulation of hemostasis	GO:1900048	17218845, 17450142, 17386700, 17407363, 17374488, 17260761	0.000357486
GOTERM_BP_FAT	GO:0030194~positive regulation of blood coagulation	GO:0030194	17218845, 17450142, 17386700, 17407363, 17374488, 17260761	0.000357486
GOTERM_BP_FAT	GO:0048646~anatomical structure formation involved in morphogenesis	GO:0048646	17264651, 17346528, 17530000, 17238558, 17401846, 17466505, 17269845, 17372307, 17429933, 17388733, 17458573, 17500992, 17497525, 17244140, 17217399, 17491378, 17450142, 17386700, 17288896, 17327465, 17374488, 17406760, 17487001, 17287827, 17394175, 17331429, 17523650, 17508300, 17518962, 17408662, 17307860, 17522369, 17226593, 17475821, 17299329, 17360348, 17279131, 17337232, 17242785, 17540154,…	0.000367754
GOTERM_BP_FAT	GO:0010638~positive regulation of organelle organization	GO:0010638	17347435, 17475821, 17411605, 17358797, 17292974, 17269845, 17260761, 17319037, 17438584, 17226420, 17304493, 17296174, 17456176, 17363407, 17272745, 17474974, 17379606, 17277794, 17332050, 17400000, 17548274, 17386540, 17508609, 17414434, 17394175, 17211795, 17536364, 17518962, 17307860, 17327635, 17363470	0.000379479
GOTERM_BP_FAT	GO:0045596~negative regulation of cell differentiation	GO:0045596	17475821, 17335506, 17450770, 17411527, 17367004, 17466505, 17388733, 17438584, 17474371, 17226420, 17332228, 17454179, 17526707, 17377940, 17363407, 17266952, 17367055, 17525894, 17346155, 17386700, 17269717, 17250183, 17367652, 17406760, 17508609, 17325849, 17406285, 17451443, 17439830, 17434297, 17347163, 17401673, 17277084, 17307860, 17455319, 17256242, 17522555	0.00041732
GOTERM_BP_FAT	GO:0007599~hemostasis	GO:0007599	17288896, 17386700, 17450142, 17411527, 17346528, 17530000, 17444037, 17519282, 17407363, 17374488, 17260761, 17218845, 17500992, 17499224, 17331429, 17518962, 17291881	0.000420649
GOTERM_BP_FAT	GO:0051223~regulation of protein transport	GO:0051223	17219382, 17212174, 17526583, 17546101, 17461897, 17411527, 17546109, 17516921, 17429933, 17319037, 17314011, 17524107, 17226420, 17288716, 17480078, 17452705, 17363407, 17272745, 17258131, 17525894, 17419483, 17218060, 17548274, 17405414, 17353747, 17386540, 17437213, 17508609, 17241409, 17414434, 17315718, 17272437, 17264424, 17470627, 17218430, 17508300, 17455319	0.000449391
GOTERM_BP_FAT	GO:0002688~regulation of leukocyte chemotaxis	GO:0002688	17319037, 17438584, 17542751, 17218835, 17411527, 17523650, 17214142, 17374488, 17532569, 17307860, 17337796	0.000451133
GOTERM_BP_FAT	GO:0043066~negative regulation of apoptotic process	GO:0043066	17395414, 17447259, 17367686, 17461897, 17358797, 17524698, 17299329, 17443286, 17286472, 17267021, 17503942, 17381058, 17466505, 17269845, 17516921, 17429933, 17388733, 17314011, 17497525, 17365617, 17335540, 17469894, 17400418, 17229607, 17474974, 17379606, 17450121, 17392991, 17386700, 17269717, 17374488, 17379938, 17437213, 17217182, 17439830, 17218430, 17214142, 17282886, 17277084, 17307860,…	0.00047236
GOTERM_BP_FAT	GO:0032729~positive regulation of interferon-gamma production	GO:0032729	17219382, 17546101, 17232112, 17218430, 17523650, 17338959, 17546109, 17353747, 17455319	0.000509137
GOTERM_BP_FAT	GO:0042116~macrophage activation	GO:0042116	17438584, 17546101, 17242785, 17232112, 17447259, 17546109, 17230045, 17374488	0.000509238
GOTERM_BP_FAT	GO:0071219~cellular response to molecule of bacterial origin	GO:0071219	17475821, 17271710, 17447259, 17411527, 17461807, 17379938, 17353747, 17520315, 17429933, 17438584, 17242785, 17508300, 17219199, 17256242, 17229607, 17383892, 17522555	0.000540744
GOTERM_BP_FAT	GO:0097028~dendritic cell differentiation	GO:0097028	17411527, 17338959, 17466505, 17277084, 17277404, 17455319, 17485589	0.000543666
GOTERM_BP_FAT	GO:1902622~regulation of neutrophil migration	GO:1902622	17319037, 17212185, 17542751, 17218835, 17497525, 17214142, 17315718	0.000543666
GOTERM_BP_FAT	GO:0007167~enzyme linked receptor protein signaling pathway	GO:0007167	17457942, 17528329, 17411605, 17411527, 17226736, 17466505, 17438584, 17288716, 17500327, 17469894, 17454179, 17296174, 17456176, 17346150, 17474974, 17258131, 17367055, 17244486, 17379606, 17241032, 17286707, 17419483, 17269717, 17374488, 17496514, 17508609, 17315152, 17445786, 17272437, 17427585, 17218430, 17508300, 17347163, 17401673, 17277084, 17307860, 17455319, 17454166	0.000559839
GOTERM_BP_FAT	GO:0097006~regulation of plasma lipoprotein particle levels	GO:0097006	17493632, 17315312, 17228544, 17356743, 17508850, 17487361, 17318502, 17337796	0.000568061
GOTERM_BP_FAT	GO:0050920~regulation of chemotaxis	GO:0050920	17346155, 17411527, 17374488, 17406760, 17337796, 17319037, 17438584, 17542751, 17218835, 17214142, 17523650, 17456176, 17532569, 17307860, 17226593	0.000571546
GOTERM_BP_FAT	GO:0031589~cell-substrate adhesion	GO:0031589	17260369, 17457942, 17286707, 17450142, 17417512, 17530000, 17400000, 17322163, 17374488, 17517097, 17372307, 17483264, 17497525, 17394175, 17451443, 17439830, 17434297, 17508300, 17307860	0.000606739
GOTERM_BP_FAT	GO:0035710~CD4-positive, alpha-beta T cell activation	GO:0035710	17388733, 17543572, 17523650, 17379938, 17363407, 17406760, 17277404, 17256242, 17315718	0.000611516
GOTERM_BP_FAT	GO:0016050~vesicle organization	GO:0016050	17239354, 17493614, 17411605, 17528329, 17400000, 17401846, 17239227, 17454551, 17241409, 17458573, 17394175, 17480078, 17518962, 17363407, 17401673, 17446775	0.000616913
GOTERM_BP_FAT	GO:0051248~negative regulation of protein metabolic process	GO:0051248	17217283, 17212174, 17335506, 17411605, 17461897, 17411527, 17524698, 17292974, 17443286, 17267021, 17472030, 17429933, 17388733, 17231591, 17278268, 17227536, 17500327, 17480078, 17291694, 17456176, 17474974, 17258131, 17379606, 17244486, 17525894, 17241032, 17245399, 17269717, 17374488, 17394153, 17278328, 17496514, 17508609, 17216469, 17393357, 17436574, 17254171, 17451443, 17222549, 17347163,…	0.000667528
GOTERM_BP_FAT	GO:0033003~regulation of mast cell activation	GO:0033003	17319037, 17257599, 17419483, 17271710, 17419959, 17411527, 17520315	0.000706341
GOTERM_BP_FAT	GO:0051222~positive regulation of protein transport	GO:0051222	17219382, 17461897, 17546109, 17516921, 17524107, 17319037, 17429933, 17226420, 17288716, 17452705, 17272745, 17525894, 17419483, 17218060, 17548274, 17405414, 17353747, 17437213, 17386540, 17508609, 17414434, 17315718, 17470627, 17218430, 17508300, 17455319	0.000713309
GOTERM_BP_FAT	GO:0032269~negative regulation of cellular protein metabolic process	GO:0032269	17217283, 17212174, 17335506, 17411605, 17461897, 17411527, 17524698, 17292974, 17443286, 17472030, 17429933, 17388733, 17231591, 17278268, 17227536, 17500327, 17480078, 17291694, 17456176, 17474974, 17258131, 17379606, 17244486, 17525894, 17241032, 17245399, 17269717, 17374488, 17394153, 17278328, 17496514, 17216469, 17393357, 17436574, 17254171, 17451443, 17222549, 17347163, 17518962, 17277084,…	0.000719314
GOTERM_BP_FAT	GO:0051254~positive regulation of RNA metabolic process	GO:0051254	17461606, 17264651, 17286472, 17466505, 17463673, 17520315, 17429933, 17480078, 17491378, 17285000, 17364772, 17469894, 17436237, 17377940, 17526707, 17288699, 17323297, 17386700, 17269717, 17327465, 17379938, 17277404, 17315152, 17436574, 17501962, 17487001, 17419840, 17313100, 17475821, 17447259, 17466003, 17270888, 17267021, 17250533, 17516921, 17340323, 17242785, 17335540, 17304493, 17470580,…	0.000728031
GOTERM_BP_FAT	GO:0002693~positive regulation of cellular extravasation	GO:0002693	17212185, 17497525, 17523650, 17372307, 17315718	0.000745804
GOTERM_BP_FAT	GO:2001238~positive regulation of extrinsic apoptotic signaling pathway	GO:2001238	17487876, 17227536, 17231248, 17419840, 17358797, 17264884, 17286472, 17374488	0.000777516
GOTERM_BP_FAT	GO:0002292~T cell differentiation involved in immune response	GO:0002292	17462796, 17470627, 17523650, 17363407, 17406760, 17277404, 17256242, 17315718	0.000777516
GOTERM_BP_FAT	GO:0070201~regulation of establishment of protein localization	GO:0070201	17219382, 17212174, 17526583, 17546101, 17461897, 17411527, 17546109, 17516921, 17429933, 17319037, 17314011, 17524107, 17226420, 17288716, 17480078, 17452705, 17363407, 17272745, 17258131, 17525894, 17392991, 17419483, 17218060, 17548274, 17405414, 17353747, 17386540, 17437213, 17508609, 17241409, 17414434, 17315718, 17272437, 17264424, 17470627, 17218430, 17508300, 17455319	0.000783402
GOTERM_BP_FAT	GO:0045893~positive regulation of transcription, DNA-templated	GO:0045893	17461606, 17264651, 17286472, 17466505, 17463673, 17520315, 17429933, 17480078, 17491378, 17285000, 17364772, 17436237, 17469894, 17377940, 17526707, 17288699, 17323297, 17386700, 17269717, 17327465, 17379938, 17277404, 17315152, 17436574, 17501962, 17487001, 17419840, 17313100, 17475821, 17447259, 17267021, 17250533, 17516921, 17340323, 17242785, 17335540, 17304493, 17470580, 17411647, 17456176,…	0.000801299
GOTERM_BP_FAT	GO:1903508~positive regulation of nucleic acid-templated transcription	GO:1903508	17461606, 17264651, 17286472, 17466505, 17463673, 17520315, 17429933, 17480078, 17491378, 17285000, 17364772, 17436237, 17469894, 17377940, 17526707, 17288699, 17323297, 17386700, 17269717, 17327465, 17379938, 17277404, 17315152, 17436574, 17501962, 17487001, 17419840, 17313100, 17475821, 17447259, 17267021, 17250533, 17516921, 17340323, 17242785, 17335540, 17304493, 17470580, 17411647, 17456176,…	0.000801299
GOTERM_BP_FAT	GO:0006898~receptor-mediated endocytosis	GO:0006898	17218820, 17497718, 17450770, 17528329, 17411605, 17480078, 17332050, 17214142, 17353747, 17518962, 17508850, 17487361, 17337232, 17372307, 17229607	0.000803048
GOTERM_BP_FAT	GO:0006887~exocytosis	GO:0006887	17260369, 17239354, 17419483, 17411605, 17257599, 17332050, 17411527, 17519282, 17279131, 17260761, 17266107, 17319037, 17288716, 17394175, 17336157, 17523650, 17363407, 17277084, 17532569	0.000825209
GOTERM_BP_FAT	GO:0032640~tumor necrosis factor production	GO:0032640	17429933, 17245399, 17540154, 17523650, 17226736, 17286472, 17374488, 17353747, 17455319, 17256242, 17315718	0.000843102
GOTERM_BP_FAT	GO:0051345~positive regulation of hydrolase activity	GO:0051345	17266952, 17529662, 17269717, 17399823, 17277794, 17447451, 17358797, 17400000, 17466003, 17270888, 17407363, 17487361, 17260761, 17520315, 17266960, 17218820, 17244140, 17306906, 17264424, 17327580, 17480078, 17451443, 17218430, 17347163, 17307860	0.000853189
GOTERM_BP_FAT	GO:1902680~positive regulation of RNA biosynthetic process	GO:1902680	17461606, 17264651, 17286472, 17466505, 17463673, 17520315, 17429933, 17480078, 17491378, 17285000, 17364772, 17436237, 17469894, 17377940, 17526707, 17288699, 17323297, 17386700, 17269717, 17327465, 17379938, 17277404, 17315152, 17436574, 17501962, 17487001, 17419840, 17313100, 17475821, 17447259, 17267021, 17250533, 17516921, 17340323, 17242785, 17335540, 17304493, 17470580, 17411647, 17456176,…	0.000862029
GOTERM_BP_FAT	GO:0010574~regulation of vascular endothelial growth factor production	GO:0010574	17450142, 17218060, 17346528, 17313100, 17523650, 17400339	0.000863971
GOTERM_BP_FAT	GO:0034113~heterotypic cell-cell adhesion	GO:0034113	17388733, 17227536, 17286707, 17367686, 17322163, 17337232, 17372307	0.000904312
GOTERM_BP_FAT	GO:0045935~positive regulation of nucleobase-containing compound metabolic process	GO:0045935	17461606, 17264651, 17286472, 17466505, 17463673, 17520315, 17429933, 17227536, 17480078, 17491378, 17285000, 17364772, 17469894, 17436237, 17377940, 17526707, 17288699, 17323297, 17386700, 17269717, 17327465, 17379938, 17277404, 17315152, 17315718, 17436574, 17501962, 17487001, 17419840, 17233811, 17313100, 17307860, 17327635, 17475821, 17447259, 17466003, 17270888, 17267021, 17314888, 17250533,…	0.000905313
GOTERM_BP_FAT	GO:0045860~positive regulation of protein kinase activity	GO:0045860	17367686, 17461807, 17270888, 17374488, 17508609, 17250533, 17438584, 17251303, 17227536, 17217399, 17497525, 17306906, 17419553, 17394175, 17469894, 17508300, 17296174, 17350740, 17456176, 17277084, 17307860, 17522555	0.000973763
GOTERM_BP_FAT	GO:2000108~positive regulation of leukocyte apoptotic process	GO:2000108	17388733, 17497525, 17411527, 17452705, 17358797, 17363407	0.00100891
GOTERM_BP_FAT	GO:0014070~response to organic cyclic compound	GO:0014070	17491193, 17367686, 17411527, 17524698, 17358797, 17466003, 17238558, 17355984, 17508850, 17337232, 17269845, 17314888, 17429933, 17524107, 17288716, 17218835, 17232112, 17500327, 17540154, 17335540, 17436237, 17363407, 17244486, 17241032, 17245399, 17392991, 17269717, 17218060, 17548274, 17374488, 17379938, 17437213, 17436574, 17439830, 17434297, 17536364, 17280729, 17508300, 17431315, 17426981,…	0.00101179
GOTERM_BP_FAT	GO:0045806~negative regulation of endocytosis	GO:0045806	17411605, 17480078, 17461897, 17299329, 17518962, 17487361, 17229607	0.00101804
GOTERM_BP_FAT	GO:0032675~regulation of interleukin-6 production	GO:0032675	17429933, 17245399, 17271724, 17217048, 17338959, 17546109, 17367652, 17226736, 17379938, 17456176, 17455319	0.00102361
GOTERM_BP_FAT	GO:0002250~adaptive immune response	GO:0002250	17219382, 17260369, 17343918, 17239354, 17411527, 17346528, 17358797, 17519282, 17406760, 17277404, 17485589, 17388733, 17338378, 17227536, 17306906, 17233226, 17462796, 17523650, 17487489, 17363407, 17307860, 17229607	0.00107679
GOTERM_BP_FAT	GO:0007162~negative regulation of cell adhesion	GO:0007162	17286707, 17367686, 17299329, 17379938, 17374488, 17517097, 17231591, 17388733, 17227536, 17497525, 17406285, 17394175, 17254171, 17451443, 17218430, 17363407	0.00110254
GOTERM_BP_FAT	GO:0071222~cellular response to lipopolysaccharide	GO:0071222	17475821, 17271710, 17447259, 17411527, 17461807, 17379938, 17353747, 17520315, 17429933, 17438584, 17242785, 17508300, 17219199, 17256242, 17383892, 17522555	0.00110254
GOTERM_BP_FAT	GO:0051129~negative regulation of cellular component organization	GO:0051129	17450770, 17411605, 17461897, 17292974, 17299329, 17548585, 17367004, 17466505, 17438584, 17226420, 17327580, 17500327, 17480078, 17470580, 17469894, 17472235, 17246803, 17229607, 17525894, 17367055, 17245399, 17346155, 17392991, 17367652, 17406760, 17487361, 17315718, 17451443, 17439830, 17518962, 17277084, 17538704	0.00110761
GOTERM_BP_FAT	GO:0000302~response to reactive oxygen species	GO:0000302	17217283, 17212252, 17309544, 17386700, 17264651, 17461897, 17374488, 17286472, 17288716, 17512809, 17508300, 17456176, 17363407, 17307860, 17383892	0.00111078
GOTERM_BP_FAT	GO:0006953~acute-phase response	GO:0006953	17491193, 17269717, 17367686, 17218060, 17512809, 17278328, 17520315	0.00114245
GOTERM_BP_FAT	GO:0006508~proteolysis	GO:0006508	17361890, 17212174, 17526583, 17285204, 17399823, 17346528, 17233888, 17238558, 17388733, 17429933, 17278268, 17256113, 17497525, 17244140, 17480078, 17512809, 17291694, 17377940, 17447803, 17474974, 17341681, 17525894, 17341508, 17498015, 17386700, 17269717, 17374488, 17216469, 17436574, 17460465, 17512611, 17508300, 17307860, 17522369, 17335506, 17411605, 17461897, 17358797, 17524698, 17443286,…	0.00115719
GOTERM_BP_FAT	GO:0043032~positive regulation of macrophage activation	GO:0043032	17438584, 17232112, 17447259, 17230045, 17374488	0.00116679
GOTERM_BP_FAT	GO:0045861~negative regulation of proteolysis	GO:0045861	17525894, 17379606, 17212174, 17335506, 17411605, 17524698, 17443286, 17374488, 17394153, 17278328, 17216469, 17388733, 17278268, 17480078, 17291694, 17277084, 17522369, 17474974	0.00118114
GOTERM_BP_FAT	GO:0008285~negative regulation of cell proliferation	GO:0008285	17497718, 17411527, 17510136, 17524698, 17299329, 17466505, 17269845, 17388733, 17231591, 17424077, 17469894, 17526707, 17484701, 17254166, 17246803, 17229607, 17258131, 17379606, 17269717, 17218060, 17374488, 17379938, 17406285, 17394175, 17419840, 17254171, 17434297, 17347163, 17307860, 17455319, 17256242	0.00119306
GOTERM_BP_FAT	GO:0038127~ERBB signaling pathway	GO:0038127	17379606, 17272437, 17218430, 17496514, 17466505, 17277084, 17508609, 17307860, 17445786, 17474974	0.00122087
GOTERM_BP_FAT	GO:0071396~cellular response to lipid	GO:0071396	17475821, 17447259, 17411527, 17461807, 17520315, 17429933, 17438584, 17242785, 17493632, 17288716, 17500327, 17335540, 17363407, 17219199, 17241032, 17271710, 17548274, 17353747, 17379938, 17436574, 17218430, 17434297, 17536364, 17508300, 17307860, 17455319, 17256242, 17383892, 17522555	0.0012531
GOTERM_BP_FAT	GO:0010466~negative regulation of peptidase activity	GO:0010466	17525894, 17379606, 17335506, 17524698, 17443286, 17374488, 17278328, 17394153, 17216469, 17388733, 17278268, 17480078, 17291694, 17522369, 17474974	0.00126859
GOTERM_BP_FAT	GO:0034599~cellular response to oxidative stress	GO:0034599	17212252, 17386700, 17309544, 17264651, 17461897, 17286472, 17374488, 17429933, 17288716, 17313100, 17400418, 17431315, 17363407, 17456176, 17400339, 17383892	0.00135099
GOTERM_BP_FAT	GO:0001503~ossification	GO:0001503	17379606, 17323297, 17530348, 17218060, 17294738, 17379938, 17466505, 17241409, 17255458, 17315718, 17317015, 17242785, 17419840, 17439830, 17434297, 17230045, 17526707, 17401673, 17484701, 17532569, 17307860, 17522555	0.00138568
GOTERM_BP_FAT	GO:0035456~response to interferon-beta	GO:0035456	17497718, 17230111, 17230045, 17497713, 17484701, 17219662, 17520315	0.00142587
GOTERM_BP_FAT	GO:2001242~regulation of intrinsic apoptotic signaling pathway	GO:2001242	17379606, 17258131, 17388733, 17306906, 17392991, 17399823, 17386700, 17524698, 17400418, 17407363, 17520315, 17474974	0.00147629
GOTERM_BP_FAT	GO:0043271~negative regulation of ion transport	GO:0043271	17379606, 17258131, 17215873, 17360216, 17367686, 17218060, 17313100, 17510462, 17374488, 17287682, 17307860	0.00147977
GOTERM_BP_FAT	GO:0040008~regulation of growth	GO:0040008	17335506, 17411605, 17346528, 17524698, 17443286, 17503942, 17466505, 17516921, 17388733, 17231591, 17226420, 17411647, 17246803, 17244486, 17503937, 17450121, 17346155, 17269717, 17512833, 17405414, 17406760, 17437213, 17508609, 17315152, 17315718, 17264424, 17423479, 17312716, 17439830, 17280729, 17307860, 17455319	0.00148682
GOTERM_BP_FAT	GO:2000106~regulation of leukocyte apoptotic process	GO:2000106	17388733, 17306906, 17497525, 17411527, 17452705, 17358797, 17299329, 17214142, 17363407, 17229607	0.00149483
GOTERM_BP_FAT	GO:0043086~negative regulation of catalytic activity	GO:0043086	17276776, 17335506, 17411527, 17524698, 17292974, 17443286, 17472030, 17388733, 17278268, 17227536, 17480078, 17512809, 17291694, 17363407, 17474974, 17525894, 17379606, 17244486, 17245399, 17419959, 17374488, 17394153, 17278328, 17496514, 17216469, 17501962, 17451443, 17401673, 17277084, 17522369, 17522555	0.00150731
GOTERM_BP_FAT	GO:0050878~regulation of body fluid levels	GO:0050878	17244486, 17450770, 17288896, 17386700, 17450142, 17461897, 17411527, 17346528, 17530000, 17444037, 17519282, 17407363, 17374488, 17260761, 17315718, 17218845, 17500992, 17499224, 17331429, 17347163, 17518962, 17291881	0.0015507
GOTERM_BP_FAT	GO:1902624~positive regulation of neutrophil migration	GO:1902624	17319037, 17212185, 17218835, 17497525, 17214142, 17315718	0.00155243
GOTERM_BP_FAT	GO:0071887~leukocyte apoptotic process	GO:0071887	17388733, 17306906, 17497525, 17411527, 17452705, 17358797, 17299329, 17214142, 17286472, 17363407, 17229607	0.00156977
GOTERM_BP_FAT	GO:0002886~regulation of myeloid leukocyte mediated immunity	GO:0002886	17266107, 17319037, 17419483, 17336157, 17346528, 17411527, 17523650	0.00158623
GOTERM_BP_FAT	GO:0016482~cytosolic transport	GO:0016482	17525894, 17242449, 17450770, 17217048, 17528329, 17530348, 17447451, 17536364, 17462059, 17401673, 17454551	0.00166416
GOTERM_BP_FAT	GO:0050708~regulation of protein secretion	GO:0050708	17219382, 17212174, 17526583, 17546101, 17419483, 17461897, 17411527, 17405414, 17353747, 17437213, 17241409, 17315718, 17314011, 17429933, 17524107, 17272437, 17288716, 17452705, 17218430, 17470627, 17508300, 17363407, 17455319	0.00168135
GOTERM_BP_FAT	GO:0010884~positive regulation of lipid storage	GO:0010884	17429933, 17346528, 17356743, 17508850, 17324998	0.00173087
GOTERM_BP_FAT	GO:0048193~Golgi vesicle transport	GO:0048193	17525894, 17465906, 17450770, 17493614, 17528329, 17217048, 17447451, 17270583, 17454551, 17242449, 17453726, 17334932, 17401673, 17446775	0.00182061
GOTERM_BP_FAT	GO:0043112~receptor metabolic process	GO:0043112	17361890, 17218820, 17493614, 17528329, 17411605, 17480078, 17214142, 17518962, 17270583, 17277084, 17508609, 17269845	0.00182446
GOTERM_BP_FAT	GO:1904951~positive regulation of establishment of protein localization	GO:1904951	17219382, 17461897, 17546109, 17516921, 17524107, 17319037, 17429933, 17226420, 17288716, 17452705, 17272745, 17525894, 17419483, 17218060, 17548274, 17405414, 17353747, 17437213, 17386540, 17508609, 17414434, 17315718, 17470627, 17218430, 17508300, 17455319	0.00185056
GOTERM_BP_FAT	GO:0050818~regulation of coagulation	GO:0050818	17218845, 17450142, 17386700, 17411527, 17407363, 17374488, 17518962, 17277084, 17260761	0.00188311
GOTERM_BP_FAT	GO:0033031~positive regulation of neutrophil apoptotic process	GO:0033031	17388733, 17452705, 17363407	0.00189099
GOTERM_BP_FAT	GO:0061041~regulation of wound healing	GO:0061041	17218845, 17450142, 17386700, 17411527, 17407363, 17374488, 17518962, 17363407, 17260761, 17226593, 17315718	0.00197524
GOTERM_BP_FAT	GO:0044255~cellular lipid metabolic process	GO:0044255	17461897, 17411527, 17364111, 17346528, 17530000, 17543045, 17317675, 17371427, 17443286, 17355984, 17401846, 17318502, 17525329, 17260761, 17520315, 17237937, 17314888, 17371374, 17251303, 17493632, 17228544, 17470580, 17510462, 17363407, 17276787, 17419483, 17218060, 17408945, 17332050, 17340953, 17487361, 17337796, 17246310, 17414434, 17393357, 17484909, 17315312, 17325198, 17307860	0.0019853
GOTERM_BP_FAT	GO:0009057~macromolecule catabolic process	GO:0009057	17361890, 17493614, 17528329, 17411605, 17461897, 17233888, 17466003, 17286472, 17269845, 17516921, 17429933, 17388733, 17231591, 17474371, 17256113, 17244140, 17497525, 17217399, 17264884, 17272745, 17447803, 17341681, 17525894, 17498015, 17245399, 17450142, 17386700, 17548274, 17270583, 17508609, 17436574, 17408897, 17233811, 17505953, 17536364, 17508300, 17281721, 17518962, 17477508, 17510836,…	0.00203536
GOTERM_BP_FAT	GO:0050901~leukocyte tethering or rolling	GO:0050901	17218845, 17218820, 17322163, 17523650, 17372307	0.00207358
GOTERM_BP_FAT	GO:0043011~myeloid dendritic cell differentiation	GO:0043011	17338959, 17466505, 17277084, 17277404, 17485589	0.00207358
GOTERM_BP_FAT	GO:0036003~positive regulation of transcription from RNA polymerase II promoter in response to stress	GO:0036003	17386700, 17313100, 17379938, 17466505, 17229556	0.00207358
GOTERM_BP_FAT	GO:0030036~actin cytoskeleton organization	GO:0030036	17347435, 17457942, 17411605, 17548585, 17407363, 17350040, 17260761, 17266107, 17319037, 17438584, 17500992, 17226420, 17296174, 17363407, 17472235, 17258131, 17288896, 17417512, 17277794, 17400000, 17334419, 17386540, 17315718, 17394175, 17217182, 17451443, 17218430, 17331429, 17307860	0.00221853
GOTERM_BP_FAT	GO:0010035~response to inorganic substance	GO:0010035	17217283, 17212252, 17399823, 17264651, 17358797, 17286472, 17503942, 17269845, 17429933, 17288716, 17540154, 17512809, 17470580, 17363407, 17456176, 17503937, 17386700, 17309544, 17218060, 17353747, 17374488, 17436574, 17313100, 17508300, 17347163, 17307860, 17383892	0.00221853
GOTERM_BP_FAT	GO:0002768~immune response-regulating cell surface receptor signaling pathway	GO:0002768	17260369, 17438584, 17227536, 17411527, 17462796, 17470627, 17299329, 17296174, 17401846, 17277084, 17437213, 17333731, 17341276	0.00228736
GOTERM_BP_FAT	GO:0055065~metal ion homeostasis	GO:0055065	17411527, 17530000, 17503942, 17333731, 17341276, 17215873, 17227536, 17480078, 17411647, 17434490, 17410332, 17532569, 17447803, 17503937, 17360216, 17277794, 17364948, 17437213, 17315718, 17218430, 17523650, 17214142, 17431315, 17308299, 17277084, 17307860, 17383892, 17522555	0.00241315
GOTERM_BP_FAT	GO:0042113~B cell activation	GO:0042113	17447259, 17411527, 17429454, 17358797, 17401846, 17437213, 17466505, 17277404, 17369126, 17227536, 17543572, 17404028, 17280729, 17437198, 17307860, 17455319, 17229607	0.00251426
GOTERM_BP_FAT	GO:0042743~hydrogen peroxide metabolic process	GO:0042743	17269717, 17235915, 17540154, 17512809, 17249787, 17315718	0.00257763
GOTERM_BP_FAT	GO:0018193~peptidyl-amino acid modification	GO:0018193	17429569, 17461606, 17399823, 17461897, 17411527, 17317675, 17292974, 17443286, 17407363, 17270888, 17226736, 17286472, 17525329, 17388733, 17438584, 17530863, 17227536, 17217399, 17304493, 17469894, 17360115, 17456176, 17246803, 17400339, 17243034, 17241032, 17498015, 17419483, 17269717, 17496514, 17508609, 17476036, 17315152, 17315718, 17436574, 17427585, 17211795, 17218430, 17277084, 17307860,…	0.00261861
GOTERM_BP_FAT	GO:0071902~positive regulation of protein serine/threonine kinase activity	GO:0071902	17367686, 17461807, 17270888, 17374488, 17508609, 17250533, 17251303, 17227536, 17497525, 17217399, 17296174, 17350740, 17277084, 17456176, 17307860, 17522555	0.00261947
GOTERM_BP_FAT	GO:0009896~positive regulation of catabolic process	GO:0009896	17525894, 17528329, 17461897, 17466003, 17487361, 17270583, 17314888, 17429933, 17484909, 17497525, 17536364, 17264884, 17508300, 17277084, 17307860, 17447803	0.00261947
GOTERM_BP_FAT	GO:2000379~positive regulation of reactive oxygen species metabolic process	GO:2000379	17429933, 17306906, 17232112, 17386700, 17218060, 17519282, 17374488, 17347163, 17307860	0.00266072
GOTERM_BP_FAT	GO:2001236~regulation of extrinsic apoptotic signaling pathway	GO:2001236	17487876, 17227536, 17231248, 17419840, 17365617, 17358797, 17469894, 17264884, 17299329, 17400418, 17286472, 17374488	0.00272178
GOTERM_BP_FAT	GO:0045621~positive regulation of lymphocyte differentiation	GO:0045621	17227536, 17497525, 17543572, 17523650, 17338959, 17526707, 17367004, 17363407, 17256242	0.00284262
GOTERM_BP_FAT	GO:0043254~regulation of protein complex assembly	GO:0043254	17525894, 17347435, 17358797, 17548585, 17386540, 17260761, 17315718, 17436574, 17218845, 17226420, 17327580, 17500327, 17536364, 17280729, 17469894, 17296174, 17307860, 17472235, 17446775, 17363470	0.00285718
GOTERM_BP_FAT	GO:0005975~carbohydrate metabolic process	GO:0005975	17219382, 17543045, 17317675, 17525329, 17260761, 17237937, 17314888, 17217399, 17493632, 17394694, 17457609, 17231229, 17424077, 17404329, 17241032, 17286707, 17339108, 17269717, 17450142, 17332050, 17405414, 17298473, 17315718, 17393357, 17317015, 17408897, 17313100, 17281721, 17277084, 17307860, 17437611, 17381630	0.00286056
GOTERM_BP_FAT	GO:0050672~negative regulation of lymphocyte proliferation	GO:0050672	17388733, 17231591, 17406285, 17394175, 17254171, 17411527, 17379938, 17229607	0.00288929
GOTERM_BP_FAT	GO:0032945~negative regulation of mononuclear cell proliferation	GO:0032945	17388733, 17231591, 17406285, 17394175, 17254171, 17411527, 17379938, 17229607	0.00288929
GOTERM_BP_FAT	GO:0002275~myeloid cell activation involved in immune response	GO:0002275	17266107, 17319037, 17242785, 17239354, 17257599, 17419483, 17411527, 17523650	0.00288929
GOTERM_BP_FAT	GO:0035455~response to interferon-alpha	GO:0035455	17497718, 17230045, 17497713, 17484701, 17520315	0.00289411
GOTERM_BP_FAT	GO:0010575~positive regulation of vascular endothelial growth factor production	GO:0010575	17450142, 17218060, 17346528, 17313100, 17400339	0.00289411
GOTERM_BP_FAT	GO:0032880~regulation of protein localization	GO:0032880	17219382, 17212174, 17526583, 17546101, 17461897, 17411527, 17292974, 17546109, 17516921, 17429933, 17319037, 17314011, 17524107, 17288716, 17226420, 17480078, 17452705, 17304493, 17363407, 17272745, 17258131, 17525894, 17392991, 17419483, 17218060, 17548274, 17405414, 17353747, 17386540, 17437213, 17508609, 17241409, 17414434, 17315718, 17272437, 17264424, 17470627, 17218430, 17536364, 17508300,…	0.00295899
GOTERM_BP_FAT	GO:0052548~regulation of endopeptidase activity	GO:0052548	17525894, 17379606, 17399823, 17269717, 17358797, 17524698, 17443286, 17407363, 17394153, 17374488, 17388733, 17244140, 17327580, 17480078, 17347163, 17474974	0.00302192
GOTERM_BP_FAT	GO:0051251~positive regulation of lymphocyte activation	GO:0051251	17219382, 17447259, 17338959, 17401846, 17367004, 17437213, 17483264, 17227536, 17232112, 17497525, 17543572, 17523650, 17437198, 17526707, 17363407, 17256242	0.00302192
GOTERM_BP_FAT	GO:0019216~regulation of lipid metabolic process	GO:0019216	17419483, 17411527, 17346528, 17461897, 17543045, 17292974, 17443286, 17401846, 17487361, 17318502, 17393357, 17251303, 17493632, 17484909, 17452705, 17470580, 17363407, 17307860	0.00303045
GOTERM_BP_FAT	GO:0002548~monocyte chemotaxis	GO:0002548	17266952, 17299329, 17523650, 17363407, 17532569, 17337796, 17266960	0.00312255
GOTERM_BP_FAT	GO:0000768~syncytium formation by plasma membrane fusion	GO:0000768	17388733, 17242785, 17497525, 17356743, 17508300, 17367652, 17337232	0.00312255
GOTERM_BP_FAT	GO:0007034~vacuolar transport	GO:0007034	17525894, 17450770, 17528329, 17217048, 17530348, 17447451, 17239227, 17454551, 17269845, 17242449, 17480078, 17356743, 17536364, 17462059, 17401673, 17229607	0.00313082
GOTERM_BP_FAT	GO:0023057~negative regulation of signaling	GO:0023057	17212174, 17217048, 17528329, 17367686, 17411527, 17524698, 17299329, 17286472, 17472030, 17286719, 17260761, 17429933, 17388733, 17314011, 17438584, 17215873, 17227536, 17288716, 17365617, 17469894, 17400418, 17287682, 17377940, 17246803, 17474974, 17258131, 17379606, 17244486, 17525894, 17241032, 17245399, 17392991, 17360216, 17386700, 17419959, 17218060, 17374488, 17496514, 17437213, 17406285,…	0.00314011
GOTERM_BP_FAT	GO:0001818~negative regulation of cytokine production	GO:0001818	17212174, 17245399, 17374488, 17241409, 17315718, 17429933, 17474371, 17327580, 17363407, 17456176, 17256242, 17455319, 17229607, 17522555	0.00315626
GOTERM_BP_FAT	GO:0022409~positive regulation of cell-cell adhesion	GO:0022409	17219382, 17286707, 17338959, 17337232, 17372307, 17483264, 17388733, 17227536, 17497525, 17543572, 17523650, 17526707, 17363407, 17256242	0.00315626
GOTERM_BP_FAT	GO:0051897~positive regulation of protein kinase B signaling	GO:0051897	17251303, 17286707, 17499224, 17217399, 17497525, 17450142, 17374488, 17508609, 17256242	0.00323543
GOTERM_BP_FAT	GO:0001909~leukocyte mediated cytotoxicity	GO:0001909	17338364, 17438584, 17227536, 17306906, 17239354, 17232112, 17338371, 17519282, 17487489	0.00323543
GOTERM_BP_FAT	GO:0032481~positive regulation of type I interferon production	GO:0032481	17546101, 17466003, 17546109, 17353747, 17455319, 17337232	0.00324215
GOTERM_BP_FAT	GO:1903708~positive regulation of hemopoiesis	GO:1903708	17217048, 17338959, 17367004, 17286472, 17315152, 17227536, 17497525, 17543572, 17523650, 17526707, 17363407, 17256242, 17532569	0.00325767
GOTERM_BP_FAT	GO:0060284~regulation of cell development	GO:0060284	17335506, 17450770, 17411605, 17461897, 17411527, 17367004, 17466505, 17438584, 17226420, 17521917, 17411647, 17456176, 17367055, 17244486, 17525894, 17286707, 17346155, 17212185, 17339108, 17309544, 17386700, 17269717, 17332050, 17512833, 17413500, 17400000, 17250183, 17406760, 17508609, 17325849, 17264424, 17453726, 17451443, 17439830, 17218430, 17523650, 17277084, 17307860, 17256242, 17522555,…	0.0032616
GOTERM_BP_FAT	GO:0045862~positive regulation of proteolysis	GO:0045862	17399823, 17269717, 17512833, 17346528, 17461897, 17358797, 17407363, 17429933, 17497525, 17244140, 17327580, 17480078, 17508300, 17347163, 17277084, 17307860	0.00335571
GOTERM_BP_FAT	GO:0019048~modulation by virus of host morphology or physiology	GO:0019048	17379606, 17429933, 17392991, 17461897, 17466003	0.00337728
GOTERM_BP_FAT	GO:0061756~leukocyte adhesion to vascular endothelial cell	GO:0061756	17218845, 17218820, 17322163, 17523650, 17372307	0.00337728
GOTERM_BP_FAT	GO:0032844~regulation of homeostatic process	GO:0032844	17526583, 17360216, 17218060, 17461897, 17411527, 17437213, 17315152, 17315718, 17314011, 17388733, 17227536, 17497525, 17306906, 17439830, 17452705, 17304493, 17434297, 17214142, 17411647, 17431315, 17363407, 17307860, 17327635, 17229607	0.00352908
GOTERM_BP_FAT	GO:0016197~endosomal transport	GO:0016197	17525894, 17217048, 17528329, 17447451, 17239227, 17454551, 17269845, 17242449, 17480078, 17356743, 17536364, 17462059, 17401673, 17229607	0.00355311
GOTERM_BP_FAT	GO:0070664~negative regulation of leukocyte proliferation	GO:0070664	17388733, 17231591, 17406285, 17394175, 17254171, 17411527, 17379938, 17229607	0.00360518
GOTERM_BP_FAT	GO:0046632~alpha-beta T cell differentiation	GO:0046632	17543572, 17218430, 17523650, 17526707, 17363407, 17406760, 17277404, 17256242, 17315718	0.00366914
GOTERM_BP_FAT	GO:0001894~tissue homeostasis	GO:0001894	17286707, 17288896, 17401500, 17437213, 17315718, 17319037, 17500992, 17497525, 17439830, 17331429, 17523650, 17477508, 17347163, 17307860, 17455319, 17522555	0.00369383
GOTERM_BP_FAT	GO:0006949~syncytium formation	GO:0006949	17388733, 17242785, 17497525, 17356743, 17508300, 17367652, 17337232	0.00371647
GOTERM_BP_FAT	GO:0072503~cellular divalent inorganic cation homeostasis	GO:0072503	17503937, 17360216, 17277794, 17411527, 17530000, 17503942, 17437213, 17333731, 17315718, 17341276, 17215873, 17227536, 17218430, 17523650, 17214142, 17411647, 17431315, 17410332, 17308299, 17277084, 17532569, 17307860	0.00374871
GOTERM_BP_FAT	GO:0042535~positive regulation of tumor necrosis factor biosynthetic process	GO:0042535	17540154, 17523650, 17226736, 17374488	0.0038285
GOTERM_BP_FAT	GO:0045944~positive regulation of transcription from RNA polymerase II promoter	GO:0045944	17475821, 17264651, 17447259, 17286472, 17267021, 17466505, 17463673, 17520315, 17429933, 17242785, 17491378, 17285000, 17304493, 17469894, 17411647, 17436237, 17377940, 17456176, 17400339, 17246803, 17288699, 17450121, 17323297, 17465906, 17386700, 17269717, 17327465, 17212724, 17379938, 17302061, 17508609, 17277404, 17315152, 17436574, 17501962, 17487001, 17419840, 17313100, 17211795, 17280729,…	0.00387149
GOTERM_BP_FAT	GO:0002446~neutrophil mediated immunity	GO:0002446	17266107, 17338364, 17239354, 17271710, 17338371	0.00391251
GOTERM_BP_FAT	GO:0017157~regulation of exocytosis	GO:0017157	17266107, 17319037, 17288716, 17411605, 17419483, 17394175, 17336157, 17411527, 17519282, 17523650, 17363407, 17270583	0.00394565
GOTERM_BP_FAT	GO:0008361~regulation of cell size	GO:0008361	17258131, 17346155, 17226420, 17264424, 17512833, 17439830, 17536364, 17280729, 17401846, 17406760, 17508609, 17260761, 17369126	0.00401976
GOTERM_BP_FAT	GO:0045453~bone resorption	GO:0045453	17319037, 17497525, 17439830, 17347163, 17437213, 17307860, 17315718	0.00404302
GOTERM_BP_FAT	GO:0032637~interleukin-8 production	GO:0032637	17219382, 17546101, 17217399, 17546109, 17286472, 17363407, 17315718	0.00404302
GOTERM_BP_FAT	GO:0046635~positive regulation of alpha-beta T cell activation	GO:0046635	17219382, 17227536, 17543572, 17523650, 17526707, 17363407, 17256242	0.00404302
GOTERM_BP_FAT	GO:0051896~regulation of protein kinase B signaling	GO:0051896	17258131, 17251303, 17286707, 17499224, 17217399, 17497525, 17450142, 17374488, 17347163, 17508609, 17256242	0.00410276
GOTERM_BP_FAT	GO:0050864~regulation of B cell activation	GO:0050864	17227536, 17543572, 17447259, 17411527, 17358797, 17280729, 17437198, 17401846, 17437213, 17455319, 17229607	0.00410276
GOTERM_BP_FAT	GO:1903900~regulation of viral life cycle	GO:1903900	17429933, 17497718, 17452070, 17466003, 17250183, 17394153, 17497713, 17484701, 17313050, 17520315, 17522555	0.00410276
GOTERM_BP_FAT	GO:0001959~regulation of cytokine-mediated signaling pathway	GO:0001959	17212174, 17245399, 17438584, 17227536, 17212185, 17367686, 17461807, 17408662	0.00415244
GOTERM_BP_FAT	GO:1902882~regulation of response to oxidative stress	GO:1902882	17288716, 17386700, 17461897, 17313100, 17400418, 17431315, 17286472, 17456176	0.00415244
GOTERM_BP_FAT	GO:0002460~adaptive immune response based on somatic recombination of immune receptors built from immunoglobulin superfamily domains	GO:0002460	17260369, 17239354, 17343918, 17346528, 17358797, 17519282, 17406760, 17277404, 17485589, 17338378, 17227536, 17306906, 17523650, 17487489, 17363407, 17229607	0.00428514
GOTERM_BP_FAT	GO:0019725~cellular homeostasis	GO:0019725	17285204, 17461897, 17411527, 17530000, 17270888, 17503942, 17333731, 17341276, 17314011, 17215873, 17227536, 17288716, 17493632, 17469894, 17411647, 17410332, 17532569, 17258131, 17503937, 17360216, 17386700, 17277794, 17437213, 17315718, 17369126, 17235915, 17233811, 17218430, 17523650, 17214142, 17431315, 17308299, 17500478, 17277084, 17307860, 17383892	0.00432509
GOTERM_BP_FAT	GO:0051817~modification of morphology or physiology of other organism involved in symbiotic interaction	GO:0051817	17379606, 17429933, 17338364, 17392991, 17461897, 17338371, 17466003, 17522555	0.00444858
GOTERM_BP_FAT	GO:0043618~regulation of transcription from RNA polymerase II promoter in response to stress	GO:0043618	17386700, 17313100, 17379938, 17466505, 17400339, 17229556	0.00445806
GOTERM_BP_FAT	GO:0010573~vascular endothelial growth factor production	GO:0010573	17450142, 17218060, 17346528, 17313100, 17400339	0.00450234
GOTERM_BP_FAT	GO:0036230~granulocyte activation	GO:0036230	17266107, 17239354, 17336157, 17523650, 17214142	0.00450234
GOTERM_BP_FAT	GO:0048638~regulation of developmental growth	GO:0048638	17244486, 17450121, 17346155, 17335506, 17269717, 17512833, 17346528, 17443286, 17405414, 17406760, 17466505, 17508609, 17315718, 17264424, 17226420, 17439830, 17411647, 17280729, 17455319	0.00451509
GOTERM_BP_FAT	GO:0032102~negative regulation of response to external stimulus	GO:0032102	17212174, 17346155, 17419959, 17374488, 17406760, 17315718, 17266107, 17388733, 17429933, 17438584, 17474371, 17327580, 17439830, 17518962, 17229607, 17522555	0.00456983
GOTERM_BP_FAT	GO:0071496~cellular response to external stimulus	GO:0071496	17379606, 17546101, 17386700, 17218060, 17411527, 17461897, 17358797, 17546109, 17269845, 17315718, 17429933, 17217182, 17335540, 17313100, 17296174, 17383892	0.00469281
GOTERM_BP_FAT	GO:0002244~hematopoietic progenitor cell differentiation	GO:0002244	17448389, 17323297, 17227536, 17386700, 17484966, 17434297, 17277084, 17277404, 17455319, 17313050, 17260761	0.00473497
GOTERM_BP_FAT	GO:0071356~cellular response to tumor necrosis factor	GO:0071356	17266952, 17429933, 17226420, 17217399, 17386700, 17286472, 17374488, 17307860, 17383892, 17314888, 17266960	0.00473497
GOTERM_BP_FAT	GO:0045576~mast cell activation	GO:0045576	17319037, 17257599, 17419483, 17271710, 17419959, 17411527, 17229607	0.00475912
GOTERM_BP_FAT	GO:0070098~chemokine-mediated signaling pathway	GO:0070098	17266952, 17215873, 17229984, 17523650, 17532569, 17307860, 17266960	0.00475912
GOTERM_BP_FAT	GO:0036473~cell death in response to oxidative stress	GO:0036473	17288716, 17386700, 17309544, 17461897, 17313100, 17400418, 17286472, 17456176	0.00476038
GOTERM_BP_FAT	GO:0043300~regulation of leukocyte degranulation	GO:0043300	17266107, 17319037, 17419483, 17336157, 17411527, 17523650	0.00492696
GOTERM_BP_FAT	GO:0072678~T cell migration	GO:0072678	17260369, 17306906, 17497525, 17322163, 17523650, 17372307	0.00492696
GOTERM_BP_FAT	GO:0022408~negative regulation of cell-cell adhesion	GO:0022408	17388733, 17231591, 17497525, 17406285, 17394175, 17254171, 17367686, 17218430, 17299329, 17379938, 17363407	0.00496191
GOTERM_BP_FAT	GO:0010648~negative regulation of cell communication	GO:0010648	17212174, 17217048, 17528329, 17367686, 17411527, 17524698, 17299329, 17286472, 17472030, 17286719, 17260761, 17429933, 17388733, 17314011, 17438584, 17215873, 17227536, 17288716, 17365617, 17469894, 17400418, 17287682, 17377940, 17246803, 17474974, 17258131, 17379606, 17244486, 17525894, 17241032, 17245399, 17392991, 17360216, 17386700, 17419959, 17218060, 17374488, 17437213, 17406285, 17222549,…	0.00496494
GOTERM_BP_FAT	GO:0070301~cellular response to hydrogen peroxide	GO:0070301	17288716, 17212252, 17386700, 17264651, 17286472, 17363407, 17456176, 17383892	0.00508837
GOTERM_BP_FAT	GO:0045582~positive regulation of T cell differentiation	GO:0045582	17227536, 17497525, 17543572, 17523650, 17338959, 17526707, 17363407, 17256242	0.00508837
GOTERM_BP_FAT	GO:0030029~actin filament-based process	GO:0030029	17347435, 17457942, 17411605, 17548585, 17407363, 17350040, 17260761, 17266107, 17319037, 17438584, 17500992, 17226420, 17296174, 17363407, 17472235, 17258131, 17419483, 17288896, 17417512, 17277794, 17400000, 17334419, 17386540, 17315718, 17218820, 17394175, 17217182, 17451443, 17218430, 17331429, 17307860	0.00512817
GOTERM_BP_FAT	GO:0042982~amyloid precursor protein metabolic process	GO:0042982	17525894, 17480078, 17228544, 17267021, 17277084	0.0051492
GOTERM_BP_FAT	GO:0019058~viral life cycle	GO:0019058	17429933, 17497718, 17493614, 17452070, 17461897, 17512833, 17466003, 17250183, 17394153, 17497713, 17484701, 17313050, 17520315, 17522555	0.00519511
GOTERM_BP_FAT	GO:0010634~positive regulation of epithelial cell migration	GO:0010634	17379606, 17429933, 17386700, 17218060, 17413500, 17508300, 17374488, 17456176, 17307860	0.00524362
GOTERM_BP_FAT	GO:1903038~negative regulation of leukocyte cell-cell adhesion	GO:1903038	17388733, 17231591, 17497525, 17406285, 17394175, 17254171, 17299329, 17379938, 17363407	0.00524362
GOTERM_BP_FAT	GO:0051346~negative regulation of hydrolase activity	GO:0051346	17525894, 17379606, 17335506, 17524698, 17443286, 17374488, 17394153, 17278328, 17216469, 17501962, 17388733, 17278268, 17480078, 17291694, 17363407, 17401673, 17522369, 17474974, 17522555	0.00535372
GOTERM_BP_FAT	GO:0050764~regulation of phagocytosis	GO:0050764	17266107, 17438584, 17419483, 17346528, 17461897, 17519282, 17404200, 17229607	0.00543305
GOTERM_BP_FAT	GO:0030888~regulation of B cell proliferation	GO:0030888	17227536, 17411527, 17280729, 17437198, 17401846, 17437213, 17229607	0.00556436
GOTERM_BP_FAT	GO:1902107~positive regulation of leukocyte differentiation	GO:1902107	17227536, 17497525, 17543572, 17523650, 17338959, 17526707, 17286472, 17367004, 17363407, 17532569, 17256242	0.0056943
GOTERM_BP_FAT	GO:0030193~regulation of blood coagulation	GO:0030193	17218845, 17450142, 17386700, 17411527, 17407363, 17374488, 17518962, 17260761	0.00579493
GOTERM_BP_FAT	GO:0030316~osteoclast differentiation	GO:0030316	17458573, 17242785, 17497525, 17271776, 17454179, 17518962, 17532569, 17522555	0.00579493
GOTERM_BP_FAT	GO:1900046~regulation of hemostasis	GO:1900046	17218845, 17450142, 17386700, 17411527, 17407363, 17374488, 17518962, 17260761	0.00579493
GOTERM_BP_FAT	GO:1902713~regulation of interferon-gamma secretion	GO:1902713	17219382, 17429933, 17218430, 17455319	0.00586588
GOTERM_BP_FAT	GO:0043901~negative regulation of multi-organism process	GO:0043901	17429933, 17497718, 17452070, 17466003, 17250183, 17394153, 17497713, 17484701, 17313050, 17520315, 17522555	0.00595632
GOTERM_BP_FAT	GO:0090207~regulation of triglyceride metabolic process	GO:0090207	17484909, 17493632, 17346528, 17470580, 17487361, 17318502	0.00596781
GOTERM_BP_FAT	GO:0030855~epithelial cell differentiation	GO:0030855	17526583, 17450770, 17264651, 17292974, 17299329, 17306816, 17466505, 17491378, 17424077, 17436237, 17296174, 17363407, 17456176, 17474974, 17367055, 17258131, 17498015, 17218060, 17379938, 17508609, 17453726, 17434297, 17536364, 17508300, 17347163, 17219581, 17256242, 17226593	0.00606899
GOTERM_BP_FAT	GO:0060249~anatomical structure homeostasis	GO:0060249	17286707, 17288896, 17401500, 17437213, 17315718, 17319037, 17500992, 17497525, 17408684, 17439830, 17304493, 17233811, 17331429, 17523650, 17477508, 17347163, 17307860, 17455319, 17327635, 17522555	0.00607953
GOTERM_BP_FAT	GO:2000659~regulation of interleukin-1-mediated signaling pathway	GO:2000659	17212174, 17212185, 17367686	0.00609364
GOTERM_BP_FAT	GO:0050705~regulation of interleukin-1 alpha secretion	GO:0050705	17524107, 17212174, 17315718	0.00609364
GOTERM_BP_FAT	GO:1904683~regulation of metalloendopeptidase activity	GO:1904683	17525894, 17269717, 17480078	0.00609364
GOTERM_BP_FAT	GO:0060759~regulation of response to cytokine stimulus	GO:0060759	17212174, 17245399, 17438584, 17227536, 17212185, 17367686, 17461807, 17408662	0.00617454
GOTERM_BP_FAT	GO:0042176~regulation of protein catabolic process	GO:0042176	17525894, 17245399, 17411605, 17528329, 17461897, 17270583, 17508609, 17256113, 17497525, 17536364, 17264884, 17291694, 17508300, 17518962, 17277084, 17307860, 17447803	0.00622802
GOTERM_BP_FAT	GO:0048871~multicellular organismal homeostasis	GO:0048871	17286707, 17450770, 17288896, 17269717, 17367686, 17218060, 17401500, 17437213, 17315718, 17319037, 17500992, 17497525, 17439830, 17331429, 17523650, 17477508, 17347163, 17307860, 17455319, 17522555	0.00625829
GOTERM_BP_FAT	GO:1903201~regulation of oxidative stress-induced cell death	GO:1903201	17288716, 17386700, 17461897, 17313100, 17400418, 17286472, 17456176	0.00646488
GOTERM_BP_FAT	GO:0043367~CD4-positive, alpha-beta T cell differentiation	GO:0043367	17543572, 17523650, 17363407, 17406760, 17277404, 17256242, 17315718	0.00646488
GOTERM_BP_FAT	GO:0080135~regulation of cellular response to stress	GO:0080135	17217283, 17392991, 17309544, 17386700, 17367686, 17461897, 17493730, 17411527, 17524698, 17270888, 17286472, 17520315, 17388733, 17429933, 17288716, 17264424, 17439830, 17313100, 17434297, 17400418, 17347163, 17296174, 17350740, 17456176, 17307860	0.0064883
GOTERM_BP_FAT	GO:0042063~gliogenesis	GO:0042063	17503937, 17367055, 17399823, 17269717, 17332050, 17411527, 17407363, 17508609, 17438584, 17226420, 17218430, 17434297, 17523650, 17363407, 17307860, 17226593	0.00650858
GOTERM_BP_FAT	GO:0043620~regulation of DNA-templated transcription in response to stress	GO:0043620	17386700, 17313100, 17379938, 17466505, 17400339, 17229556	0.00654225
GOTERM_BP_FAT	GO:0046634~regulation of alpha-beta T cell activation	GO:0046634	17219382, 17388733, 17227536, 17543572, 17523650, 17526707, 17363407, 17256242	0.00657238
GOTERM_BP_FAT	GO:0051047~positive regulation of secretion	GO:0051047	17219382, 17399823, 17419483, 17411605, 17461897, 17519282, 17299329, 17405414, 17407363, 17353747, 17437213, 17315718, 17524107, 17288716, 17394175, 17452705, 17218430, 17470627, 17508300, 17510462, 17455319	0.00659352
GOTERM_BP_FAT	GO:0033032~regulation of myeloid cell apoptotic process	GO:0033032	17388733, 17452705, 17214142, 17363407, 17229607	0.00662338
GOTERM_BP_FAT	GO:0042149~cellular response to glucose starvation	GO:0042149	17429933, 17386700, 17217182, 17313100, 17269845	0.00662338
GOTERM_BP_FAT	GO:0072507~divalent inorganic cation homeostasis	GO:0072507	17503937, 17360216, 17277794, 17411527, 17530000, 17503942, 17437213, 17333731, 17315718, 17341276, 17215873, 17227536, 17218430, 17523650, 17214142, 17411647, 17431315, 17410332, 17308299, 17277084, 17532569, 17307860	0.00665501
GOTERM_BP_FAT	GO:0033043~regulation of organelle organization	GO:0033043	17347435, 17475821, 17411605, 17461897, 17447451, 17358797, 17292974, 17548585, 17269845, 17260761, 17319037, 17438584, 17226420, 17304493, 17470580, 17296174, 17456176, 17363407, 17472235, 17272745, 17246803, 17446775, 17474974, 17379606, 17238367, 17529662, 17419483, 17277794, 17332050, 17400000, 17548274, 17386540, 17508609, 17414434, 17315718, 17436574, 17394175, 17211795, 17536364, 17518962,…	0.00673655
GOTERM_BP_FAT	GO:0031329~regulation of cellular catabolic process	GO:0031329	17411605, 17461897, 17466003, 17487361, 17314888, 17429933, 17244140, 17497525, 17484909, 17231229, 17512809, 17536364, 17508300, 17518962, 17277084, 17307860, 17447803	0.00679115
GOTERM_BP_FAT	GO:1903039~positive regulation of leukocyte cell-cell adhesion	GO:1903039	17219382, 17388733, 17227536, 17497525, 17543572, 17523650, 17338959, 17526707, 17363407, 17256242, 17372307, 17483264	0.00683364
GOTERM_BP_FAT	GO:0048732~gland development	GO:0048732	17258131, 17361890, 17244486, 17450770, 17339108, 17461897, 17379938, 17466505, 17388733, 17306906, 17491378, 17424077, 17512809, 17536364, 17280729, 17469894, 17347163, 17377940, 17363407, 17456176, 17277084, 17256242, 17474974	0.00686863
GOTERM_BP_FAT	GO:0046486~glycerolipid metabolic process	GO:0046486	17332050, 17346528, 17408945, 17543045, 17530000, 17355984, 17487361, 17246310, 17337796, 17318502, 17520315, 17260761, 17314888, 17493632, 17484909, 17470580	0.00691781
GOTERM_BP_FAT	GO:0002690~positive regulation of leukocyte chemotaxis	GO:0002690	17319037, 17218835, 17523650, 17214142, 17374488, 17532569, 17307860, 17337796	0.00698898
GOTERM_BP_FAT	GO:0035821~modification of morphology or physiology of other organism	GO:0035821	17379606, 17429933, 17338364, 17392991, 17461897, 17338371, 17466003, 17522555	0.00698898
GOTERM_BP_FAT	GO:0043406~positive regulation of MAP kinase activity	GO:0043406	17251303, 17227536, 17497525, 17367686, 17270888, 17296174, 17374488, 17456176, 17277084, 17508609, 17307860, 17250533	0.00711046
GOTERM_BP_FAT	GO:2000401~regulation of lymphocyte migration	GO:2000401	17306906, 17497525, 17536364, 17523650, 17307860, 17372307	0.00715436
GOTERM_BP_FAT	GO:0045580~regulation of T cell differentiation	GO:0045580	17388733, 17227536, 17497525, 17406285, 17543572, 17523650, 17338959, 17526707, 17363407, 17256242	0.00716533
GOTERM_BP_FAT	GO:0001667~ameboidal-type cell migration	GO:0001667	17379606, 17346155, 17386700, 17218060, 17413500, 17322163, 17374488, 17406760, 17315152, 17372307, 17429933, 17497525, 17226420, 17451443, 17508300, 17456176, 17307860, 17226593	0.00716722
GOTERM_BP_FAT	GO:0002699~positive regulation of immune effector process	GO:0002699	17219382, 17319037, 17227536, 17232112, 17419483, 17346528, 17411527, 17523650, 17466003, 17487489, 17363407, 17256242	0.00739596
GOTERM_BP_FAT	GO:0033028~myeloid cell apoptotic process	GO:0033028	17388733, 17452705, 17214142, 17363407, 17229607	0.00745515
GOTERM_BP_FAT	GO:0034614~cellular response to reactive oxygen species	GO:0034614	17288716, 17212252, 17386700, 17264651, 17461897, 17286472, 17374488, 17363407, 17456176, 17383892	0.0075106
GOTERM_BP_FAT	GO:0042107~cytokine metabolic process	GO:0042107	17338364, 17546101, 17540154, 17338371, 17523650, 17546109, 17226736, 17374488, 17379938	0.00768079
GOTERM_BP_FAT	GO:0050729~positive regulation of inflammatory response	GO:0050729	17266952, 17497525, 17399823, 17218060, 17346528, 17523650, 17407363, 17266960, 17315718	0.00768079
GOTERM_BP_FAT	GO:0045055~regulated exocytosis	GO:0045055	17266107, 17319037, 17239354, 17257599, 17419483, 17332050, 17336157, 17411527, 17519282, 17523650, 17277084, 17260761	0.00769033
GOTERM_BP_FAT	GO:0060429~epithelium development	GO:0060429	17276776, 17526583, 17450770, 17264651, 17294738, 17292974, 17299329, 17306816, 17466505, 17372307, 17388733, 17244140, 17491378, 17424077, 17411647, 17436237, 17296174, 17456176, 17363407, 17484701, 17474974, 17258131, 17367055, 17498015, 17450142, 17218060, 17379938, 17517097, 17508609, 17315152, 17453726, 17394175, 17419840, 17434297, 17218430, 17536364, 17280729, 17214142, 17508300, 17219581,…	0.00769733
GOTERM_BP_FAT	GO:0045807~positive regulation of endocytosis	GO:0045807	17266107, 17218820, 17438584, 17332050, 17346528, 17519282, 17353747, 17404200, 17337232, 17229607	0.00786843
GOTERM_BP_FAT	GO:0002703~regulation of leukocyte mediated immunity	GO:0002703	17266107, 17319037, 17227536, 17306906, 17232112, 17419483, 17336157, 17346528, 17411527, 17523650, 17487489, 17229607	0.00799374
GOTERM_BP_FAT	GO:0031348~negative regulation of defense response	GO:0031348	17266107, 17429933, 17388733, 17212174, 17245399, 17474371, 17327580, 17419959, 17532569, 17229607, 17315718	0.00806327
GOTERM_BP_FAT	GO:0001906~cell killing	GO:0001906	17338364, 17438584, 17227536, 17306906, 17239354, 17232112, 17338371, 17519282, 17487489	0.00808862
GOTERM_BP_FAT	GO:0032535~regulation of cellular component size	GO:0032535	17258131, 17347435, 17346155, 17512833, 17548585, 17401846, 17386540, 17406760, 17508609, 17260761, 17369126, 17264424, 17226420, 17439830, 17536364, 17280729, 17296174, 17307860, 17472235	0.00816791
GOTERM_BP_FAT	GO:0048261~negative regulation of receptor-mediated endocytosis	GO:0048261	17411605, 17480078, 17518962, 17487361	0.00844372
GOTERM_BP_FAT	GO:0002755~MyD88-dependent toll-like receptor signaling pathway	GO:0002755	17245399, 17546101, 17461807, 17546109	0.00844372
GOTERM_BP_FAT	GO:0001974~blood vessel remodeling	GO:0001974	17266107, 17523650, 17280729, 17411647, 17466505, 17372307	0.00849633
GOTERM_BP_FAT	GO:1903556~negative regulation of tumor necrosis factor superfamily cytokine production	GO:1903556	17429933, 17245399, 17455319, 17256242, 17522555, 17315718	0.00849633
GOTERM_BP_FAT	GO:0043491~protein kinase B signaling	GO:0043491	17258131, 17251303, 17286707, 17499224, 17217399, 17497525, 17450142, 17374488, 17347163, 17508609, 17256242	0.0087596
GOTERM_BP_FAT	GO:0040007~growth	GO:0040007	17335506, 17411605, 17346528, 17524698, 17443286, 17503942, 17466505, 17516921, 17388733, 17231591, 17474371, 17226420, 17411647, 17363407, 17503937, 17244486, 17476076, 17450121, 17346155, 17392991, 17269717, 17512833, 17405414, 17374488, 17406760, 17437213, 17508609, 17315152, 17445786, 17315718, 17264424, 17423479, 17312716, 17439830, 17280729, 17282886, 17431315, 17307860, 17455319, 17256242	0.0087669
GOTERM_BP_FAT	GO:0051271~negative regulation of cellular component movement	GO:0051271	17258131, 17346155, 17269717, 17386700, 17309544, 17367686, 17374488, 17466505, 17406760, 17508609, 17315718, 17266107, 17438584, 17451443, 17484701	0.00884901
GOTERM_BP_FAT	GO:1905048~regulation of metallopeptidase activity	GO:1905048	17525894, 17269717, 17480078	0.00898764
GOTERM_BP_FAT	GO:0010727~negative regulation of hydrogen peroxide metabolic process	GO:0010727	17269717, 17512809, 17315718	0.00898764
GOTERM_BP_FAT	GO:2000389~regulation of neutrophil extravasation	GO:2000389	17212185, 17497525, 17315718	0.00898764
GOTERM_BP_FAT	GO:0050703~interleukin-1 alpha secretion	GO:0050703	17524107, 17212174, 17315718	0.00898764
GOTERM_BP_FAT	GO:0035701~hematopoietic stem cell migration	GO:0035701	17227536, 17523650, 17226593	0.00898764
GOTERM_BP_FAT	GO:2000391~positive regulation of neutrophil extravasation	GO:2000391	17212185, 17497525, 17315718	0.00898764
GOTERM_BP_FAT	GO:0070665~positive regulation of leukocyte proliferation	GO:0070665	17219382, 17227536, 17411527, 17523650, 17338959, 17437198, 17401846, 17363407, 17437213, 17483264	0.00902012
GOTERM_BP_FAT	GO:0042326~negative regulation of phosphorylation	GO:0042326	17525894, 17258131, 17217283, 17244486, 17245399, 17241032, 17269717, 17411527, 17524698, 17292974, 17496514, 17472030, 17429933, 17438584, 17227536, 17254171, 17451443, 17222549, 17347163, 17456176, 17277084	0.00907217
GOTERM_BP_FAT	GO:0070997~neuron death	GO:0070997	17525894, 17241032, 17392991, 17269717, 17461897, 17358797, 17379938, 17381058, 17503942, 17516921, 17244140, 17497525, 17480078, 17313100, 17400418, 17282886, 17277084, 17307860	0.00910641
GOTERM_BP_FAT	GO:0098771~inorganic ion homeostasis	GO:0098771	17411527, 17530000, 17503942, 17333731, 17341276, 17215873, 17227536, 17480078, 17411647, 17434490, 17410332, 17532569, 17447803, 17258131, 17503937, 17360216, 17277794, 17364948, 17437213, 17315718, 17218430, 17523650, 17214142, 17431315, 17308299, 17277084, 17307860, 17383892, 17522555	0.0091627
GOTERM_BP_FAT	GO:0051341~regulation of oxidoreductase activity	GO:0051341	17276776, 17306906, 17419959, 17218430, 17512809, 17443286, 17307860	0.009173
GOTERM_BP_FAT	GO:0010883~regulation of lipid storage	GO:0010883	17429933, 17484909, 17346528, 17356743, 17508850, 17324998	0.00922855
GOTERM_BP_FAT	GO:0043030~regulation of macrophage activation	GO:0043030	17438584, 17232112, 17447259, 17230045, 17374488	0.00931852
GOTERM_BP_FAT	GO:0043277~apoptotic cell clearance	GO:0043277	17346528, 17523650, 17374488, 17256242, 17269845	0.00931852
GOTERM_BP_FAT	GO:0044003~modification by symbiont of host morphology or physiology	GO:0044003	17379606, 17429933, 17392991, 17461897, 17466003	0.00931852
GOTERM_BP_FAT	GO:0001952~regulation of cell-matrix adhesion	GO:0001952	17394175, 17451443, 17530000, 17400000, 17434297, 17374488, 17517097, 17307860	0.00937132
GOTERM_BP_FAT	GO:0050714~positive regulation of protein secretion	GO:0050714	17219382, 17524107, 17288716, 17419483, 17461897, 17452705, 17470627, 17218430, 17405414, 17508300, 17353747, 17437213, 17455319, 17315718	0.00937241
GOTERM_BP_FAT	GO:0050728~negative regulation of inflammatory response	GO:0050728	17266107, 17429933, 17388733, 17212174, 17474371, 17327580, 17419959, 17229607, 17315718	0.00940983
GOTERM_BP_FAT	GO:0040013~negative regulation of locomotion	GO:0040013	17258131, 17346155, 17269717, 17386700, 17309544, 17367686, 17374488, 17466505, 17406760, 17508609, 17315718, 17266107, 17438584, 17451443, 17484701	0.0095216
GOTERM_BP_FAT	GO:1901215~negative regulation of neuron death	GO:1901215	17525894, 17392991, 17269717, 17461897, 17379938, 17503942, 17381058, 17516921, 17497525, 17313100, 17282886, 17277084, 17307860	0.00955643
GOTERM_BP_FAT	GO:0030278~regulation of ossification	GO:0030278	17323297, 17379938, 17466505, 17255458, 17241409, 17315718, 17434297, 17230045, 17526707, 17484701, 17307860, 17532569, 17522555	0.00955643
GOTERM_BP_FAT	GO:0001666~response to hypoxia	GO:0001666	17241032, 17386700, 17218060, 17437213, 17466505, 17269845, 17487001, 17244140, 17497525, 17500327, 17540154, 17436237, 17469894, 17307860, 17400339, 17226593	0.00962207
GOTERM_BP_FAT	GO:0048708~astrocyte differentiation	GO:0048708	17367055, 17503937, 17226420, 17399823, 17269717, 17218430, 17407363	0.00979894
GOTERM_BP_FAT	GO:0060055~angiogenesis involved in wound healing	GO:0060055	17450142, 17530000, 17424077, 17226593	0.0099445
GOTERM_BP_FAT	GO:0042533~tumor necrosis factor biosynthetic process	GO:0042533	17540154, 17523650, 17226736, 17374488	0.0099445
GOTERM_BP_FAT	GO:0007157~heterophilic cell-cell adhesion via plasma membrane cell adhesion molecules	GO:0007157	17218845, 17218820, 17516718, 17487489, 17372307, 17483264	0.0100031
GOTERM_BP_FAT	GO:0045471~response to ethanol	GO:0045471	17399823, 17500327, 17269717, 17540154, 17543045, 17470580, 17353747, 17307860, 17472235, 17256242	0.0102952
GOTERM_BP_FAT	GO:0001960~negative regulation of cytokine-mediated signaling pathway	GO:0001960	17212174, 17245399, 17438584, 17227536, 17367686	0.010354
GOTERM_BP_FAT	GO:0046633~alpha-beta T cell proliferation	GO:0046633	17219382, 17388733, 17227536, 17523650, 17219199	0.010354
GOTERM_BP_FAT	GO:0015833~peptide transport	GO:0015833	17258131, 17526583, 17399823, 17461897, 17367686, 17405414, 17407363, 17437213, 17318502, 17315718, 17314011, 17288716, 17411647, 17469894, 17363407, 17520043	0.0104499
GOTERM_BP_FAT	GO:0006869~lipid transport	GO:0006869	17525894, 17258131, 17271443, 17246163, 17508850, 17374488, 17487361, 17324998, 17318502, 17428142, 17315312, 17228544, 17407149, 17510462, 17426981, 17363407	0.0104499
GOTERM_BP_FAT	GO:0008360~regulation of cell shape	GO:0008360	17258131, 17347435, 17419483, 17370551, 17536364, 17363407, 17386540, 17406760, 17307860, 17472235	0.0107489
GOTERM_BP_FAT	GO:0042093~T-helper cell differentiation	GO:0042093	17523650, 17363407, 17406760, 17277404, 17256242, 17315718	0.0108211
GOTERM_BP_FAT	GO:0002761~regulation of myeloid leukocyte differentiation	GO:0002761	17497525, 17411527, 17434297, 17454179, 17286472, 17379938, 17532569, 17256242, 17522555	0.0108855
GOTERM_BP_FAT	GO:0050792~regulation of viral process	GO:0050792	17238367, 17497718, 17512833, 17466003, 17250183, 17394153, 17520315, 17216469, 17429933, 17338364, 17452070, 17484701, 17497713, 17313050, 17226593, 17522555	0.0110542
GOTERM_BP_FAT	GO:0045638~negative regulation of myeloid cell differentiation	GO:0045638	17475821, 17411527, 17434297, 17454179, 17526707, 17307860, 17256242, 17522555	0.0110587
GOTERM_BP_FAT	GO:0050767~regulation of neurogenesis	GO:0050767	17450770, 17411527, 17367004, 17466505, 17438584, 17226420, 17521917, 17411647, 17456176, 17525894, 17367055, 17244486, 17346155, 17212185, 17339108, 17386700, 17269717, 17309544, 17332050, 17512833, 17250183, 17406760, 17508609, 17325849, 17264424, 17453726, 17439830, 17218430, 17523650, 17277084, 17307860, 17256242, 17226593	0.0111373
GOTERM_BP_FAT	GO:1903557~positive regulation of tumor necrosis factor superfamily cytokine production	GO:1903557	17497525, 17540154, 17523650, 17226736, 17286472, 17374488, 17353747	0.011141
GOTERM_BP_FAT	GO:0010721~negative regulation of cell development	GO:0010721	17525894, 17367055, 17346155, 17335506, 17450770, 17269717, 17250183, 17367004, 17466505, 17406760, 17508609, 17325849, 17438584, 17226420, 17451443, 17439830, 17277084, 17522555	0.0111817
GOTERM_BP_FAT	GO:0044248~cellular catabolic process	GO:0044248	17361890, 17276776, 17493614, 17233888, 17543045, 17286472, 17269845, 17429933, 17231591, 17256113, 17244140, 17497525, 17231229, 17512809, 17447803, 17341681, 17498015, 17386700, 17450142, 17436574, 17233811, 17536364, 17393658, 17508300, 17518962, 17307860, 17363470, 17411605, 17461897, 17443286, 17466003, 17314888, 17516921, 17272605, 17510462, 17355825, 17272745, 17391094, 17360216, 17548274,…	0.011459
GOTERM_BP_FAT	GO:0034114~regulation of heterotypic cell-cell adhesion	GO:0034114	17388733, 17286707, 17367686, 17337232	0.0115903
GOTERM_BP_FAT	GO:0071498~cellular response to fluid shear stress	GO:0071498	17386700, 17218060, 17439830, 17307860	0.0115903
GOTERM_BP_FAT	GO:0050868~negative regulation of T cell activation	GO:0050868	17388733, 17231591, 17406285, 17394175, 17254171, 17299329, 17379938, 17363407	0.0116671
GOTERM_BP_FAT	GO:0002294~CD4-positive, alpha-beta T cell differentiation involved in immune response	GO:0002294	17523650, 17363407, 17406760, 17277404, 17256242, 17315718	0.0116837
GOTERM_BP_FAT	GO:1900407~regulation of cellular response to oxidative stress	GO:1900407	17288716, 17386700, 17461897, 17313100, 17400418, 17286472, 17456176	0.0118585
GOTERM_BP_FAT	GO:0031331~positive regulation of cellular catabolic process	GO:0031331	17429933, 17484909, 17497525, 17461897, 17536364, 17466003, 17508300, 17487361, 17277084, 17307860, 17314888, 17447803	0.0119672
GOTERM_BP_FAT	GO:0055080~cation homeostasis	GO:0055080	17411527, 17530000, 17503942, 17333731, 17341276, 17215873, 17227536, 17480078, 17411647, 17434490, 17410332, 17532569, 17447803, 17503937, 17360216, 17277794, 17364948, 17437213, 17315718, 17218430, 17523650, 17214142, 17431315, 17308299, 17277084, 17307860, 17383892, 17522555	0.0120617
GOTERM_BP_FAT	GO:0070304~positive regulation of stress-activated protein kinase signaling cascade	GO:0070304	17429933, 17367686, 17411527, 17270888, 17286472, 17296174, 17350740, 17347163, 17456176, 17307860	0.0122005
GOTERM_BP_FAT	GO:0036293~response to decreased oxygen levels	GO:0036293	17241032, 17386700, 17218060, 17437213, 17466505, 17269845, 17487001, 17244140, 17497525, 17500327, 17540154, 17436237, 17469894, 17307860, 17400339, 17226593	0.0123244
GOTERM_BP_FAT	GO:1900016~negative regulation of cytokine production involved in inflammatory response	GO:1900016	17429933, 17212174, 17327580	0.0123728
GOTERM_BP_FAT	GO:0038094~Fc-gamma receptor signaling pathway	GO:0038094	17260369, 17462796, 17470627	0.0123728
GOTERM_BP_FAT	GO:0032650~regulation of interleukin-1 alpha production	GO:0032650	17524107, 17212174, 17315718	0.0123728
GOTERM_BP_FAT	GO:1902036~regulation of hematopoietic stem cell differentiation	GO:1902036	17386700, 17484966, 17434297	0.0123728
GOTERM_BP_FAT	GO:0033034~positive regulation of myeloid cell apoptotic process	GO:0033034	17388733, 17452705, 17363407	0.0123728
GOTERM_BP_FAT	GO:0032677~regulation of interleukin-8 production	GO:0032677	17219382, 17546101, 17546109, 17286472, 17363407, 17315718	0.0125918
GOTERM_BP_FAT	GO:0002293~alpha-beta T cell differentiation involved in immune response	GO:0002293	17523650, 17363407, 17406760, 17277404, 17256242, 17315718	0.0125918
GOTERM_BP_FAT	GO:0034405~response to fluid shear stress	GO:0034405	17386700, 17218060, 17439830, 17508300, 17307860	0.0126415
GOTERM_BP_FAT	GO:0030336~negative regulation of cell migration	GO:0030336	17258131, 17269717, 17386700, 17309544, 17367686, 17374488, 17466505, 17508609, 17315718, 17266107, 17438584, 17451443, 17484701	0.0129036
GOTERM_BP_FAT	GO:0055076~transition metal ion homeostasis	GO:0055076	17503937, 17480078, 17364948, 17434490, 17503942, 17308299, 17383892, 17447803, 17522555	0.0131107
GOTERM_BP_FAT	GO:0006875~cellular metal ion homeostasis	GO:0006875	17503937, 17360216, 17277794, 17411527, 17530000, 17503942, 17437213, 17333731, 17315718, 17341276, 17215873, 17227536, 17218430, 17523650, 17214142, 17411647, 17431315, 17410332, 17308299, 17277084, 17532569, 17307860, 17383892	0.013206
GOTERM_BP_FAT	GO:0090025~regulation of monocyte chemotaxis	GO:0090025	17411527, 17523650, 17532569, 17337796	0.0133834
GOTERM_BP_FAT	GO:0042534~regulation of tumor necrosis factor biosynthetic process	GO:0042534	17540154, 17523650, 17226736, 17374488	0.0133834
GOTERM_BP_FAT	GO:0072643~interferon-gamma secretion	GO:0072643	17219382, 17429933, 17218430, 17455319	0.0133834
GOTERM_BP_FAT	GO:0046597~negative regulation of viral entry into host cell	GO:0046597	17497718, 17250183, 17497713, 17484701	0.0133834
GOTERM_BP_FAT	GO:0022604~regulation of cell morphogenesis	GO:0022604	17347435, 17411605, 17226420, 17363407, 17456176, 17472235, 17367055, 17258131, 17346155, 17286707, 17419483, 17512833, 17400000, 17413500, 17386540, 17406760, 17508609, 17264424, 17453726, 17451443, 17370551, 17439830, 17536364, 17277084, 17307860	0.0134662
GOTERM_BP_FAT	GO:0007204~positive regulation of cytosolic calcium ion concentration	GO:0007204	17360216, 17277794, 17411527, 17437213, 17333731, 17341276, 17315718, 17215873, 17227536, 17218430, 17214142, 17411647, 17431315, 17532569, 17307860	0.0135263
GOTERM_BP_FAT	GO:1902532~negative regulation of intracellular signal transduction	GO:1902532	17525894, 17258131, 17244486, 17379606, 17245399, 17241032, 17392991, 17386700, 17360216, 17411527, 17524698, 17286472, 17374488, 17472030, 17429933, 17388733, 17222549, 17218430, 17400418, 17347163, 17474974	0.0135421
GOTERM_BP_FAT	GO:0002287~alpha-beta T cell activation involved in immune response	GO:0002287	17523650, 17363407, 17406760, 17277404, 17256242, 17315718	0.0135465
GOTERM_BP_FAT	GO:0051146~striated muscle cell differentiation	GO:0051146	17335506, 17288896, 17264651, 17461897, 17367652, 17466505, 17508609, 17337232, 17500992, 17331429, 17332228, 17356743, 17431315, 17285964, 17456176, 17401673, 17256242	0.0143092
GOTERM_BP_FAT	GO:0002790~peptide secretion	GO:0002790	17314011, 17526583, 17288716, 17399823, 17367686, 17461897, 17405414, 17469894, 17411647, 17407363, 17363407, 17437213, 17318502, 17520043, 17315718	0.0143092
GOTERM_BP_FAT	GO:0007049~cell cycle	GO:0007049	17493614, 17284247, 17395414, 17226736, 17306816, 17517554, 17269845, 17231591, 17314011, 17227536, 17500327, 17491378, 17363407, 17496920, 17392991, 17309544, 17470060, 17374488, 17315152, 17436574, 17264424, 17419840, 17233811, 17434297, 17327635, 17450770, 17411605, 17377926, 17524698, 17292974, 17270888, 17222825, 17267021, 17516921, 17226420, 17335540, 17350740, 17456176, 17472235, 17246803,…	0.0143119
GOTERM_BP_FAT	GO:0070482~response to oxygen levels	GO:0070482	17241032, 17386700, 17218060, 17461897, 17358797, 17437213, 17466505, 17269845, 17487001, 17244140, 17497525, 17500327, 17540154, 17436237, 17469894, 17307860, 17400339, 17226593	0.0143216
GOTERM_BP_FAT	GO:1904019~epithelial cell apoptotic process	GO:1904019	17392991, 17386700, 17447259, 17358797, 17218430, 17374488, 17408662, 17401673	0.0143444
GOTERM_BP_FAT	GO:0009991~response to extracellular stimulus	GO:0009991	17476076, 17379606, 17386700, 17218060, 17411527, 17461897, 17524698, 17443286, 17367004, 17269845, 17429933, 17279349, 17244140, 17500327, 17217182, 17335540, 17439830, 17540154, 17313100, 17256242, 17383892	0.0145156
GOTERM_BP_FAT	GO:2000378~negative regulation of reactive oxygen species metabolic process	GO:2000378	17429933, 17269717, 17512809, 17267021, 17269845, 17315718	0.0145488
GOTERM_BP_FAT	GO:1903725~regulation of phospholipid metabolic process	GO:1903725	17251303, 17419483, 17411527, 17401846, 17487361, 17307860	0.0145488
GOTERM_BP_FAT	GO:2001244~positive regulation of intrinsic apoptotic signaling pathway	GO:2001244	17258131, 17306906, 17399823, 17400418, 17407363, 17520315	0.0145488
GOTERM_BP_FAT	GO:0044723~single-organism carbohydrate metabolic process	GO:0044723	17219382, 17543045, 17317675, 17525329, 17237937, 17260761, 17314888, 17493632, 17394694, 17424077, 17404329, 17241032, 17286707, 17269717, 17339108, 17332050, 17405414, 17298473, 17315718, 17317015, 17313100, 17281721, 17277084, 17307860, 17437611, 17381630	0.0147307
GOTERM_BP_FAT	GO:0055088~lipid homeostasis	GO:0055088	17484909, 17493632, 17315312, 17269717, 17461897, 17228544, 17356743, 17487361, 17318502	0.0149856
GOTERM_BP_FAT	GO:0010632~regulation of epithelial cell migration	GO:0010632	17379606, 17429933, 17386700, 17451443, 17218060, 17413500, 17508300, 17374488, 17456176, 17406760, 17307860	0.015002
GOTERM_BP_FAT	GO:0030148~sphingolipid biosynthetic process	GO:0030148	17461897, 17325198, 17317675, 17414434, 17525329, 17237937, 17371374	0.0150549
GOTERM_BP_FAT	GO:0031532~actin cytoskeleton reorganization	GO:0031532	17438584, 17226420, 17277794, 17407363, 17363407, 17472235, 17260761	0.0150549
GOTERM_BP_FAT	GO:0042035~regulation of cytokine biosynthetic process	GO:0042035	17546101, 17540154, 17523650, 17546109, 17226736, 17374488, 17379938, 17250533	0.0150769
GOTERM_BP_FAT	GO:0060761~negative regulation of response to cytokine stimulus	GO:0060761	17212174, 17245399, 17438584, 17227536, 17367686	0.0152285
GOTERM_BP_FAT	GO:0007249~I-kappaB kinase/NF-kappaB signaling	GO:0007249	17429933, 17491193, 17546101, 17306906, 17447259, 17218060, 17218430, 17461807, 17399802, 17466003, 17546109, 17286472, 17522555	0.0152661
GOTERM_BP_FAT	GO:0050766~positive regulation of phagocytosis	GO:0050766	17266107, 17438584, 17346528, 17519282, 17404200, 17229607	0.0155996
GOTERM_BP_FAT	GO:0002449~lymphocyte mediated immunity	GO:0002449	17260369, 17343918, 17239354, 17346528, 17358797, 17519282, 17277404, 17485589, 17338378, 17227536, 17232112, 17306906, 17487489, 17229607	0.0156286
GOTERM_BP_FAT	GO:0010810~regulation of cell-substrate adhesion	GO:0010810	17319037, 17286707, 17394175, 17451443, 17530000, 17439830, 17400000, 17434297, 17374488, 17517097, 17307860	0.016111
GOTERM_BP_FAT	GO:0045732~positive regulation of protein catabolic process	GO:0045732	17525894, 17497525, 17528329, 17461897, 17536364, 17264884, 17508300, 17270583, 17277084, 17307860, 17447803	0.016111
GOTERM_BP_FAT	GO:0034379~very-low-density lipoprotein particle assembly	GO:0034379	17315312, 17228544, 17318502	0.0162224
GOTERM_BP_FAT	GO:0034498~early endosome to Golgi transport	GO:0034498	17242449, 17528329, 17454551	0.0162224
GOTERM_BP_FAT	GO:0050711~negative regulation of interleukin-1 secretion	GO:0050711	17429933, 17212174, 17315718	0.0162224
GOTERM_BP_FAT	GO:0001501~skeletal system development	GO:0001501	17379606, 17465906, 17294738, 17443286, 17405414, 17299329, 17374488, 17255458, 17315718, 17388733, 17317015, 17227536, 17287827, 17419840, 17211795, 17411647, 17526707, 17518962, 17377940, 17277084, 17256242, 17522555	0.016313
GOTERM_BP_FAT	GO:0050777~negative regulation of immune response	GO:0050777	17266107, 17245399, 17474371, 17227536, 17299329, 17523650, 17363407, 17532569, 17229607	0.0163391
GOTERM_BP_FAT	GO:0009892~negative regulation of metabolic process	GO:0009892	17292634, 17212174, 17276776, 17497718, 17463833, 17411527, 17466505, 17463673, 17269845, 17260761, 17231591, 17388733, 17429933, 17278268, 17227536, 17500327, 17480078, 17491378, 17512809, 17291694, 17526707, 17377940, 17532569, 17474974, 17244486, 17525894, 17245399, 17241032, 17323297, 17269717, 17327465, 17496514, 17379938, 17374488, 17315152, 17393357, 17216469, 17315718, 17501962, 17436574,…	0.0164253
GOTERM_BP_FAT	GO:0097305~response to alcohol	GO:0097305	17392991, 17399823, 17500327, 17269717, 17540154, 17543045, 17470580, 17353747, 17307860, 17472235, 17256242	0.0166878
GOTERM_BP_FAT	GO:0032652~regulation of interleukin-1 production	GO:0032652	17429933, 17524107, 17212174, 17327580, 17363407, 17315718	0.0166999
GOTERM_BP_FAT	GO:0097194~execution phase of apoptosis	GO:0097194	17487876, 17429933, 17392991, 17244140, 17309544, 17520315	0.0166999
GOTERM_BP_FAT	GO:0009628~response to abiotic stimulus	GO:0009628	17546101, 17461897, 17411527, 17358797, 17524698, 17546109, 17222825, 17466505, 17269845, 17227536, 17244140, 17497525, 17217399, 17500327, 17540154, 17332228, 17469894, 17436237, 17470580, 17296174, 17363407, 17400339, 17246803, 17450121, 17464950, 17241032, 17212185, 17392991, 17386700, 17218060, 17277794, 17374488, 17353747, 17437213, 17315718, 17369126, 17436574, 17279349, 17487001, 17218430,…	0.0169081
GOTERM_BP_FAT	GO:0006629~lipid metabolic process	GO:0006629	17472114, 17367686, 17461897, 17411527, 17346528, 17364111, 17530000, 17543045, 17317675, 17371427, 17443286, 17355984, 17401846, 17318502, 17525329, 17314888, 17237937, 17260761, 17520315, 17371374, 17251303, 17493632, 17231229, 17228544, 17452705, 17470580, 17510462, 17363407, 17276787, 17525894, 17419483, 17218060, 17408945, 17332050, 17340953, 17487361, 17337796, 17246310, 17414434, 17393357,…	0.0169097
GOTERM_BP_FAT	GO:0042886~amide transport	GO:0042886	17258131, 17526583, 17399823, 17461897, 17367686, 17405414, 17407363, 17437213, 17318502, 17315718, 17314011, 17288716, 17411647, 17469894, 17363407, 17520043	0.016919
GOTERM_BP_FAT	GO:0010951~negative regulation of endopeptidase activity	GO:0010951	17379606, 17525894, 17388733, 17480078, 17524698, 17443286, 17374488, 17394153, 17474974	0.017048
GOTERM_BP_FAT	GO:0032692~negative regulation of interleukin-1 production	GO:0032692	17429933, 17212174, 17327580, 17315718	0.0174179
GOTERM_BP_FAT	GO:0038093~Fc receptor signaling pathway	GO:0038093	17260369, 17462796, 17470627, 17296174	0.0174179
GOTERM_BP_FAT	GO:0042119~neutrophil activation	GO:0042119	17266107, 17239354, 17336157, 17214142	0.0174179
GOTERM_BP_FAT	GO:0010720~positive regulation of cell development	GO:0010720	17244486, 17367055, 17286707, 17212185, 17339108, 17309544, 17411605, 17386700, 17332050, 17512833, 17411527, 17413500, 17400000, 17508609, 17264424, 17226420, 17453726, 17521917, 17218430, 17523650, 17456176, 17277084, 17307860, 17256242, 17226593	0.0174507
GOTERM_BP_FAT	GO:0070371~ERK1 and ERK2 cascade	GO:0070371	17258131, 17266952, 17286707, 17411527, 17346528, 17413500, 17266960, 17315718, 17388733, 17217399, 17218430, 17307860, 17256242, 17532569	0.0175324
GOTERM_BP_FAT	GO:0050801~ion homeostasis	GO:0050801	17411527, 17530000, 17503942, 17333731, 17341276, 17215873, 17227536, 17480078, 17411647, 17434490, 17410332, 17532569, 17447803, 17258131, 17503937, 17360216, 17277794, 17364948, 17437213, 17315718, 17218430, 17523650, 17214142, 17431315, 17308299, 17277084, 17307860, 17383892, 17522555	0.017566
GOTERM_BP_FAT	GO:0033077~T cell differentiation in thymus	GO:0033077	17227536, 17306906, 17497525, 17406285, 17543572, 17358797, 17434297	0.0178132
GOTERM_BP_FAT	GO:0048247~lymphocyte chemotaxis	GO:0048247	17266952, 17497525, 17364111, 17523650, 17307860, 17266960	0.0178506
GOTERM_BP_FAT	GO:0007010~cytoskeleton organization	GO:0007010	17457942, 17347435, 17493614, 17411605, 17377926, 17548585, 17407363, 17350040, 17260761, 17516921, 17266107, 17319037, 17438584, 17215873, 17500992, 17226420, 17352036, 17469894, 17296174, 17363407, 17472235, 17258131, 17367055, 17348156, 17419483, 17288896, 17417512, 17485226, 17277794, 17400000, 17334419, 17386540, 17315718, 17436574, 17264424, 17394175, 17217182, 17451443, 17505953, 17218430,…	0.0180392
GOTERM_BP_FAT	GO:0001889~liver development	GO:0001889	17450770, 17339108, 17461897, 17491378, 17512809, 17280729, 17379938, 17363407, 17456176, 17256242	0.0181027
GOTERM_BP_FAT	GO:0043551~regulation of phosphatidylinositol 3-kinase activity	GO:0043551	17251303, 17419483, 17411527, 17401846, 17307860	0.0181263
GOTERM_BP_FAT	GO:0050671~positive regulation of lymphocyte proliferation	GO:0050671	17219382, 17227536, 17523650, 17338959, 17437198, 17401846, 17363407, 17437213, 17483264	0.0185317
GOTERM_BP_FAT	GO:2000146~negative regulation of cell motility	GO:2000146	17258131, 17269717, 17386700, 17309544, 17367686, 17374488, 17466505, 17508609, 17315718, 17266107, 17438584, 17451443, 17484701	0.0186163
GOTERM_BP_FAT	GO:0051960~regulation of nervous system development	GO:0051960	17450770, 17510948, 17411527, 17367004, 17466505, 17516921, 17438584, 17226420, 17521917, 17411647, 17456176, 17525894, 17367055, 17244486, 17346155, 17212185, 17339108, 17309544, 17386700, 17269717, 17332050, 17512833, 17250183, 17406760, 17508609, 17325849, 17264424, 17453726, 17439830, 17218430, 17523650, 17277084, 17307860, 17256242, 17226593	0.0186549
GOTERM_BP_FAT	GO:1901214~regulation of neuron death	GO:1901214	17525894, 17241032, 17392991, 17269717, 17461897, 17379938, 17381058, 17503942, 17516921, 17497525, 17480078, 17313100, 17400418, 17282886, 17277084, 17307860	0.0186583
GOTERM_BP_FAT	GO:0045834~positive regulation of lipid metabolic process	GO:0045834	17484909, 17493632, 17419483, 17411527, 17443286, 17401846, 17363407, 17487361, 17318502, 17307860	0.01879
GOTERM_BP_FAT	GO:0044087~regulation of cellular component biogenesis	GO:0044087	17347435, 17510948, 17411605, 17461897, 17447451, 17358797, 17548585, 17337232, 17260761, 17319037, 17438584, 17226420, 17327580, 17500327, 17469894, 17296174, 17472235, 17446775, 17525894, 17277794, 17400000, 17386540, 17315718, 17218845, 17436574, 17394175, 17451443, 17536364, 17280729, 17307860, 17363470	0.0189379
GOTERM_BP_FAT	GO:0045444~fat cell differentiation	GO:0045444	17429933, 17450121, 17323297, 17218060, 17254300, 17526707, 17434490, 17379938, 17377940, 17401673, 17324998, 17346150	0.0190312
GOTERM_BP_FAT	GO:0042130~negative regulation of T cell proliferation	GO:0042130	17388733, 17231591, 17406285, 17394175, 17254171, 17379938	0.0190524
GOTERM_BP_FAT	GO:0032479~regulation of type I interferon production	GO:0032479	17546101, 17466003, 17546109, 17353747, 17455319, 17337232	0.0190524
GOTERM_BP_FAT	GO:0031324~negative regulation of cellular metabolic process	GO:0031324	17292634, 17212174, 17497718, 17463833, 17411527, 17466505, 17463673, 17269845, 17260761, 17231591, 17388733, 17429933, 17278268, 17227536, 17500327, 17480078, 17491378, 17512809, 17291694, 17526707, 17377940, 17474974, 17525894, 17244486, 17245399, 17241032, 17323297, 17269717, 17327465, 17496514, 17379938, 17374488, 17393357, 17216469, 17315718, 17436574, 17501962, 17419840, 17434297, 17518962,…	0.0191359
GOTERM_BP_FAT	GO:0000187~activation of MAPK activity	GO:0000187	17227536, 17497525, 17270888, 17296174, 17374488, 17456176, 17508609, 17250533	0.0191426
GOTERM_BP_FAT	GO:0008630~intrinsic apoptotic signaling pathway in response to DNA damage	GO:0008630	17388733, 17241032, 17392991, 17524698, 17400418, 17230045, 17408662, 17520315	0.0191426
GOTERM_BP_FAT	GO:0051048~negative regulation of secretion	GO:0051048	17212174, 17367686, 17508609, 17241409, 17315718, 17314011, 17429933, 17266107, 17272437, 17523650, 17510462, 17363407, 17246803	0.0191823
GOTERM_BP_FAT	GO:0050921~positive regulation of chemotaxis	GO:0050921	17319037, 17218835, 17523650, 17214142, 17374488, 17456176, 17532569, 17307860, 17337796	0.0193072
GOTERM_BP_FAT	GO:0006874~cellular calcium ion homeostasis	GO:0006874	17360216, 17277794, 17411527, 17530000, 17437213, 17333731, 17315718, 17341276, 17215873, 17227536, 17218430, 17523650, 17214142, 17411647, 17431315, 17410332, 17277084, 17532569, 17307860	0.0194608
GOTERM_BP_FAT	GO:0009968~negative regulation of signal transduction	GO:0009968	17212174, 17217048, 17528329, 17367686, 17411527, 17524698, 17299329, 17286472, 17472030, 17286719, 17260761, 17429933, 17388733, 17438584, 17227536, 17288716, 17365617, 17400418, 17469894, 17377940, 17287682, 17474974, 17258131, 17379606, 17244486, 17525894, 17241032, 17245399, 17392991, 17360216, 17386700, 17374488, 17406285, 17222549, 17218430, 17347163, 17277084, 17522555	0.0194994
GOTERM_BP_FAT	GO:0032801~receptor catabolic process	GO:0032801	17361890, 17493614, 17518962, 17269845	0.0196615
GOTERM_BP_FAT	GO:0006688~glycosphingolipid biosynthetic process	GO:0006688	17317675, 17414434, 17525329, 17237937	0.0196615
GOTERM_BP_FAT	GO:0045620~negative regulation of lymphocyte differentiation	GO:0045620	17388733, 17474371, 17406285, 17363407, 17455319	0.0196949
GOTERM_BP_FAT	GO:0032757~positive regulation of interleukin-8 production	GO:0032757	17219382, 17546101, 17546109, 17286472, 17315718	0.0196949
GOTERM_BP_FAT	GO:0032946~positive regulation of mononuclear cell proliferation	GO:0032946	17219382, 17227536, 17523650, 17338959, 17437198, 17401846, 17363407, 17437213, 17483264	0.0201056
GOTERM_BP_FAT	GO:0061008~hepaticobiliary system development	GO:0061008	17450770, 17339108, 17461897, 17491378, 17512809, 17280729, 17379938, 17363407, 17456176, 17256242	0.0202213
GOTERM_BP_FAT	GO:0050768~negative regulation of neurogenesis	GO:0050768	17525894, 17367055, 17346155, 17450770, 17269717, 17250183, 17367004, 17466505, 17406760, 17508609, 17325849, 17438584, 17226420, 17439830, 17277084	0.0202232
GOTERM_BP_FAT	GO:2001234~negative regulation of apoptotic signaling pathway	GO:2001234	17379606, 17388733, 17392991, 17386700, 17365617, 17524698, 17469894, 17299329, 17400418, 17286472, 17277084, 17474974	0.0202732
GOTERM_BP_FAT	GO:1901184~regulation of ERBB signaling pathway	GO:1901184	17379606, 17272437, 17466505, 17277084, 17445786, 17474974	0.0203062
GOTERM_BP_FAT	GO:0032610~interleukin-1 alpha production	GO:0032610	17524107, 17212174, 17315718	0.0205109
GOTERM_BP_FAT	GO:0014902~myotube differentiation	GO:0014902	17332228, 17356743, 17431315, 17367652, 17285964, 17401673, 17456176, 17337232	0.0209652
GOTERM_BP_FAT	GO:0002698~negative regulation of immune effector process	GO:0002698	17266107, 17245399, 17474371, 17227536, 17299329, 17523650, 17363407, 17229607	0.0209652
GOTERM_BP_FAT	GO:0051092~positive regulation of NF-kappaB transcription factor activity	GO:0051092	17215650, 17245399, 17306906, 17497525, 17217048, 17461807, 17286472, 17522555	0.0209652
GOTERM_BP_FAT	GO:0046638~positive regulation of alpha-beta T cell differentiation	GO:0046638	17543572, 17523650, 17526707, 17363407, 17256242	0.0213447
GOTERM_BP_FAT	GO:0034333~adherens junction assembly	GO:0034333	17394175, 17417512, 17451443, 17400000, 17408662, 17307860	0.0216127
GOTERM_BP_FAT	GO:0051726~regulation of cell cycle	GO:0051726	17493614, 17411605, 17284247, 17377926, 17524698, 17292974, 17270888, 17267021, 17222825, 17306816, 17269845, 17314011, 17231591, 17227536, 17500327, 17491378, 17335540, 17350740, 17456176, 17363407, 17246803, 17258131, 17348156, 17392991, 17269717, 17218060, 17374488, 17436574, 17419840, 17254171, 17434297, 17256242	0.0216906
GOTERM_BP_FAT	GO:0000910~cytokinesis	GO:0000910	17348156, 17392991, 17226420, 17377926, 17512833, 17491378, 17517554, 17269845	0.0219203
GOTERM_BP_FAT	GO:0006639~acylglycerol metabolic process	GO:0006639	17484909, 17493632, 17346528, 17543045, 17470580, 17487361, 17318502, 17246310	0.0219203
GOTERM_BP_FAT	GO:0048259~regulation of receptor-mediated endocytosis	GO:0048259	17218820, 17411605, 17480078, 17332050, 17518962, 17487361, 17337232	0.0220039
GOTERM_BP_FAT	GO:0033233~regulation of protein sumoylation	GO:0033233	17436574, 17498015, 17304493, 17400339	0.0220568
GOTERM_BP_FAT	GO:0018108~peptidyl-tyrosine phosphorylation	GO:0018108	17269717, 17419483, 17411527, 17496514, 17508609, 17315718, 17388733, 17438584, 17227536, 17427585, 17218430, 17277084, 17307860, 17246803	0.0224513
GOTERM_BP_FAT	GO:0071822~protein complex subunit organization	GO:0071822	17493614, 17548585, 17286472, 17260761, 17429933, 17244140, 17500327, 17480078, 17469894, 17296174, 17525894, 17341681, 17241032, 17245399, 17332050, 17386540, 17315718, 17436574, 17218845, 17306906, 17264424, 17536364, 17393658, 17518962, 17307860, 17363470, 17347435, 17475821, 17450770, 17358797, 17292974, 17337232, 17524107, 17226420, 17327580, 17472235, 17446775, 17379606, 17400000, 17334419,…	0.0228733
GOTERM_BP_FAT	GO:0032606~type I interferon production	GO:0032606	17546101, 17466003, 17546109, 17353747, 17455319, 17337232	0.0229727
GOTERM_BP_FAT	GO:0010595~positive regulation of endothelial cell migration	GO:0010595	17429933, 17386700, 17218060, 17374488, 17456176, 17307860	0.0229727
GOTERM_BP_FAT	GO:1903727~positive regulation of phospholipid metabolic process	GO:1903727	17419483, 17411527, 17401846, 17487361, 17307860	0.0230766
GOTERM_BP_FAT	GO:0046849~bone remodeling	GO:0046849	17319037, 17497525, 17439830, 17347163, 17437213, 17307860, 17315718	0.023147
GOTERM_BP_FAT	GO:0070374~positive regulation of ERK1 and ERK2 cascade	GO:0070374	17266952, 17388733, 17286707, 17217399, 17346528, 17413500, 17218430, 17532569, 17307860, 17256242, 17266960	0.0232888
GOTERM_BP_FAT	GO:0070271~protein complex biogenesis	GO:0070271	17347435, 17493614, 17358797, 17292974, 17548585, 17286472, 17337232, 17260761, 17429933, 17524107, 17244140, 17226420, 17327580, 17500327, 17480078, 17469894, 17296174, 17472235, 17446775, 17341681, 17525894, 17379606, 17332050, 17400000, 17334419, 17386540, 17302061, 17508609, 17249787, 17315718, 17218845, 17494041, 17436574, 17306906, 17264424, 17235915, 17356743, 17536364, 17393658, 17280729,…	0.023365
GOTERM_BP_FAT	GO:0018212~peptidyl-tyrosine modification	GO:0018212	17269717, 17419483, 17411527, 17496514, 17508609, 17315718, 17388733, 17438584, 17227536, 17427585, 17218430, 17277084, 17307860, 17246803	0.0235894
GOTERM_BP_FAT	GO:0006461~protein complex assembly	GO:0006461	17347435, 17493614, 17358797, 17292974, 17548585, 17286472, 17337232, 17260761, 17429933, 17524107, 17244140, 17226420, 17327580, 17500327, 17480078, 17469894, 17296174, 17472235, 17446775, 17341681, 17525894, 17379606, 17332050, 17400000, 17334419, 17386540, 17302061, 17508609, 17249787, 17315718, 17218845, 17494041, 17436574, 17306906, 17264424, 17235915, 17356743, 17536364, 17393658, 17280729,…	0.0237563
GOTERM_BP_FAT	GO:0043903~regulation of symbiosis, encompassing mutualism through parasitism	GO:0043903	17238367, 17497718, 17512833, 17466003, 17250183, 17394153, 17520315, 17216469, 17429933, 17338364, 17452070, 17484701, 17497713, 17313050, 17226593, 17522555	0.0237809
GOTERM_BP_FAT	GO:0050715~positive regulation of cytokine secretion	GO:0050715	17219382, 17524107, 17419483, 17470627, 17218430, 17353747, 17455319, 17315718	0.0239201
GOTERM_BP_FAT	GO:0006638~neutral lipid metabolic process	GO:0006638	17484909, 17493632, 17346528, 17543045, 17470580, 17487361, 17318502, 17246310	0.0239201
GOTERM_BP_FAT	GO:2001243~negative regulation of intrinsic apoptotic signaling pathway	GO:2001243	17379606, 17388733, 17392991, 17386700, 17524698, 17400418, 17474974	0.0243293
GOTERM_BP_FAT	GO:0042108~positive regulation of cytokine biosynthetic process	GO:0042108	17546101, 17540154, 17523650, 17546109, 17226736, 17374488	0.0243869
GOTERM_BP_FAT	GO:0051017~actin filament bundle assembly	GO:0051017	17457942, 17394175, 17277794, 17400000, 17218430, 17307860, 17472235, 17260761, 17315718	0.0244521
GOTERM_BP_FAT	GO:0071634~regulation of transforming growth factor beta production	GO:0071634	17526583, 17218060, 17374488, 17456176	0.0246041
GOTERM_BP_FAT	GO:0014002~astrocyte development	GO:0014002	17367055, 17503937, 17399823, 17407363	0.0246041
GOTERM_BP_FAT	GO:0045927~positive regulation of growth	GO:0045927	17411605, 17512833, 17346528, 17405414, 17466505, 17437213, 17508609, 17516921, 17315718, 17264424, 17411647, 17280729, 17307860, 17455319	0.0247618
GOTERM_BP_FAT	GO:0030073~insulin secretion	GO:0030073	17314011, 17526583, 17288716, 17367686, 17461897, 17469894, 17405414, 17363407, 17437213, 17318502, 17520043	0.0248143
GOTERM_BP_FAT	GO:2000116~regulation of cysteine-type endopeptidase activity	GO:2000116	17379606, 17388733, 17244140, 17399823, 17327580, 17358797, 17524698, 17443286, 17407363, 17374488, 17347163, 17474974	0.0248149
GOTERM_BP_FAT	GO:0002762~negative regulation of myeloid leukocyte differentiation	GO:0002762	17411527, 17434297, 17454179, 17256242, 17522555	0.0248916
GOTERM_BP_FAT	GO:0070265~necrotic cell death	GO:0070265	17306906, 17358797, 17280729, 17281721, 17286472	0.0248916
GOTERM_BP_FAT	GO:0002429~immune response-activating cell surface receptor signaling pathway	GO:0002429	17260369, 17438584, 17227536, 17411527, 17299329, 17401846, 17277084, 17437213, 17333731, 17341276	0.024986
GOTERM_BP_FAT	GO:0007015~actin filament organization	GO:0007015	17347435, 17457942, 17277794, 17400000, 17334419, 17548585, 17386540, 17260761, 17315718, 17319037, 17226420, 17394175, 17218430, 17296174, 17307860, 17472235	0.025078
GOTERM_BP_FAT	GO:0050769~positive regulation of neurogenesis	GO:0050769	17244486, 17367055, 17212185, 17339108, 17309544, 17386700, 17332050, 17512833, 17411527, 17508609, 17264424, 17226420, 17453726, 17521917, 17218430, 17523650, 17456176, 17277084, 17307860, 17256242, 17226593	0.0251511
GOTERM_BP_FAT	GO:0034116~positive regulation of heterotypic cell-cell adhesion	GO:0034116	17388733, 17286707, 17337232	0.0252136
GOTERM_BP_FAT	GO:0071594~thymocyte aggregation	GO:0071594	17227536, 17306906, 17497525, 17406285, 17543572, 17358797, 17434297	0.0255513
GOTERM_BP_FAT	GO:0030968~endoplasmic reticulum unfolded protein response	GO:0030968	17465906, 17386700, 17313100, 17405414, 17270888, 17229556	0.025856
GOTERM_BP_FAT	GO:0055074~calcium ion homeostasis	GO:0055074	17360216, 17277794, 17411527, 17530000, 17437213, 17333731, 17315718, 17341276, 17215873, 17227536, 17218430, 17523650, 17214142, 17411647, 17431315, 17410332, 17277084, 17532569, 17307860	0.0258798
GOTERM_BP_FAT	GO:1903532~positive regulation of secretion by cell	GO:1903532	17219382, 17419483, 17411605, 17461897, 17519282, 17299329, 17405414, 17353747, 17437213, 17315718, 17524107, 17288716, 17394175, 17452705, 17218430, 17470627, 17508300, 17455319	0.0262367
GOTERM_BP_FAT	GO:0030258~lipid modification	GO:0030258	17493632, 17315312, 17332050, 17228544, 17530000, 17443286, 17340953, 17318502, 17337796, 17246310, 17237937	0.0264101
GOTERM_BP_FAT	GO:0032846~positive regulation of homeostatic process	GO:0032846	17388733, 17497525, 17360216, 17218060, 17461897, 17452705, 17439830, 17304493, 17363407, 17327635, 17315152, 17315718	0.0264508
GOTERM_BP_FAT	GO:0051641~cellular localization	GO:0051641	17526583, 17493614, 17411527, 17447451, 17548585, 17269845, 17372307, 17483264, 17314011, 17429933, 17458573, 17227536, 17484966, 17469894, 17526707, 17525894, 17498015, 17529662, 17392991, 17257599, 17269717, 17530348, 17332050, 17519282, 17386540, 17239227, 17454551, 17414434, 17393357, 17315718, 17264424, 17218430, 17536364, 17334932, 17518962, 17307860, 17475821, 17239354, 17450770, 17217048,…	0.0267283
GOTERM_BP_FAT	GO:0006066~alcohol metabolic process	GO:0006066	17219382, 17525894, 17276787, 17332050, 17364111, 17543045, 17443286, 17355984, 17260761, 17493632, 17315312, 17228544, 17307860	0.0268073
GOTERM_BP_FAT	GO:0022008~neurogenesis	GO:0022008	17399823, 17411527, 17466505, 17463673, 17269845, 17388733, 17480078, 17521917, 17363407, 17367055, 17525894, 17244486, 17241032, 17212185, 17309544, 17386700, 17269717, 17332050, 17379938, 17406760, 17325849, 17264424, 17394175, 17419840, 17434297, 17218430, 17523650, 17408662, 17307860, 17226593, 17450770, 17461897, 17358797, 17407363, 17367004, 17337232, 17516921, 17438584, 17226420, 17411647,…	0.0268451
GOTERM_BP_FAT	GO:0043281~regulation of cysteine-type endopeptidase activity involved in apoptotic process	GO:0043281	17379606, 17388733, 17244140, 17399823, 17358797, 17524698, 17443286, 17407363, 17374488, 17347163, 17474974	0.0272389
GOTERM_BP_FAT	GO:0071604~transforming growth factor beta production	GO:0071604	17526583, 17218060, 17374488, 17456176	0.027303
GOTERM_BP_FAT	GO:0043372~positive regulation of CD4-positive, alpha-beta T cell differentiation	GO:0043372	17543572, 17523650, 17363407, 17256242	0.027303
GOTERM_BP_FAT	GO:0050435~beta-amyloid metabolic process	GO:0050435	17525894, 17480078, 17277084, 17269845	0.027303
GOTERM_BP_FAT	GO:0048468~cell development	GO:0048468	17526583, 17399823, 17411527, 17466505, 17269845, 17372307, 17388733, 17500992, 17227536, 17480078, 17521917, 17332228, 17436237, 17526707, 17296174, 17244486, 17525894, 17367055, 17392991, 17212185, 17309544, 17288896, 17386700, 17269717, 17332050, 17406760, 17325849, 17264424, 17394175, 17419840, 17434297, 17331429, 17218430, 17536364, 17523650, 17518962, 17285964, 17307860, 17226593, 17520043,…	0.0273206
GOTERM_BP_FAT	GO:0061572~actin filament bundle organization	GO:0061572	17457942, 17394175, 17277794, 17400000, 17218430, 17307860, 17472235, 17260761, 17315718	0.0273548
GOTERM_BP_FAT	GO:0001933~negative regulation of protein phosphorylation	GO:0001933	17525894, 17258131, 17217283, 17244486, 17245399, 17241032, 17411527, 17292974, 17496514, 17472030, 17429933, 17227536, 17254171, 17451443, 17222549, 17347163, 17456176, 17277084	0.0274004
GOTERM_BP_FAT	GO:0051495~positive regulation of cytoskeleton organization	GO:0051495	17347435, 17438584, 17226420, 17394175, 17277794, 17400000, 17296174, 17386540, 17307860, 17260761, 17363470	0.0280786
GOTERM_BP_FAT	GO:0010563~negative regulation of phosphorus metabolic process	GO:0010563	17525894, 17258131, 17244486, 17217283, 17241032, 17245399, 17269717, 17411527, 17524698, 17292974, 17496514, 17472030, 17260761, 17429933, 17501962, 17438584, 17227536, 17254171, 17451443, 17222549, 17347163, 17456176, 17277084	0.028517
GOTERM_BP_FAT	GO:0045936~negative regulation of phosphate metabolic process	GO:0045936	17525894, 17258131, 17244486, 17217283, 17241032, 17245399, 17269717, 17411527, 17524698, 17292974, 17496514, 17472030, 17260761, 17429933, 17501962, 17438584, 17227536, 17254171, 17451443, 17222549, 17347163, 17456176, 17277084	0.028517
GOTERM_BP_FAT	GO:0043470~regulation of carbohydrate catabolic process	GO:0043470	17241032, 17269717, 17231229, 17314888, 17393357	0.0287734
GOTERM_BP_FAT	GO:0030260~entry into host cell	GO:0030260	17497718, 17493614, 17250183, 17497713, 17484701	0.0287734
GOTERM_BP_FAT	GO:2000514~regulation of CD4-positive, alpha-beta T cell activation	GO:2000514	17388733, 17543572, 17523650, 17363407, 17256242	0.0287734
GOTERM_BP_FAT	GO:0044409~entry into host	GO:0044409	17497718, 17493614, 17250183, 17497713, 17484701	0.0287734
GOTERM_BP_FAT	GO:0051806~entry into cell of other organism involved in symbiotic interaction	GO:0051806	17497718, 17493614, 17250183, 17497713, 17484701	0.0287734
GOTERM_BP_FAT	GO:0046718~viral entry into host cell	GO:0046718	17497718, 17493614, 17250183, 17497713, 17484701	0.0287734
GOTERM_BP_FAT	GO:0071622~regulation of granulocyte chemotaxis	GO:0071622	17319037, 17542751, 17218835, 17214142, 17374488	0.0287734
GOTERM_BP_FAT	GO:0051828~entry into other organism involved in symbiotic interaction	GO:0051828	17497718, 17493614, 17250183, 17497713, 17484701	0.0287734
GOTERM_BP_FAT	GO:0051196~regulation of coenzyme metabolic process	GO:0051196	17241032, 17269717, 17231229, 17314888, 17393357	0.0287734
GOTERM_BP_FAT	GO:0045669~positive regulation of osteoblast differentiation	GO:0045669	17323297, 17230045, 17379938, 17484701, 17522555, 17315718	0.0289608
GOTERM_BP_FAT	GO:0042147~retrograde transport, endosome to Golgi	GO:0042147	17242449, 17217048, 17528329, 17447451, 17462059, 17454551	0.0289608
GOTERM_BP_FAT	GO:0034620~cellular response to unfolded protein	GO:0034620	17465906, 17386700, 17313100, 17405414, 17270888, 17229556	0.0289608
GOTERM_BP_FAT	GO:0002456~T cell mediated immunity	GO:0002456	17260369, 17227536, 17338378, 17306906, 17239354, 17519282, 17487489	0.0294603
GOTERM_BP_FAT	GO:0030282~bone mineralization	GO:0030282	17242785, 17218060, 17532569, 17307860, 17241409, 17255458, 17522555	0.0294603
GOTERM_BP_FAT	GO:0045926~negative regulation of growth	GO:0045926	17244486, 17503937, 17231591, 17450121, 17335506, 17346155, 17226420, 17423479, 17439830, 17524698, 17406760, 17503942, 17315152	0.0297862
GOTERM_BP_FAT	GO:0010821~regulation of mitochondrion organization	GO:0010821	17379606, 17319037, 17238367, 17461897, 17358797, 17548274, 17508609, 17414434, 17272745, 17269845, 17474974	0.0298208
GOTERM_BP_FAT	GO:0019637~organophosphate metabolic process	GO:0019637	17219382, 17229391, 17411527, 17530000, 17543045, 17355984, 17401846, 17260761, 17520315, 17314888, 17251303, 17231229, 17452070, 17338472, 17418904, 17229389, 17241032, 17419483, 17269717, 17277794, 17408945, 17332050, 17429454, 17374488, 17487361, 17337796, 17315718, 17393357, 17279349, 17235915, 17393658, 17281721, 17307860, 17437611, 17381630, 17520043	0.0298832
GOTERM_BP_FAT	GO:0046685~response to arsenic-containing substance	GO:0046685	17243034, 17436574, 17429933, 17360216	0.030153
GOTERM_BP_FAT	GO:0070266~necroptotic process	GO:0070266	17306906, 17358797, 17281721, 17286472	0.030153
GOTERM_BP_FAT	GO:0006026~aminoglycan catabolic process	GO:0006026	17388733, 17474371, 17217399, 17408897	0.030153
GOTERM_BP_FAT	GO:0038066~p38MAPK cascade	GO:0038066	17429933, 17226736, 17347163, 17456176	0.030153
GOTERM_BP_FAT	GO:0001765~membrane raft assembly	GO:0001765	17400000, 17518962, 17337232	0.0303069
GOTERM_BP_FAT	GO:0071243~cellular response to arsenic-containing substance	GO:0071243	17243034, 17429933, 17360216	0.0303069
GOTERM_BP_FAT	GO:1902715~positive regulation of interferon-gamma secretion	GO:1902715	17219382, 17218430, 17455319	0.0303069
GOTERM_BP_FAT	GO:0033623~regulation of integrin activation	GO:0033623	17218845, 17260761, 17315718	0.0303069
GOTERM_BP_FAT	GO:1990440~positive regulation of transcription from RNA polymerase II promoter in response to endoplasmic reticulum stress	GO:1990440	17313100, 17379938, 17229556	0.0303069
GOTERM_BP_FAT	GO:0022411~cellular component disassembly	GO:0022411	17245399, 17241032, 17238367, 17450770, 17332050, 17512833, 17461897, 17548585, 17238558, 17508609, 17337232, 17260761, 17269845, 17216469, 17487876, 17338364, 17264424, 17472235	0.0303485
GOTERM_BP_FAT	GO:0010822~positive regulation of mitochondrion organization	GO:0010822	17379606, 17319037, 17358797, 17548274, 17508609, 17414434, 17272745, 17269845, 17474974	0.0304883
GOTERM_BP_FAT	GO:0032526~response to retinoic acid	GO:0032526	17332050, 17411527, 17524698, 17218430, 17377940, 17437213, 17307860, 17256242	0.0306635
GOTERM_BP_FAT	GO:0038083~peptidyl-tyrosine autophosphorylation	GO:0038083	17419483, 17427585, 17411527, 17218430, 17307860	0.0308414
GOTERM_BP_FAT	GO:0051193~regulation of cofactor metabolic process	GO:0051193	17241032, 17269717, 17231229, 17314888, 17393357	0.0308414
GOTERM_BP_FAT	GO:1903202~negative regulation of oxidative stress-induced cell death	GO:1903202	17288716, 17386700, 17461897, 17313100, 17456176	0.0308414
GOTERM_BP_FAT	GO:0032413~negative regulation of ion transmembrane transporter activity	GO:0032413	17379606, 17258131, 17215873, 17360216, 17287682	0.0308414
GOTERM_BP_FAT	GO:0006641~triglyceride metabolic process	GO:0006641	17484909, 17493632, 17346528, 17543045, 17470580, 17487361, 17318502	0.0308457
GOTERM_BP_FAT	GO:0061024~membrane organization	GO:0061024	17450770, 17493614, 17239354, 17377926, 17461897, 17407363, 17401846, 17337232, 17372307, 17269845, 17520315, 17483264, 17438584, 17500992, 17497525, 17226420, 17363407, 17229607, 17446775, 17258131, 17392991, 17269717, 17288896, 17400000, 17322163, 17374488, 17239227, 17270583, 17338378, 17264424, 17221662, 17331429, 17518962, 17226593	0.03146
GOTERM_BP_FAT	GO:0050870~positive regulation of T cell activation	GO:0050870	17219382, 17227536, 17497525, 17543572, 17523650, 17338959, 17526707, 17363407, 17256242, 17483264	0.0314932
GOTERM_BP_FAT	GO:0032874~positive regulation of stress-activated MAPK cascade	GO:0032874	17429933, 17367686, 17270888, 17286472, 17296174, 17350740, 17347163, 17456176, 17307860	0.0315854
GOTERM_BP_FAT	GO:0009895~negative regulation of catabolic process	GO:0009895	17245399, 17241032, 17411605, 17269717, 17452705, 17512809, 17518962, 17277084, 17508609	0.0315854
GOTERM_BP_FAT	GO:0055082~cellular chemical homeostasis	GO:0055082	17461897, 17411527, 17530000, 17270888, 17503942, 17333731, 17341276, 17314011, 17215873, 17227536, 17493632, 17411647, 17469894, 17410332, 17532569, 17258131, 17503937, 17360216, 17277794, 17437213, 17315718, 17218430, 17523650, 17214142, 17431315, 17308299, 17277084, 17307860, 17383892	0.0320394
GOTERM_BP_FAT	GO:1903409~reactive oxygen species biosynthetic process	GO:1903409	17429933, 17232112, 17269717, 17218060, 17540154, 17519282, 17307860	0.0322731
GOTERM_BP_FAT	GO:0070227~lymphocyte apoptotic process	GO:0070227	17388733, 17306906, 17497525, 17411527, 17358797, 17299329, 17286472	0.0322731
GOTERM_BP_FAT	GO:0060191~regulation of lipase activity	GO:0060191	17218820, 17218430, 17443286, 17363407, 17401673, 17487361	0.0322918
GOTERM_BP_FAT	GO:0046879~hormone secretion	GO:0046879	17526583, 17367686, 17411527, 17461897, 17405414, 17437213, 17318502, 17315718, 17314011, 17288716, 17452705, 17411647, 17469894, 17363407, 17246803, 17520043	0.0325403
GOTERM_BP_FAT	GO:0051480~regulation of cytosolic calcium ion concentration	GO:0051480	17360216, 17277794, 17411527, 17437213, 17333731, 17341276, 17315718, 17215873, 17227536, 17218430, 17214142, 17411647, 17431315, 17532569, 17307860	0.0327065
GOTERM_BP_FAT	GO:0009636~response to toxic substance	GO:0009636	17503937, 17264651, 17411527, 17358797, 17280729, 17355984, 17503942, 17383892, 17400339	0.0327092
GOTERM_BP_FAT	GO:1900408~negative regulation of cellular response to oxidative stress	GO:1900408	17288716, 17386700, 17461897, 17313100, 17456176	0.0329948
GOTERM_BP_FAT	GO:0032720~negative regulation of tumor necrosis factor production	GO:0032720	17429933, 17245399, 17455319, 17256242, 17315718	0.0329948
GOTERM_BP_FAT	GO:1902883~negative regulation of response to oxidative stress	GO:1902883	17288716, 17386700, 17461897, 17313100, 17456176	0.0329948
GOTERM_BP_FAT	GO:0051402~neuron apoptotic process	GO:0051402	17392991, 17358797, 17379938, 17503942, 17381058, 17516921, 17497525, 17244140, 17313100, 17400418, 17282886, 17277084, 17307860	0.0330954
GOTERM_BP_FAT	GO:1903792~negative regulation of anion transport	GO:1903792	17367686, 17510462, 17374488, 17287682	0.0331535
GOTERM_BP_FAT	GO:0046640~regulation of alpha-beta T cell proliferation	GO:0046640	17219382, 17388733, 17227536, 17523650	0.0331535
GOTERM_BP_FAT	GO:0045932~negative regulation of muscle contraction	GO:0045932	17429933, 17276776, 17218060, 17315718	0.0331535
GOTERM_BP_FAT	GO:0090208~positive regulation of triglyceride metabolic process	GO:0090208	17484909, 17493632, 17487361, 17318502	0.0331535
GOTERM_BP_FAT	GO:0001704~formation of primary germ layer	GO:0001704	17379606, 17475821, 17514553, 17327465, 17264651, 17235915, 17360348, 17372307	0.0331687
GOTERM_BP_FAT	GO:0006022~aminoglycan metabolic process	GO:0006022	17388733, 17474371, 17317015, 17217399, 17394175, 17408897, 17335540, 17315718	0.0331687
GOTERM_BP_FAT	GO:0048872~homeostasis of number of cells	GO:0048872	17411527, 17358797, 17315152, 17485589, 17388733, 17306906, 17452705, 17214142, 17280729, 17523650, 17377940, 17363407, 17455319, 17229607	0.0333718
GOTERM_BP_FAT	GO:0001558~regulation of cell growth	GO:0001558	17244486, 17346155, 17335506, 17411605, 17512833, 17524698, 17437213, 17406760, 17508609, 17315152, 17388733, 17231591, 17264424, 17226420, 17423479, 17312716, 17439830, 17307860	0.0335422
GOTERM_BP_FAT	GO:0006873~cellular ion homeostasis	GO:0006873	17258131, 17503937, 17360216, 17277794, 17411527, 17530000, 17503942, 17437213, 17333731, 17315718, 17341276, 17215873, 17227536, 17218430, 17523650, 17214142, 17411647, 17431315, 17410332, 17308299, 17277084, 17532569, 17307860, 17383892	0.0336117
GOTERM_BP_FAT	GO:0006986~response to unfolded protein	GO:0006986	17465906, 17386700, 17313100, 17405414, 17270888, 17374488, 17229556	0.0337427
GOTERM_BP_FAT	GO:0000082~G1/S transition of mitotic cell cycle	GO:0000082	17231591, 17500327, 17254171, 17284247, 17524698, 17363407, 17538704, 17315152, 17516921	0.0338599
GOTERM_BP_FAT	GO:0034766~negative regulation of ion transmembrane transport	GO:0034766	17379606, 17258131, 17215873, 17360216, 17374488, 17287682	0.0340432
GOTERM_BP_FAT	GO:0051961~negative regulation of nervous system development	GO:0051961	17525894, 17367055, 17346155, 17450770, 17269717, 17250183, 17367004, 17466505, 17406760, 17508609, 17325849, 17438584, 17226420, 17439830, 17277084	0.0342287
GOTERM_BP_FAT	GO:0032635~interleukin-6 production	GO:0032635	17429933, 17245399, 17217048, 17338959, 17546109, 17367652, 17379938, 17455319	0.034471
GOTERM_BP_FAT	GO:0048863~stem cell differentiation	GO:0048863	17227536, 17386700, 17269717, 17484966, 17434297, 17466505, 17508609, 17277404	0.034471
GOTERM_BP_FAT	GO:0044262~cellular carbohydrate metabolic process	GO:0044262	17219382, 17241032, 17317015, 17493632, 17269717, 17231229, 17332050, 17543045, 17424077, 17281721, 17307860, 17260761, 17404329	0.034689
GOTERM_BP_FAT	GO:0023061~signal release	GO:0023061	17526583, 17239354, 17332050, 17367686, 17411527, 17461897, 17405414, 17437213, 17318502, 17315718, 17314011, 17288716, 17452705, 17411647, 17469894, 17363407, 17277084, 17246803, 17520043	0.034696
GOTERM_BP_FAT	GO:0072577~endothelial cell apoptotic process	GO:0072577	17386700, 17447259, 17218430, 17374488, 17408662	0.0352338
GOTERM_BP_FAT	GO:0050710~negative regulation of cytokine secretion	GO:0050710	17429933, 17212174, 17363407, 17241409, 17315718	0.0352338
GOTERM_BP_FAT	GO:0034121~regulation of toll-like receptor signaling pathway	GO:0034121	17245399, 17217048, 17411527, 17337232, 17522555	0.0352338
GOTERM_BP_FAT	GO:0043550~regulation of lipid kinase activity	GO:0043550	17251303, 17419483, 17411527, 17401846, 17307860	0.0352338
GOTERM_BP_FAT	GO:0010310~regulation of hydrogen peroxide metabolic process	GO:0010310	17269717, 17512809, 17315718	0.0357681
GOTERM_BP_FAT	GO:0034205~beta-amyloid formation	GO:0034205	17525894, 17480078, 17277084	0.0357681
GOTERM_BP_FAT	GO:1903975~regulation of glial cell migration	GO:1903975	17367055, 17438584, 17523650	0.0357681
GOTERM_BP_FAT	GO:0036010~protein localization to endosome	GO:0036010	17525894, 17498015, 17536364	0.0357681
GOTERM_BP_FAT	GO:0043619~regulation of transcription from RNA polymerase II promoter in response to oxidative stress	GO:0043619	17386700, 17313100, 17400339	0.0357681
GOTERM_BP_FAT	GO:1901136~carbohydrate derivative catabolic process	GO:1901136	17388733, 17474371, 17217399, 17450142, 17408897, 17393658, 17437611, 17314888	0.0358068
GOTERM_BP_FAT	GO:0010817~regulation of hormone levels	GO:0010817	17276787, 17526583, 17285204, 17367686, 17411527, 17461897, 17443286, 17371427, 17405414, 17437213, 17318502, 17315718, 17314011, 17288716, 17452705, 17411647, 17469894, 17363407, 17246803, 17400339, 17520043	0.0358981
GOTERM_BP_FAT	GO:0034105~positive regulation of tissue remodeling	GO:0034105	17497525, 17439830, 17424077, 17315718	0.0363033
GOTERM_BP_FAT	GO:0046596~regulation of viral entry into host cell	GO:0046596	17497718, 17250183, 17497713, 17484701	0.0363033
GOTERM_BP_FAT	GO:2000516~positive regulation of CD4-positive, alpha-beta T cell activation	GO:2000516	17543572, 17523650, 17363407, 17256242	0.0363033
GOTERM_BP_FAT	GO:0050704~regulation of interleukin-1 secretion	GO:0050704	17429933, 17524107, 17212174, 17315718	0.0363033
GOTERM_BP_FAT	GO:0071559~response to transforming growth factor beta	GO:0071559	17457942, 17286707, 17226420, 17244140, 17528329, 17411605, 17419840, 17508300, 17296174, 17374488, 17346150	0.0364706
GOTERM_BP_FAT	GO:0045446~endothelial cell differentiation	GO:0045446	17264651, 17536364, 17347163, 17456176, 17466505, 17508609, 17226593	0.0368102
GOTERM_BP_FAT	GO:0042493~response to drug	GO:0042493	17379606, 17269717, 17386700, 17218060, 17411527, 17443286, 17374488, 17401846, 17437213, 17269845, 17279349, 17540154, 17222549, 17470580, 17426981, 17459423, 17363407, 17307860, 17383892	0.0373339
GOTERM_BP_FAT	GO:0001764~neuron migration	GO:0001764	17241032, 17212185, 17264424, 17269717, 17282886, 17456176, 17277084, 17508609, 17226593	0.0374762
GOTERM_BP_FAT	GO:0070988~demethylation	GO:0070988	17264651, 17470580, 17443286, 17282886, 17538704	0.0375588
GOTERM_BP_FAT	GO:0010631~epithelial cell migration	GO:0010631	17379606, 17429933, 17497525, 17386700, 17451443, 17218060, 17413500, 17508300, 17374488, 17456176, 17406760, 17307860	0.0376658
GOTERM_BP_FAT	GO:0002260~lymphocyte homeostasis	GO:0002260	17388733, 17306906, 17411527, 17358797, 17280729, 17485589	0.03772
GOTERM_BP_FAT	GO:0090630~activation of GTPase activity	GO:0090630	17529662, 17264424, 17451443, 17447451, 17277794, 17307860	0.03772
GOTERM_BP_FAT	GO:0032760~positive regulation of tumor necrosis factor production	GO:0032760	17540154, 17523650, 17226736, 17286472, 17374488, 17353747	0.03772
GOTERM_BP_FAT	GO:1901135~carbohydrate derivative metabolic process	GO:1901135	17229391, 17543045, 17317675, 17267021, 17525329, 17237937, 17314888, 17388733, 17474371, 17217399, 17394694, 17228544, 17335540, 17424077, 17338472, 17418904, 17229389, 17241032, 17286707, 17339108, 17269717, 17450142, 17277794, 17429454, 17405414, 17298473, 17414434, 17315718, 17393357, 17279349, 17317015, 17394175, 17408897, 17393658, 17281721, 17277084, 17307860, 17437611, 17381630	0.0382227
GOTERM_BP_FAT	GO:0032388~positive regulation of intracellular transport	GO:0032388	17525894, 17419483, 17218060, 17548274, 17546109, 17386540, 17508609, 17414434, 17516921, 17319037, 17429933, 17226420, 17536364, 17272745	0.0382959
GOTERM_BP_FAT	GO:0009914~hormone transport	GO:0009914	17526583, 17367686, 17411527, 17461897, 17405414, 17437213, 17318502, 17315718, 17314011, 17288716, 17452705, 17411647, 17469894, 17363407, 17246803, 17520043	0.0391999
GOTERM_BP_FAT	GO:0034142~toll-like receptor 4 signaling pathway	GO:0034142	17217048, 17411527, 17353747, 17522555	0.039601
GOTERM_BP_FAT	GO:1903205~regulation of hydrogen peroxide-induced cell death	GO:1903205	17288716, 17386700, 17286472, 17456176	0.039601
GOTERM_BP_FAT	GO:0060142~regulation of syncytium formation by plasma membrane fusion	GO:0060142	17356743, 17508300, 17367652, 17337232	0.039601
GOTERM_BP_FAT	GO:1903335~regulation of vacuolar transport	GO:1903335	17525894, 17530348, 17356743, 17536364	0.039601
GOTERM_BP_FAT	GO:0036474~cell death in response to hydrogen peroxide	GO:0036474	17288716, 17386700, 17286472, 17456176	0.039601
GOTERM_BP_FAT	GO:0010977~negative regulation of neuron projection development	GO:0010977	17367055, 17346155, 17450770, 17226420, 17439830, 17367004, 17406760, 17466505, 17277084	0.0400261
GOTERM_BP_FAT	GO:0090132~epithelium migration	GO:0090132	17379606, 17429933, 17497525, 17386700, 17451443, 17218060, 17413500, 17508300, 17374488, 17456176, 17406760, 17307860	0.0406601
GOTERM_BP_FAT	GO:0031960~response to corticosteroid	GO:0031960	17241032, 17500327, 17367686, 17218060, 17358797, 17540154, 17548274, 17508300, 17363407, 17455319	0.0414776
GOTERM_BP_FAT	GO:0031345~negative regulation of cell projection organization	GO:0031345	17367055, 17438584, 17346155, 17450770, 17226420, 17439830, 17367004, 17406760, 17466505, 17277084	0.0414776
GOTERM_BP_FAT	GO:1903337~positive regulation of vacuolar transport	GO:1903337	17525894, 17356743, 17536364	0.0415753
GOTERM_BP_FAT	GO:0019054~modulation by virus of host process	GO:0019054	17429933, 17392991, 17461897	0.0415753
GOTERM_BP_FAT	GO:0010878~cholesterol storage	GO:0010878	17228544, 17356743, 17508850	0.0415753
GOTERM_BP_FAT	GO:0070228~regulation of lymphocyte apoptotic process	GO:0070228	17388733, 17306906, 17497525, 17411527, 17358797, 17299329	0.0416308
GOTERM_BP_FAT	GO:0045778~positive regulation of ossification	GO:0045778	17323297, 17230045, 17526707, 17379938, 17484701, 17522555, 17315718	0.0417368
GOTERM_BP_FAT	GO:0032655~regulation of interleukin-12 production	GO:0032655	17245399, 17327580, 17338959, 17374488, 17455319	0.0424671
GOTERM_BP_FAT	GO:0033619~membrane protein proteolysis	GO:0033619	17497525, 17508300, 17248754, 17477508, 17277084	0.0424671
GOTERM_BP_FAT	GO:0031346~positive regulation of cell projection organization	GO:0031346	17347435, 17386700, 17309544, 17512833, 17411527, 17508609, 17319037, 17264424, 17226420, 17453726, 17451443, 17521917, 17218430, 17456176, 17277084, 17307860, 17383892	0.0424853
GOTERM_BP_FAT	GO:0016051~carbohydrate biosynthetic process	GO:0016051	17219382, 17317015, 17493632, 17424077, 17313100, 17307860, 17314888, 17404329, 17260761, 17315718	0.0427048
GOTERM_BP_FAT	GO:0033280~response to vitamin D	GO:0033280	17218060, 17335540, 17439830, 17524698	0.0430452
GOTERM_BP_FAT	GO:0043552~positive regulation of phosphatidylinositol 3-kinase activity	GO:0043552	17419483, 17411527, 17401846, 17307860	0.0430452
GOTERM_BP_FAT	GO:0071407~cellular response to organic cyclic compound	GO:0071407	17241032, 17269717, 17218060, 17548274, 17466003, 17379938, 17508850, 17337232, 17314888, 17429933, 17436574, 17232112, 17288716, 17500327, 17335540, 17536364, 17280729, 17431315, 17363407, 17455319, 17256242	0.0430908
GOTERM_BP_FAT	GO:0051649~establishment of localization in cell	GO:0051649	17447451, 17411527, 17269845, 17372307, 17429933, 17314011, 17227536, 17484966, 17469894, 17525894, 17529662, 17257599, 17269717, 17530348, 17332050, 17519282, 17386540, 17454551, 17414434, 17315718, 17393357, 17264424, 17536364, 17334932, 17518962, 17307860, 17239354, 17450770, 17217048, 17528329, 17461897, 17377926, 17546109, 17516921, 17319037, 17496111, 17226420, 17411647, 17272745, 17446775,…	0.0435775
GOTERM_BP_FAT	GO:0034103~regulation of tissue remodeling	GO:0034103	17266107, 17497525, 17439830, 17424077, 17437213, 17315718	0.0436747
GOTERM_BP_FAT	GO:0008625~extrinsic apoptotic signaling pathway via death domain receptors	GO:0008625	17487876, 17365617, 17358797, 17469894, 17374488, 17401673	0.0436747
GOTERM_BP_FAT	GO:0016052~carbohydrate catabolic process	GO:0016052	17241032, 17269717, 17231229, 17408897, 17543045, 17281721, 17314888, 17393357	0.0445399
GOTERM_BP_FAT	GO:0030003~cellular cation homeostasis	GO:0030003	17503937, 17360216, 17277794, 17411527, 17530000, 17503942, 17437213, 17333731, 17315718, 17341276, 17215873, 17227536, 17218430, 17523650, 17214142, 17411647, 17431315, 17410332, 17308299, 17277084, 17532569, 17307860, 17383892	0.0447882
GOTERM_BP_FAT	GO:0031098~stress-activated protein kinase signaling cascade	GO:0031098	17429933, 17367686, 17411527, 17270888, 17226736, 17286472, 17296174, 17350740, 17347163, 17456176, 17307860, 17315718	0.0449549
GOTERM_BP_FAT	GO:0046907~intracellular transport	GO:0046907	17450770, 17239354, 17217048, 17528329, 17377926, 17447451, 17411527, 17546109, 17269845, 17516921, 17429933, 17319037, 17496111, 17226420, 17484966, 17272745, 17446775, 17258131, 17525894, 17465906, 17529662, 17419483, 17257599, 17269717, 17530348, 17218060, 17548274, 17519282, 17270583, 17386540, 17508609, 17454551, 17414434, 17393357, 17494041, 17242449, 17264424, 17221662, 17356743, 17536364,…	0.0450406
GOTERM_BP_FAT	GO:0019932~second-messenger-mediated signaling	GO:0019932	17503937, 17258131, 17218845, 17360216, 17332228, 17431315, 17374488, 17503942, 17508609, 17483264, 17226593	0.0454413
GOTERM_BP_FAT	GO:1903531~negative regulation of secretion by cell	GO:1903531	17314011, 17266107, 17429933, 17212174, 17272437, 17367686, 17523650, 17363407, 17241409, 17246803, 17315718	0.0454413
GOTERM_BP_FAT	GO:0034976~response to endoplasmic reticulum stress	GO:0034976	17217283, 17465906, 17244140, 17386700, 17313100, 17405414, 17270888, 17374488, 17379938, 17337232, 17229556	0.0454413
GOTERM_BP_FAT	GO:0034763~negative regulation of transmembrane transport	GO:0034763	17379606, 17258131, 17215873, 17360216, 17374488, 17287682	0.0457778
GOTERM_BP_FAT	GO:0010952~positive regulation of peptidase activity	GO:0010952	17244140, 17399823, 17327580, 17269717, 17480078, 17358797, 17407363, 17347163	0.0461173
GOTERM_BP_FAT	GO:0048015~phosphatidylinositol-mediated signaling	GO:0048015	17258131, 17218845, 17251303, 17419483, 17332050, 17530000, 17508609, 17256242	0.0461173
GOTERM_BP_FAT	GO:0007369~gastrulation	GO:0007369	17379606, 17475821, 17514553, 17317015, 17327465, 17264651, 17235915, 17367686, 17360348, 17372307	0.0465324
GOTERM_BP_FAT	GO:0034381~plasma lipoprotein particle clearance	GO:0034381	17493632, 17356743, 17508850, 17487361	0.0466341
GOTERM_BP_FAT	GO:0042092~type 2 immune response	GO:0042092	17523650, 17363407, 17277404, 17256242	0.0466341
GOTERM_BP_FAT	GO:0050869~negative regulation of B cell activation	GO:0050869	17411527, 17358797, 17455319, 17229607	0.0466341
GOTERM_BP_FAT	GO:0034248~regulation of cellular amide metabolic process	GO:0034248	17243034, 17525894, 17217283, 17264844, 17269717, 17386700, 17405414, 17407363, 17374488, 17393357, 17231591, 17429933, 17500327, 17231229, 17480078, 17307860, 17256242	0.0467389
GOTERM_BP_FAT	GO:0070848~response to growth factor	GO:0070848	17457942, 17241032, 17286707, 17411605, 17528329, 17270888, 17226736, 17286472, 17374488, 17466505, 17269845, 17445786, 17516921, 17388733, 17244140, 17226420, 17419840, 17356743, 17469894, 17508300, 17296174, 17347163, 17401673, 17346150	0.0470678
GOTERM_BP_FAT	GO:0090130~tissue migration	GO:0090130	17379606, 17429933, 17497525, 17386700, 17451443, 17218060, 17413500, 17508300, 17374488, 17456176, 17406760, 17307860	0.0472012
GOTERM_BP_FAT	GO:0070372~regulation of ERK1 and ERK2 cascade	GO:0070372	17266952, 17258131, 17388733, 17286707, 17217399, 17346528, 17411527, 17413500, 17218430, 17307860, 17532569, 17256242, 17266960	0.047205
GOTERM_BP_FAT	GO:0090026~positive regulation of monocyte chemotaxis	GO:0090026	17523650, 17532569, 17337796	0.0477075
GOTERM_BP_FAT	GO:0050855~regulation of B cell receptor signaling pathway	GO:0050855	17438584, 17227536, 17411527	0.0477075
GOTERM_BP_FAT	GO:0046513~ceramide biosynthetic process	GO:0046513	17317675, 17414434, 17525329, 17237937, 17371374	0.0477198
GOTERM_BP_FAT	GO:0048041~focal adhesion assembly	GO:0048041	17394175, 17417512, 17451443, 17400000, 17307860	0.0477198
GOTERM_BP_FAT	GO:0007045~cell-substrate adherens junction assembly	GO:0007045	17394175, 17417512, 17451443, 17400000, 17307860	0.0477198
GOTERM_BP_FAT	GO:0001706~endoderm formation	GO:0001706	17379606, 17475821, 17514553, 17360348, 17372307	0.0477198
GOTERM_BP_FAT	GO:0071260~cellular response to mechanical stimulus	GO:0071260	17546101, 17218060, 17358797, 17546109, 17296174, 17315718	0.0479402
GOTERM_BP_FAT	GO:0051962~positive regulation of nervous system development	GO:0051962	17244486, 17367055, 17212185, 17510948, 17339108, 17309544, 17386700, 17332050, 17512833, 17411527, 17508609, 17264424, 17226420, 17453726, 17521917, 17218430, 17523650, 17456176, 17277084, 17307860, 17256242, 17226593	0.0481532
GOTERM_BP_FAT	GO:0030072~peptide hormone secretion	GO:0030072	17314011, 17526583, 17288716, 17367686, 17461897, 17405414, 17469894, 17411647, 17363407, 17437213, 17318502, 17520043, 17315718	0.0482972
GOTERM_BP_FAT	GO:0031667~response to nutrient levels	GO:0031667	17386700, 17218060, 17461897, 17524698, 17443286, 17367004, 17269845, 17429933, 17279349, 17244140, 17500327, 17217182, 17335540, 17439830, 17540154, 17313100, 17256242, 17383892	0.0488108
GOTERM_BP_FAT	GO:0048640~negative regulation of developmental growth	GO:0048640	17244486, 17450121, 17335506, 17346155, 17226420, 17439830, 17406760	0.0489237
GOTERM_BP_FAT	GO:0043603~cellular amide metabolic process	GO:0043603	17217283, 17276776, 17526583, 17285204, 17317675, 17407363, 17336838, 17525329, 17269845, 17237937, 17371374, 17429933, 17231591, 17500327, 17480078, 17231229, 17291881, 17355825, 17308714, 17243034, 17525894, 17264844, 17360216, 17386700, 17269717, 17364948, 17405414, 17350356, 17374488, 17249787, 17414434, 17393357, 17500478, 17277084, 17307860, 17256242	0.0498374
GOTERM_BP_FAT	GO:1902959~regulation of aspartic-type endopeptidase activity involved in amyloid precursor protein catabolic process	GO:1902959	17525894, 17480078	0.050054
GOTERM_BP_FAT	GO:0003366~cell-matrix adhesion involved in ameboidal cell migration	GO:0003366	17322163, 17372307	0.050054
GOTERM_BP_FAT	GO:0060545~positive regulation of necroptotic process	GO:0060545	17306906, 17286472	0.050054
GOTERM_BP_FAT	GO:1902963~negative regulation of metalloendopeptidase activity involved in amyloid precursor protein catabolic process	GO:1902963	17525894, 17480078	0.050054
GOTERM_BP_FAT	GO:2000471~regulation of hematopoietic stem cell migration	GO:2000471	17227536, 17523650	0.050054
GOTERM_BP_FAT	GO:1902954~regulation of early endosome to recycling endosome transport	GO:1902954	17525894, 17530348	0.050054
GOTERM_BP_FAT	GO:1905245~regulation of aspartic-type peptidase activity	GO:1905245	17525894, 17480078	0.050054
GOTERM_BP_FAT	GO:0050712~negative regulation of interleukin-1 alpha secretion	GO:0050712	17212174, 17315718	0.050054
GOTERM_BP_FAT	GO:2000473~positive regulation of hematopoietic stem cell migration	GO:2000473	17227536, 17523650	0.050054
GOTERM_BP_FAT	GO:0032690~negative regulation of interleukin-1 alpha production	GO:0032690	17212174, 17315718	0.050054
GOTERM_BP_FAT	GO:0010752~regulation of cGMP-mediated signaling	GO:0010752	17374488, 17307860	0.050054
GOTERM_BP_FAT	GO:1902962~regulation of metalloendopeptidase activity involved in amyloid precursor protein catabolic process	GO:1902962	17525894, 17480078	0.050054
GOTERM_BP_FAT	GO:0043588~skin development	GO:0043588	17450770, 17450142, 17218060, 17292974, 17306816, 17466505, 17315152, 17460465, 17419840, 17436237, 17508300, 17277084, 17363407	0.0503332
GOTERM_BP_FAT	GO:0070741~response to interleukin-6	GO:0070741	17218845, 17242785, 17217399, 17269717	0.0503657
GOTERM_BP_FAT	GO:0090022~regulation of neutrophil chemotaxis	GO:0090022	17319037, 17542751, 17218835, 17214142	0.0503657
GOTERM_BP_FAT	GO:0048246~macrophage chemotaxis	GO:0048246	17438584, 17215873, 17299329, 17374488	0.0503657
GOTERM_BP_FAT	GO:0060341~regulation of cellular localization	GO:0060341	17526583, 17411527, 17461897, 17292974, 17546109, 17516921, 17429933, 17314011, 17319037, 17226420, 17304493, 17411647, 17272745, 17446775, 17258131, 17525894, 17392991, 17360216, 17419483, 17530348, 17218060, 17332050, 17548274, 17386540, 17508609, 17414434, 17315718, 17264424, 17536364, 17431315, 17307860	0.0503767
GOTERM_BP_FAT	GO:0030850~prostate gland development	GO:0030850	17388733, 17280729, 17363407, 17256242, 17474974	0.050475
GOTERM_BP_FAT	GO:0043393~regulation of protein binding	GO:0043393	17379606, 17525894, 17218430, 17394153, 17518962, 17277084, 17508609, 17520315, 17337232, 17372307	0.0505819
GOTERM_BP_FAT	GO:0032956~regulation of actin cytoskeleton organization	GO:0032956	17347435, 17419483, 17277794, 17400000, 17548585, 17386540, 17260761, 17315718, 17438584, 17226420, 17394175, 17296174, 17307860, 17472235	0.0509085
GOTERM_BP_FAT	GO:0032355~response to estradiol	GO:0032355	17244486, 17288716, 17269717, 17218060, 17436237, 17363407, 17437213, 17256242	0.0510624
GOTERM_BP_FAT	GO:0048017~inositol lipid-mediated signaling	GO:0048017	17258131, 17218845, 17251303, 17419483, 17332050, 17530000, 17508609, 17256242	0.0510624
GOTERM_BP_FAT	GO:0010770~positive regulation of cell morphogenesis involved in differentiation	GO:0010770	17286707, 17226420, 17264424, 17453726, 17411605, 17512833, 17413500, 17400000, 17456176, 17508609	0.0518928
GOTERM_BP_FAT	GO:0031344~regulation of cell projection organization	GO:0031344	17367055, 17347435, 17346155, 17450770, 17309544, 17386700, 17512833, 17411527, 17367004, 17466505, 17406760, 17508609, 17319037, 17438584, 17264424, 17226420, 17453726, 17451443, 17439830, 17521917, 17218430, 17456176, 17277084, 17307860, 17383892	0.0520226
GOTERM_BP_FAT	GO:0010657~muscle cell apoptotic process	GO:0010657	17429933, 17244140, 17386700, 17214142, 17466505, 17307860	0.0524438
GOTERM_BP_FAT	GO:1903426~regulation of reactive oxygen species biosynthetic process	GO:1903426	17429933, 17232112, 17269717, 17218060, 17519282, 17307860	0.0524438
GOTERM_BP_FAT	GO:0010769~regulation of cell morphogenesis involved in differentiation	GO:0010769	17367055, 17346155, 17286707, 17411605, 17512833, 17400000, 17413500, 17406760, 17508609, 17264424, 17226420, 17453726, 17451443, 17439830, 17277084, 17456176	0.0527677
GOTERM_BP_FAT	GO:0000902~cell morphogenesis	GO:0000902	17347435, 17526583, 17411605, 17528329, 17461897, 17466505, 17337232, 17372307, 17458573, 17497525, 17226420, 17480078, 17296174, 17377940, 17456176, 17363407, 17472235, 17258131, 17367055, 17286707, 17346155, 17419483, 17512833, 17413500, 17400000, 17322163, 17386540, 17406760, 17508609, 17317015, 17264424, 17453726, 17419840, 17451443, 17439830, 17370551, 17218430, 17356743, 17536364, 17280729,…	0.0528144
GOTERM_BP_FAT	GO:0071363~cellular response to growth factor stimulus	GO:0071363	17457942, 17241032, 17286707, 17411605, 17528329, 17270888, 17226736, 17286472, 17374488, 17466505, 17269845, 17445786, 17516921, 17388733, 17244140, 17226420, 17356743, 17469894, 17508300, 17296174, 17347163, 17401673, 17346150	0.0532008
GOTERM_BP_FAT	GO:0032615~interleukin-12 production	GO:0032615	17245399, 17327580, 17338959, 17374488, 17455319	0.0533156
GOTERM_BP_FAT	GO:0032410~negative regulation of transporter activity	GO:0032410	17379606, 17258131, 17215873, 17360216, 17287682	0.0533156
GOTERM_BP_FAT	GO:0044068~modulation by symbiont of host cellular process	GO:0044068	17429933, 17392991, 17461897	0.0541447
GOTERM_BP_FAT	GO:0071636~positive regulation of transforming growth factor beta production	GO:0071636	17526583, 17218060, 17374488	0.0541447
GOTERM_BP_FAT	GO:0033235~positive regulation of protein sumoylation	GO:0033235	17498015, 17304493, 17400339	0.0541447
GOTERM_BP_FAT	GO:0060192~negative regulation of lipase activity	GO:0060192	17443286, 17363407, 17401673	0.0541447
GOTERM_BP_FAT	GO:0010919~regulation of inositol phosphate biosynthetic process	GO:0010919	17219382, 17307860, 17260761	0.0541447
GOTERM_BP_FAT	GO:1902229~regulation of intrinsic apoptotic signaling pathway in response to DNA damage	GO:1902229	17388733, 17392991, 17524698, 17520315	0.0542378
GOTERM_BP_FAT	GO:0098586~cellular response to virus	GO:0098586	17429933, 17392991, 17466003, 17455319	0.0542378
GOTERM_BP_FAT	GO:0090218~positive regulation of lipid kinase activity	GO:0090218	17419483, 17411527, 17401846, 17307860	0.0542378
GOTERM_BP_FAT	GO:0097192~extrinsic apoptotic signaling pathway in absence of ligand	GO:0097192	17243034, 17392991, 17358797, 17400418, 17286472, 17383892	0.0547849
GOTERM_BP_FAT	GO:0050848~regulation of calcium-mediated signaling	GO:0050848	17360216, 17332228, 17431315, 17508609, 17307860, 17483264	0.0547849
GOTERM_BP_FAT	GO:0043154~negative regulation of cysteine-type endopeptidase activity involved in apoptotic process	GO:0043154	17379606, 17388733, 17524698, 17443286, 17374488, 17474974	0.0547849
GOTERM_BP_FAT	GO:0019217~regulation of fatty acid metabolic process	GO:0019217	17493632, 17543045, 17363407, 17487361, 17318502, 17393357	0.0547849
GOTERM_BP_FAT	GO:0038034~signal transduction in absence of ligand	GO:0038034	17243034, 17392991, 17358797, 17400418, 17286472, 17383892	0.0547849
GOTERM_BP_FAT	GO:0034613~cellular protein localization	GO:0034613	17447451, 17548585, 17372307, 17269845, 17483264, 17429933, 17458573, 17484966, 17526707, 17525894, 17498015, 17529662, 17392991, 17269717, 17519282, 17386540, 17239227, 17454551, 17414434, 17264424, 17218430, 17536364, 17518962, 17475821, 17450770, 17239354, 17528329, 17292974, 17546109, 17279131, 17337232, 17516921, 17319037, 17496111, 17226420, 17304493, 17272745, 17446775, 17258131, 17218060,…	0.0559593
GOTERM_BP_FAT	GO:0009719~response to endogenous stimulus	GO:0009719	17367686, 17411527, 17238558, 17466505, 17269845, 17388733, 17278268, 17218835, 17244140, 17500327, 17296174, 17363407, 17244486, 17241032, 17245399, 17392991, 17269717, 17379938, 17374488, 17445786, 17315718, 17393357, 17419840, 17508300, 17518962, 17455319, 17307860, 17327635, 17457942, 17411605, 17528329, 17358797, 17443286, 17314888, 17516921, 17524107, 17226420, 17540154, 17470580, 17346150,…	0.0560172
GOTERM_BP_FAT	GO:0090066~regulation of anatomical structure size	GO:0090066	17258131, 17347435, 17346155, 17218060, 17512833, 17548585, 17401846, 17386540, 17437213, 17406760, 17508609, 17260761, 17369126, 17264424, 17226420, 17439830, 17536364, 17280729, 17296174, 17307860, 17472235	0.0561679
GOTERM_BP_FAT	GO:0006109~regulation of carbohydrate metabolic process	GO:0006109	17219382, 17241032, 17493632, 17269717, 17231229, 17307860, 17314888, 17260761, 17393357, 17315718	0.0562349
GOTERM_BP_FAT	GO:0042089~cytokine biosynthetic process	GO:0042089	17546101, 17540154, 17523650, 17546109, 17226736, 17374488, 17379938	0.0568281
GOTERM_BP_FAT	GO:0007399~nervous system development	GO:0007399	17526583, 17510948, 17399823, 17264651, 17411527, 17294738, 17444037, 17466505, 17463673, 17269845, 17266107, 17388733, 17429933, 17244140, 17480078, 17521917, 17526707, 17363407, 17532569, 17244486, 17525894, 17367055, 17241032, 17212185, 17309544, 17386700, 17269717, 17332050, 17379938, 17406760, 17315152, 17325849, 17264424, 17394175, 17419840, 17434297, 17218430, 17523650, 17408662, 17307860,…	0.0571569
GOTERM_BP_FAT	GO:0035967~cellular response to topologically incorrect protein	GO:0035967	17465906, 17386700, 17313100, 17405414, 17270888, 17229556	0.0571857
GOTERM_BP_FAT	GO:0031623~receptor internalization	GO:0031623	17218820, 17528329, 17411605, 17480078, 17214142, 17518962	0.0571857
GOTERM_BP_FAT	GO:0051384~response to glucocorticoid	GO:0051384	17241032, 17500327, 17367686, 17218060, 17358797, 17548274, 17508300, 17363407, 17455319	0.0577503
GOTERM_BP_FAT	GO:2000404~regulation of T cell migration	GO:2000404	17306906, 17497525, 17523650, 17372307	0.0582481
GOTERM_BP_FAT	GO:0006110~regulation of glycolytic process	GO:0006110	17241032, 17269717, 17314888, 17393357	0.0582481
GOTERM_BP_FAT	GO:0001782~B cell homeostasis	GO:0001782	17388733, 17411527, 17280729, 17485589	0.0582481
GOTERM_BP_FAT	GO:0097300~programmed necrotic cell death	GO:0097300	17306906, 17358797, 17281721, 17286472	0.0582481
GOTERM_BP_FAT	GO:0006891~intra-Golgi vesicle-mediated transport	GO:0006891	17525894, 17242449, 17453726, 17270583	0.0582481
GOTERM_BP_FAT	GO:0071827~plasma lipoprotein particle organization	GO:0071827	17315312, 17228544, 17318502, 17337796	0.0582481
GOTERM_BP_FAT	GO:0008544~epidermis development	GO:0008544	17258131, 17450770, 17450142, 17218060, 17292974, 17306816, 17466505, 17315152, 17453726, 17419840, 17436237, 17508300, 17277084, 17363407	0.0587161
GOTERM_BP_FAT	GO:0042100~B cell proliferation	GO:0042100	17227536, 17411527, 17429454, 17437198, 17401846, 17437213, 17229607	0.0589172
GOTERM_BP_FAT	GO:0046637~regulation of alpha-beta T cell differentiation	GO:0046637	17543572, 17523650, 17526707, 17363407, 17256242	0.0592519
GOTERM_BP_FAT	GO:0010605~negative regulation of macromolecule metabolic process	GO:0010605	17292634, 17212174, 17497718, 17463833, 17411527, 17466505, 17463673, 17231591, 17388733, 17429933, 17278268, 17227536, 17500327, 17480078, 17491378, 17291694, 17526707, 17377940, 17532569, 17474974, 17525894, 17244486, 17245399, 17241032, 17323297, 17269717, 17327465, 17496514, 17379938, 17374488, 17315152, 17216469, 17393357, 17315718, 17436574, 17419840, 17434297, 17518962, 17408662, 17522369,…	0.0597526
GOTERM_BP_FAT	GO:0065003~macromolecular complex assembly	GO:0065003	17493614, 17548585, 17286472, 17318502, 17260761, 17429933, 17244140, 17500327, 17480078, 17228544, 17469894, 17296174, 17525894, 17341681, 17332050, 17386540, 17315718, 17393357, 17436574, 17218845, 17306906, 17264424, 17536364, 17393658, 17518962, 17307860, 17363470, 17347435, 17475821, 17358797, 17292974, 17337232, 17524107, 17226420, 17327580, 17472235, 17446775, 17379606, 17400000, 17334419,…	0.0597543
GOTERM_BP_FAT	GO:0071453~cellular response to oxygen levels	GO:0071453	17497525, 17500327, 17386700, 17218060, 17461897, 17358797, 17540154, 17466505	0.0600223
GOTERM_BP_FAT	GO:0043900~regulation of multi-organism process	GO:0043900	17238367, 17497718, 17512833, 17466003, 17250183, 17394153, 17520315, 17315152, 17216469, 17429933, 17338364, 17452070, 17424077, 17497713, 17484701, 17313050, 17226593, 17522555	0.0603547
GOTERM_BP_FAT	GO:0072677~eosinophil migration	GO:0072677	17497525, 17299329, 17315718	0.0608675
GOTERM_BP_FAT	GO:0050857~positive regulation of antigen receptor-mediated signaling pathway	GO:0050857	17438584, 17227536, 17411527	0.0608675
GOTERM_BP_FAT	GO:0031579~membrane raft organization	GO:0031579	17400000, 17518962, 17337232	0.0608675
GOTERM_BP_FAT	GO:0032727~positive regulation of interferon-alpha production	GO:0032727	17546101, 17546109, 17455319	0.0608675
GOTERM_BP_FAT	GO:0070727~cellular macromolecule localization	GO:0070727	17447451, 17548585, 17372307, 17269845, 17483264, 17429933, 17458573, 17484966, 17526707, 17525894, 17498015, 17529662, 17392991, 17269717, 17519282, 17386540, 17239227, 17454551, 17414434, 17264424, 17218430, 17536364, 17518962, 17475821, 17450770, 17239354, 17528329, 17292974, 17546109, 17279131, 17337232, 17516921, 17319037, 17496111, 17226420, 17304493, 17272745, 17446775, 17258131, 17218060,…	0.0609475
GOTERM_BP_FAT	GO:0002793~positive regulation of peptide secretion	GO:0002793	17288716, 17399823, 17461897, 17405414, 17407363, 17437213, 17315718	0.0610516
GOTERM_BP_FAT	GO:0034250~positive regulation of cellular amide metabolic process	GO:0034250	17429933, 17386700, 17480078, 17405414, 17374488, 17307860, 17393357	0.0610516
GOTERM_BP_FAT	GO:0043524~negative regulation of neuron apoptotic process	GO:0043524	17392991, 17497525, 17282886, 17379938, 17503942, 17381058, 17277084, 17307860, 17516921	0.0611195
GOTERM_BP_FAT	GO:0031214~biomineral tissue development	GO:0031214	17242785, 17218060, 17439830, 17532569, 17307860, 17241409, 17255458, 17522555	0.061923
GOTERM_BP_FAT	GO:0042058~regulation of epidermal growth factor receptor signaling pathway	GO:0042058	17379606, 17272437, 17277084, 17445786, 17474974	0.0623466
GOTERM_BP_FAT	GO:0010762~regulation of fibroblast migration	GO:0010762	17226420, 17394175, 17451443, 17374488	0.0623941
GOTERM_BP_FAT	GO:2000403~positive regulation of lymphocyte migration	GO:2000403	17497525, 17523650, 17307860, 17372307	0.0623941
GOTERM_BP_FAT	GO:0002931~response to ischemia	GO:0002931	17524107, 17392991, 17500327, 17332228	0.0623941
GOTERM_BP_FAT	GO:0000186~activation of MAPKK activity	GO:0000186	17419553, 17469894, 17508300, 17277084	0.0623941
GOTERM_BP_FAT	GO:0032386~regulation of intracellular transport	GO:0032386	17525894, 17258131, 17419483, 17530348, 17218060, 17411527, 17548274, 17546109, 17386540, 17508609, 17414434, 17516921, 17319037, 17429933, 17264424, 17226420, 17536364, 17272745, 17446775	0.0625537
GOTERM_BP_FAT	GO:0050730~regulation of peptidyl-tyrosine phosphorylation	GO:0050730	17388733, 17438584, 17227536, 17269717, 17411527, 17496514, 17277084, 17508609, 17307860, 17246803, 17315718	0.0627651
GOTERM_BP_FAT	GO:0035966~response to topologically incorrect protein	GO:0035966	17465906, 17386700, 17313100, 17405414, 17270888, 17374488, 17229556	0.0632314
GOTERM_BP_FAT	GO:0090316~positive regulation of intracellular protein transport	GO:0090316	17525894, 17429933, 17319037, 17226420, 17218060, 17548274, 17546109, 17386540, 17508609, 17414434, 17272745, 17516921	0.063549
GOTERM_BP_FAT	GO:0008610~lipid biosynthetic process	GO:0008610	17218060, 17346528, 17408945, 17461897, 17364111, 17317675, 17443286, 17371427, 17355984, 17487361, 17318502, 17414434, 17520315, 17525329, 17237937, 17393357, 17371374, 17493632, 17231229, 17325198, 17363407	0.0639477
GOTERM_BP_FAT	GO:0022898~regulation of transmembrane transporter activity	GO:0022898	17379606, 17258131, 17215873, 17288716, 17360216, 17431315, 17286472, 17287682, 17307860, 17489399	0.064009
GOTERM_BP_FAT	GO:0030198~extracellular matrix organization	GO:0030198	17379606, 17306906, 17287827, 17450142, 17285204, 17424077, 17299329, 17238558, 17286472, 17518962, 17337232	0.0646275
GOTERM_BP_FAT	GO:0051403~stress-activated MAPK cascade	GO:0051403	17429933, 17367686, 17270888, 17226736, 17286472, 17296174, 17350740, 17347163, 17456176, 17307860, 17315718	0.0646275
GOTERM_BP_FAT	GO:0055072~iron ion homeostasis	GO:0055072	17480078, 17364948, 17434490, 17383892, 17447803, 17522555	0.0647449
GOTERM_BP_FAT	GO:0010975~regulation of neuron projection development	GO:0010975	17367055, 17346155, 17450770, 17309544, 17386700, 17512833, 17411527, 17367004, 17406760, 17466505, 17508609, 17264424, 17226420, 17453726, 17439830, 17521917, 17218430, 17456176, 17277084, 17307860	0.0651993
GOTERM_BP_FAT	GO:0090279~regulation of calcium ion import	GO:0090279	17360216, 17411527, 17299329, 17411647, 17431315, 17307860, 17226593	0.0654566
GOTERM_BP_FAT	GO:1903305~regulation of regulated secretory pathway	GO:1903305	17266107, 17319037, 17419483, 17336157, 17411527, 17519282, 17523650	0.0654566
GOTERM_BP_FAT	GO:0071695~anatomical structure maturation	GO:0071695	17218060, 17466505, 17277084, 17255458, 17522555	0.0655249
GOTERM_BP_FAT	GO:0050771~negative regulation of axonogenesis	GO:0050771	17346155, 17226420, 17439830, 17406760, 17277084	0.0655249
GOTERM_BP_FAT	GO:0030183~B cell differentiation	GO:0030183	17227536, 17543572, 17404028, 17280729, 17466505, 17307860, 17455319, 17369126	0.0658337
GOTERM_BP_FAT	GO:0048589~developmental growth	GO:0048589	17335506, 17346528, 17443286, 17466505, 17516921, 17226420, 17411647, 17363407, 17244486, 17450121, 17346155, 17269717, 17512833, 17405414, 17374488, 17406760, 17508609, 17445786, 17315718, 17264424, 17439830, 17280729, 17282886, 17431315, 17256242, 17455319	0.0660959
GOTERM_BP_FAT	GO:0051098~regulation of binding	GO:0051098	17379606, 17525894, 17400000, 17394153, 17508609, 17520315, 17337232, 17372307, 17218430, 17518962, 17408662, 17277084, 17256242, 17474974	0.0661766
GOTERM_BP_FAT	GO:0050701~interleukin-1 secretion	GO:0050701	17429933, 17524107, 17212174, 17315718	0.0666733
GOTERM_BP_FAT	GO:0043062~extracellular structure organization	GO:0043062	17379606, 17306906, 17287827, 17450142, 17285204, 17424077, 17299329, 17238558, 17286472, 17518962, 17337232	0.0672795
GOTERM_BP_FAT	GO:0007179~transforming growth factor beta receptor signaling pathway	GO:0007179	17457942, 17286707, 17528329, 17411605, 17508300, 17296174, 17374488, 17346150	0.0678437
GOTERM_BP_FAT	GO:1900745~positive regulation of p38MAPK cascade	GO:1900745	17429933, 17347163, 17456176	0.0678573
GOTERM_BP_FAT	GO:0030502~negative regulation of bone mineralization	GO:0030502	17532569, 17307860, 17241409	0.0678573
GOTERM_BP_FAT	GO:0045064~T-helper 2 cell differentiation	GO:0045064	17363407, 17277404, 17256242	0.0678573
GOTERM_BP_FAT	GO:0042789~mRNA transcription from RNA polymerase II promoter	GO:0042789	17269717, 17419840, 17313100	0.0678573
GOTERM_BP_FAT	GO:0032695~negative regulation of interleukin-12 production	GO:0032695	17245399, 17327580, 17374488	0.0678573
GOTERM_BP_FAT	GO:0003222~ventricular trabecula myocardium morphogenesis	GO:0003222	17411647, 17466505, 17508609	0.0678573
GOTERM_BP_FAT	GO:0042744~hydrogen peroxide catabolic process	GO:0042744	17235915, 17512809, 17249787	0.0678573
GOTERM_BP_FAT	GO:0002523~leukocyte migration involved in inflammatory response	GO:0002523	17497525, 17399823, 17407363	0.0678573
GOTERM_BP_FAT	GO:0006968~cellular defense response	GO:0006968	17523650, 17214142, 17307860	0.0678573
GOTERM_BP_FAT	GO:0046339~diacylglycerol metabolic process	GO:0046339	17493632, 17318502, 17246310	0.0678573
GOTERM_BP_FAT	GO:0010042~response to manganese ion	GO:0010042	17218060, 17313100, 17508300	0.0678573
GOTERM_BP_FAT	GO:0032989~cellular component morphogenesis	GO:0032989	17347435, 17526583, 17411605, 17528329, 17461897, 17466505, 17337232, 17372307, 17458573, 17500992, 17497525, 17226420, 17480078, 17377940, 17296174, 17456176, 17363407, 17472235, 17258131, 17367055, 17286707, 17346155, 17392991, 17419483, 17288896, 17512833, 17413500, 17400000, 17322163, 17386540, 17406760, 17508609, 17317015, 17264424, 17453726, 17419840, 17451443, 17439830, 17370551, 17218430,…	0.0688332
GOTERM_BP_FAT	GO:0003158~endothelium development	GO:0003158	17264651, 17536364, 17347163, 17456176, 17466505, 17508609, 17226593	0.070043
GOTERM_BP_FAT	GO:0044843~cell cycle G1/S phase transition	GO:0044843	17231591, 17500327, 17254171, 17284247, 17524698, 17363407, 17538704, 17315152, 17516921	0.0700726
GOTERM_BP_FAT	GO:0034332~adherens junction organization	GO:0034332	17394175, 17417512, 17451443, 17400000, 17408662, 17307860	0.0700806
GOTERM_BP_FAT	GO:0048699~generation of neurons	GO:0048699	17450770, 17461897, 17411527, 17358797, 17367004, 17466505, 17337232, 17269845, 17516921, 17388733, 17438584, 17226420, 17480078, 17521917, 17411647, 17456176, 17258131, 17367055, 17244486, 17525894, 17241032, 17346155, 17212185, 17339108, 17309544, 17386700, 17269717, 17332050, 17512833, 17250183, 17379938, 17406760, 17508609, 17325849, 17317015, 17264424, 17453726, 17394175, 17419840, 17439830,…	0.0703227
GOTERM_BP_FAT	GO:0031668~cellular response to extracellular stimulus	GO:0031668	17379606, 17429933, 17386700, 17217182, 17411527, 17461897, 17335540, 17313100, 17383892, 17269845	0.0707096
GOTERM_BP_FAT	GO:0009913~epidermal cell differentiation	GO:0009913	17258131, 17450770, 17453726, 17218060, 17292974, 17436237, 17508300, 17306816, 17363407, 17466505	0.0707096
GOTERM_BP_FAT	GO:0050873~brown fat cell differentiation	GO:0050873	17450121, 17218060, 17379938, 17346150	0.0710829
GOTERM_BP_FAT	GO:0071825~protein-lipid complex subunit organization	GO:0071825	17315312, 17228544, 17318502, 17337796	0.0710829
GOTERM_BP_FAT	GO:0009612~response to mechanical stimulus	GO:0009612	17546101, 17217399, 17218060, 17358797, 17332228, 17469894, 17546109, 17296174, 17374488, 17307860, 17315718	0.0718803
GOTERM_BP_FAT	GO:0002437~inflammatory response to antigenic stimulus	GO:0002437	17264651, 17346528, 17214142, 17466505, 17229607	0.0721296
GOTERM_BP_FAT	GO:0071560~cellular response to transforming growth factor beta stimulus	GO:0071560	17457942, 17286707, 17226420, 17244140, 17528329, 17411605, 17508300, 17296174, 17374488, 17346150	0.0723737
GOTERM_BP_FAT	GO:0010594~regulation of endothelial cell migration	GO:0010594	17429933, 17386700, 17218060, 17374488, 17456176, 17406760, 17307860	0.0724041
GOTERM_BP_FAT	GO:0006914~autophagy	GO:0006914	17498015, 17238367, 17493614, 17399823, 17512833, 17447451, 17461897, 17530000, 17407363, 17401500, 17269845, 17216469, 17429933, 17338364, 17327580, 17400418, 17277084, 17272745	0.072407
GOTERM_BP_FAT	GO:0007492~endoderm development	GO:0007492	17379606, 17475821, 17514553, 17317015, 17360348, 17372307	0.0728367
GOTERM_BP_FAT	GO:0019751~polyol metabolic process	GO:0019751	17219382, 17493632, 17332050, 17543045, 17307860, 17260761	0.0728367
GOTERM_BP_FAT	GO:2000181~negative regulation of blood vessel morphogenesis	GO:2000181	17523650, 17374488, 17347163, 17406760, 17522369, 17315718	0.0728367
GOTERM_BP_FAT	GO:0042180~cellular ketone metabolic process	GO:0042180	17493632, 17543045, 17371427, 17510462, 17363407, 17487361, 17318502, 17314888, 17393357	0.0738669
GOTERM_BP_FAT	GO:0070509~calcium ion import	GO:0070509	17227536, 17360216, 17411527, 17299329, 17411647, 17431315, 17410332, 17307860, 17226593	0.0738669
GOTERM_BP_FAT	GO:0048608~reproductive structure development	GO:0048608	17392991, 17395414, 17218060, 17238558, 17379938, 17466505, 17372307, 17315718, 17388733, 17243678, 17491378, 17411647, 17280729, 17282886, 17363407, 17456176, 17256242, 17400339, 17474974	0.0739868
GOTERM_BP_FAT	GO:0031334~positive regulation of protein complex assembly	GO:0031334	17347435, 17226420, 17358797, 17536364, 17280729, 17296174, 17386540, 17307860, 17260761, 17363470	0.0740271
GOTERM_BP_FAT	GO:0002434~immune complex clearance	GO:0002434	17523650, 17229607	0.0741355
GOTERM_BP_FAT	GO:2000307~regulation of tumor necrosis factor (ligand) superfamily member 11 production	GO:2000307	17497525, 17522555	0.0741355
GOTERM_BP_FAT	GO:0043316~cytotoxic T cell degranulation	GO:0043316	17239354, 17519282	0.0741355
GOTERM_BP_FAT	GO:0072535~tumor necrosis factor (ligand) superfamily member 11 production	GO:0072535	17497525, 17522555	0.0741355
GOTERM_BP_FAT	GO:2000449~regulation of CD8-positive, alpha-beta T cell extravasation	GO:2000449	17306906, 17523650	0.0741355
GOTERM_BP_FAT	GO:0070488~neutrophil aggregation	GO:0070488	17399823, 17407363	0.0741355
GOTERM_BP_FAT	GO:2000660~negative regulation of interleukin-1-mediated signaling pathway	GO:2000660	17212174, 17367686	0.0741355
GOTERM_BP_FAT	GO:1902075~cellular response to salt	GO:1902075	17429933, 17350740	0.0741355
GOTERM_BP_FAT	GO:0034143~regulation of toll-like receptor 4 signaling pathway	GO:0034143	17217048, 17411527, 17522555	0.0750964
GOTERM_BP_FAT	GO:1902884~positive regulation of response to oxidative stress	GO:1902884	17400418, 17431315, 17286472	0.0750964
GOTERM_BP_FAT	GO:0001574~ganglioside biosynthetic process	GO:0001574	17317675, 17525329, 17237937	0.0750964
GOTERM_BP_FAT	GO:0006911~phagocytosis, engulfment	GO:0006911	17438584, 17338378, 17374488, 17229607, 17269845	0.0755545
GOTERM_BP_FAT	GO:0001913~T cell mediated cytotoxicity	GO:0001913	17227536, 17239354, 17519282, 17487489	0.07562
GOTERM_BP_FAT	GO:1902930~regulation of alcohol biosynthetic process	GO:1902930	17219382, 17443286, 17307860, 17260761	0.07562
GOTERM_BP_FAT	GO:0007032~endosome organization	GO:0007032	17458573, 17530348, 17332050, 17519282	0.07562
GOTERM_BP_FAT	GO:0043370~regulation of CD4-positive, alpha-beta T cell differentiation	GO:0043370	17543572, 17523650, 17363407, 17256242	0.07562
GOTERM_BP_FAT	GO:0007417~central nervous system development	GO:0007417	17450770, 17399823, 17264651, 17461897, 17411527, 17358797, 17294738, 17407363, 17466505, 17516921, 17266107, 17244140, 17226420, 17411647, 17526707, 17456176, 17532569, 17367055, 17503937, 17241032, 17269717, 17332050, 17508609, 17315152, 17317015, 17264424, 17218430, 17214142, 17277084, 17256242, 17381630, 17538704, 17226593	0.0759273
GOTERM_BP_FAT	GO:0061387~regulation of extent of cell growth	GO:0061387	17346155, 17226420, 17264424, 17512833, 17439830, 17406760, 17508609	0.0772617
GOTERM_BP_FAT	GO:0031400~negative regulation of protein modification process	GO:0031400	17525894, 17258131, 17217283, 17244486, 17245399, 17241032, 17461897, 17411527, 17292974, 17496514, 17472030, 17429933, 17436574, 17227536, 17254171, 17451443, 17222549, 17347163, 17456176, 17277084	0.0776096
GOTERM_BP_FAT	GO:0001890~placenta development	GO:0001890	17218060, 17243678, 17491378, 17282886, 17379938, 17456176, 17466505, 17400339, 17372307	0.0777834
GOTERM_BP_FAT	GO:0050853~B cell receptor signaling pathway	GO:0050853	17438584, 17227536, 17411527, 17401846, 17437213	0.0790599
GOTERM_BP_FAT	GO:0032465~regulation of cytokinesis	GO:0032465	17348156, 17493614, 17377926, 17491378, 17269845	0.0790599
GOTERM_BP_FAT	GO:0002090~regulation of receptor internalization	GO:0002090	17218820, 17411605, 17518962, 17337232	0.0802816
GOTERM_BP_FAT	GO:0032814~regulation of natural killer cell activation	GO:0032814	17219382, 17474371, 17232112, 17367004	0.0802816
GOTERM_BP_FAT	GO:0042771~intrinsic apoptotic signaling pathway in response to DNA damage by p53 class mediator	GO:0042771	17388733, 17241032, 17230045, 17408662	0.0802816
GOTERM_BP_FAT	GO:1901031~regulation of response to reactive oxygen species	GO:1901031	17288716, 17386700, 17286472, 17456176	0.0802816
GOTERM_BP_FAT	GO:0072583~clathrin-mediated endocytosis	GO:0072583	17450770, 17480078, 17332050, 17372307	0.0802816
GOTERM_BP_FAT	GO:0061458~reproductive system development	GO:0061458	17392991, 17395414, 17218060, 17238558, 17379938, 17466505, 17372307, 17315718, 17388733, 17243678, 17491378, 17411647, 17280729, 17282886, 17363407, 17456176, 17256242, 17400339, 17474974	0.0804532
GOTERM_BP_FAT	GO:0010038~response to metal ion	GO:0010038	17503937, 17399823, 17218060, 17358797, 17540154, 17313100, 17470580, 17508300, 17374488, 17347163, 17353747, 17503942, 17307860, 17269845	0.0810423
GOTERM_BP_FAT	GO:0010506~regulation of autophagy	GO:0010506	17429933, 17493614, 17327580, 17461897, 17447451, 17218430, 17400418, 17401500, 17272745, 17269845	0.0814143
GOTERM_BP_FAT	GO:0015758~glucose transport	GO:0015758	17488148, 17488134, 17386700, 17383216, 17346528, 17401673, 17470597, 17456176	0.0822992
GOTERM_BP_FAT	GO:0042987~amyloid precursor protein catabolic process	GO:0042987	17525894, 17480078, 17277084	0.0825677
GOTERM_BP_FAT	GO:0070168~negative regulation of biomineral tissue development	GO:0070168	17532569, 17307860, 17241409	0.0825677
GOTERM_BP_FAT	GO:0007263~nitric oxide mediated signal transduction	GO:0007263	17503937, 17374488, 17503942	0.0825677
GOTERM_BP_FAT	GO:0045063~T-helper 1 cell differentiation	GO:0045063	17523650, 17363407, 17406760	0.0825677
GOTERM_BP_FAT	GO:0032968~positive regulation of transcription elongation from RNA polymerase II promoter	GO:0032968	17501962, 17475821, 17288699	0.0825677
GOTERM_BP_FAT	GO:0072606~interleukin-8 secretion	GO:0072606	17219382, 17217399, 17363407	0.0825677
GOTERM_BP_FAT	GO:0032647~regulation of interferon-alpha production	GO:0032647	17546101, 17546109, 17455319	0.0825677
GOTERM_BP_FAT	GO:0001910~regulation of leukocyte mediated cytotoxicity	GO:0001910	17438584, 17227536, 17306906, 17232112, 17487489	0.082645
GOTERM_BP_FAT	GO:0071385~cellular response to glucocorticoid stimulus	GO:0071385	17241032, 17500327, 17548274, 17363407, 17455319	0.082645
GOTERM_BP_FAT	GO:0045454~cell redox homeostasis	GO:0045454	17288716, 17386700, 17285204, 17235915, 17500478	0.082645
GOTERM_BP_FAT	GO:0071705~nitrogen compound transport	GO:0071705	17258131, 17276776, 17526583, 17399823, 17367686, 17461897, 17411527, 17474143, 17405414, 17299329, 17407363, 17286472, 17437213, 17318502, 17337232, 17315718, 17494041, 17314011, 17288716, 17252995, 17469894, 17411647, 17363407, 17277084, 17520043	0.0826641
GOTERM_BP_FAT	GO:0000904~cell morphogenesis involved in differentiation	GO:0000904	17411605, 17461897, 17466505, 17337232, 17372307, 17226420, 17480078, 17296174, 17456176, 17258131, 17367055, 17346155, 17286707, 17512833, 17400000, 17413500, 17322163, 17406760, 17508609, 17317015, 17264424, 17453726, 17419840, 17451443, 17439830, 17218430, 17277084, 17226593	0.0830085
GOTERM_BP_FAT	GO:0050770~regulation of axonogenesis	GO:0050770	17367055, 17346155, 17226420, 17264424, 17512833, 17439830, 17406760, 17277084, 17508609	0.083887
GOTERM_BP_FAT	GO:0010976~positive regulation of neuron projection development	GO:0010976	17386700, 17309544, 17512833, 17411527, 17508609, 17264424, 17226420, 17453726, 17521917, 17218430, 17277084, 17456176, 17307860	0.0840001
GOTERM_BP_FAT	GO:0030101~natural killer cell activation	GO:0030101	17219382, 17474371, 17239354, 17232112, 17519282, 17367004	0.084443
GOTERM_BP_FAT	GO:0006509~membrane protein ectodomain proteolysis	GO:0006509	17497525, 17508300, 17248754, 17277084	0.0850648
GOTERM_BP_FAT	GO:0070302~regulation of stress-activated protein kinase signaling cascade	GO:0070302	17429933, 17367686, 17411527, 17270888, 17286472, 17296174, 17350740, 17347163, 17456176, 17307860	0.0852176
GOTERM_BP_FAT	GO:0030163~protein catabolic process	GO:0030163	17528329, 17411605, 17461897, 17233888, 17286472, 17256113, 17497525, 17264884, 17272745, 17447803, 17525894, 17341681, 17245399, 17498015, 17386700, 17548274, 17270583, 17508609, 17436574, 17505953, 17536364, 17508300, 17477508, 17510836, 17518962, 17277084, 17307860	0.0853519
GOTERM_BP_FAT	GO:0014015~positive regulation of gliogenesis	GO:0014015	17367055, 17332050, 17411527, 17523650, 17226593	0.0863088
GOTERM_BP_FAT	GO:0032409~regulation of transporter activity	GO:0032409	17379606, 17258131, 17215873, 17288716, 17360216, 17431315, 17286472, 17287682, 17307860, 17489399	0.0869156
GOTERM_BP_FAT	GO:0006082~organic acid metabolic process	GO:0006082	17276776, 17285204, 17364111, 17346528, 17461897, 17317675, 17371427, 17443286, 17336838, 17318502, 17314888, 17493632, 17272605, 17510462, 17363407, 17291881, 17241032, 17391094, 17360216, 17269717, 17218060, 17429454, 17363204, 17487361, 17340953, 17393357, 17279349, 17235915, 17325198, 17432014	0.0873326
GOTERM_BP_FAT	GO:1901343~negative regulation of vasculature development	GO:1901343	17523650, 17374488, 17347163, 17406760, 17522369, 17315718	0.0874883
GOTERM_BP_FAT	GO:0015749~monosaccharide transport	GO:0015749	17488148, 17488134, 17386700, 17383216, 17346528, 17401673, 17470597, 17456176	0.0875154
GOTERM_BP_FAT	GO:0008645~hexose transport	GO:0008645	17488148, 17488134, 17386700, 17383216, 17346528, 17401673, 17470597, 17456176	0.0875154
GOTERM_BP_FAT	GO:0031333~negative regulation of protein complex assembly	GO:0031333	17525894, 17500327, 17327580, 17469894, 17548585, 17472235, 17315718	0.0875154
GOTERM_BP_FAT	GO:0007584~response to nutrient	GO:0007584	17244140, 17218060, 17335540, 17439830, 17540154, 17524698, 17443286, 17256242, 17269845	0.0881085
GOTERM_BP_FAT	GO:1901137~carbohydrate derivative biosynthetic process	GO:1901137	17229391, 17543045, 17317675, 17267021, 17237937, 17525329, 17394694, 17228544, 17424077, 17418904, 17229389, 17286707, 17269717, 17339108, 17277794, 17429454, 17405414, 17298473, 17414434, 17315718, 17279349, 17317015, 17394175, 17281721, 17277084	0.0895985
GOTERM_BP_FAT	GO:0010256~endomembrane system organization	GO:0010256	17258131, 17450770, 17392991, 17530348, 17332050, 17400000, 17391056, 17519282, 17407363, 17270583, 17520315, 17337232, 17241409, 17458573, 17264424, 17221662, 17407149, 17518962, 17226593	0.0896624
GOTERM_BP_FAT	GO:0032768~regulation of monooxygenase activity	GO:0032768	17276776, 17419959, 17443286, 17307860	0.0899663
GOTERM_BP_FAT	GO:0045670~regulation of osteoclast differentiation	GO:0045670	17497525, 17454179, 17379938, 17532569, 17522555	0.0900503
GOTERM_BP_FAT	GO:0046467~membrane lipid biosynthetic process	GO:0046467	17461897, 17325198, 17317675, 17414434, 17525329, 17237937, 17371374	0.0901899
GOTERM_BP_FAT	GO:0001774~microglial cell activation	GO:0001774	17438584, 17546101, 17546109	0.0902548
GOTERM_BP_FAT	GO:0060396~growth hormone receptor signaling pathway	GO:0060396	17244486, 17269717, 17411527	0.0902548
GOTERM_BP_FAT	GO:0060969~negative regulation of gene silencing	GO:0060969	17429933, 17470580, 17538704	0.0902548
GOTERM_BP_FAT	GO:0046852~positive regulation of bone remodeling	GO:0046852	17497525, 17439830, 17315718	0.0902548
GOTERM_BP_FAT	GO:0046641~positive regulation of alpha-beta T cell proliferation	GO:0046641	17219382, 17227536, 17523650	0.0902548
GOTERM_BP_FAT	GO:0045780~positive regulation of bone resorption	GO:0045780	17497525, 17439830, 17315718	0.0902548
GOTERM_BP_FAT	GO:0034377~plasma lipoprotein particle assembly	GO:0034377	17315312, 17228544, 17318502	0.0902548
GOTERM_BP_FAT	GO:0045624~positive regulation of T-helper cell differentiation	GO:0045624	17523650, 17363407, 17256242	0.0902548
GOTERM_BP_FAT	GO:0032607~interferon-alpha production	GO:0032607	17546101, 17546109, 17455319	0.0902548
GOTERM_BP_FAT	GO:1901532~regulation of hematopoietic progenitor cell differentiation	GO:1901532	17386700, 17484966, 17434297	0.0902548
GOTERM_BP_FAT	GO:0006959~humoral immune response	GO:0006959	17227536, 17343918, 17346528, 17540521, 17523650, 17394153, 17466505, 17229607, 17522555	0.0902649
GOTERM_BP_FAT	GO:0030308~negative regulation of cell growth	GO:0030308	17231591, 17335506, 17346155, 17226420, 17423479, 17439830, 17524698, 17406760, 17315152	0.0902649
GOTERM_BP_FAT	GO:0042102~positive regulation of T cell proliferation	GO:0042102	17219382, 17227536, 17523650, 17338959, 17363407, 17483264	0.0905903
GOTERM_BP_FAT	GO:0030041~actin filament polymerization	GO:0030041	17347435, 17226420, 17334419, 17548585, 17296174, 17386540, 17307860, 17472235	0.0923607
GOTERM_BP_FAT	GO:0006665~sphingolipid metabolic process	GO:0006665	17461897, 17325198, 17317675, 17414434, 17525329, 17237937, 17371374	0.0929086
GOTERM_BP_FAT	GO:0033273~response to vitamin	GO:0033273	17218060, 17335540, 17439830, 17524698, 17256242, 17269845	0.0937485
GOTERM_BP_FAT	GO:2000117~negative regulation of cysteine-type endopeptidase activity	GO:2000117	17379606, 17388733, 17524698, 17443286, 17374488, 17474974	0.0937485
GOTERM_BP_FAT	GO:0031175~neuron projection development	GO:0031175	17450770, 17411527, 17461897, 17358797, 17367004, 17466505, 17337232, 17516921, 17388733, 17226420, 17480078, 17521917, 17456176, 17367055, 17346155, 17386700, 17309544, 17512833, 17406760, 17508609, 17317015, 17264424, 17453726, 17419840, 17439830, 17356743, 17218430, 17282886, 17277084, 17307860, 17226593	0.0943242
GOTERM_BP_FAT	GO:0043241~protein complex disassembly	GO:0043241	17245399, 17241032, 17450770, 17332050, 17548585, 17508609, 17472235, 17260761	0.0948068
GOTERM_BP_FAT	GO:0030890~positive regulation of B cell proliferation	GO:0030890	17227536, 17437198, 17401846, 17437213	0.094983
GOTERM_BP_FAT	GO:0006469~negative regulation of protein kinase activity	GO:0006469	17244486, 17525894, 17245399, 17227536, 17451443, 17411527, 17292974, 17472030, 17496514, 17277084	0.0951622
GOTERM_BP_FAT	GO:0055007~cardiac muscle cell differentiation	GO:0055007	17335506, 17264651, 17461897, 17456176, 17466505, 17508609, 17256242	0.0956711
GOTERM_BP_FAT	GO:0006486~protein glycosylation	GO:0006486	17317015, 17286707, 17394694, 17339108, 17317675, 17424077, 17405414, 17298473, 17277084, 17525329, 17237937	0.0969249
GOTERM_BP_FAT	GO:0043413~macromolecule glycosylation	GO:0043413	17317015, 17286707, 17394694, 17339108, 17317675, 17424077, 17405414, 17298473, 17277084, 17525329, 17237937	0.0969249
GOTERM_BP_FAT	GO:0043933~macromolecular complex subunit organization	GO:0043933	17461606, 17493614, 17463833, 17264651, 17548585, 17286472, 17318502, 17260761, 17314011, 17429933, 17244140, 17500327, 17480078, 17228544, 17469894, 17360115, 17377940, 17296174, 17341681, 17525894, 17245399, 17241032, 17332050, 17386540, 17337796, 17393357, 17315718, 17436574, 17218845, 17264424, 17306906, 17536364, 17393658, 17518962, 17307860, 17363470, 17347435, 17429569, 17475821, 17450770,…	0.0973486
GOTERM_BP_FAT	GO:0070945~neutrophil mediated killing of gram-negative bacterium	GO:0070945	17338364, 17338371	0.0976078
GOTERM_BP_FAT	GO:2001137~positive regulation of endocytic recycling	GO:2001137	17525894, 17356743	0.0976078
GOTERM_BP_FAT	GO:1903553~positive regulation of extracellular exosome assembly	GO:1903553	17411605, 17394175	0.0976078
GOTERM_BP_FAT	GO:1904684~negative regulation of metalloendopeptidase activity	GO:1904684	17525894, 17480078	0.0976078
GOTERM_BP_FAT	GO:0038165~oncostatin-M-mediated signaling pathway	GO:0038165	17315743, 17246803	0.0976078
GOTERM_BP_FAT	GO:0035696~monocyte extravasation	GO:0035696	17516718, 17523650	0.0976078
GOTERM_BP_FAT	GO:2000407~regulation of T cell extravasation	GO:2000407	17306906, 17523650	0.0976078
GOTERM_BP_FAT	GO:0010273~detoxification of copper ion	GO:0010273	17503937, 17503942	0.0976078
GOTERM_BP_FAT	GO:0016554~cytidine to uridine editing	GO:0016554	17448389, 17470580	0.0976078
GOTERM_BP_FAT	GO:1990169~stress response to copper ion	GO:1990169	17503937, 17503942	0.0976078
GOTERM_BP_FAT	GO:1902965~regulation of protein localization to early endosome	GO:1902965	17525894, 17536364	0.0976078
GOTERM_BP_FAT	GO:1902966~positive regulation of protein localization to early endosome	GO:1902966	17525894, 17536364	0.0976078
GOTERM_BP_FAT	GO:1904468~negative regulation of tumor necrosis factor secretion	GO:1904468	17429933, 17315718	0.0976078
GOTERM_BP_FAT	GO:1905049~negative regulation of metallopeptidase activity	GO:1905049	17525894, 17480078	0.0976078
GOTERM_BP_FAT	GO:0033030~negative regulation of neutrophil apoptotic process	GO:0033030	17214142, 17229607	0.0976078
GOTERM_BP_FAT	GO:0045356~positive regulation of interferon-alpha biosynthetic process	GO:0045356	17546101, 17546109	0.0976078
GOTERM_BP_FAT	GO:0035697~CD8-positive, alpha-beta T cell extravasation	GO:0035697	17306906, 17523650	0.0976078
GOTERM_BP_FAT	GO:0071384~cellular response to corticosteroid stimulus	GO:0071384	17241032, 17500327, 17548274, 17363407, 17455319	0.097762
GOTERM_BP_FAT	GO:0001541~ovarian follicle development	GO:0001541	17392991, 17280729, 17238558, 17379938, 17315718	0.097762
GOTERM_BP_FAT	GO:1903649~regulation of cytoplasmic transport	GO:1903649	17525894, 17530348, 17536364	0.0981421
GOTERM_BP_FAT	GO:0048820~hair follicle maturation	GO:0048820	17218060, 17466505, 17277084	0.0981421
GOTERM_BP_FAT	GO:1990182~exosomal secretion	GO:1990182	17411605, 17394175, 17519282	0.0981421
GOTERM_BP_FAT	GO:0002544~chronic inflammatory response	GO:0002544	17399823, 17374488, 17379938	0.0981421
GOTERM_BP_FAT	GO:0006882~cellular zinc ion homeostasis	GO:0006882	17503937, 17503942, 17308299	0.0981421
GOTERM_BP_FAT	GO:0010950~positive regulation of endopeptidase activity	GO:0010950	17244140, 17399823, 17327580, 17269717, 17358797, 17407363, 17347163	0.0984771
GOTERM_BP_FAT	GO:0043523~regulation of neuron apoptotic process	GO:0043523	17392991, 17497525, 17313100, 17400418, 17282886, 17379938, 17503942, 17381058, 17277084, 17307860, 17516921	0.098756
GOTERM_BP_FAT	GO:1901615~organic hydroxy compound metabolic process	GO:1901615	17525894, 17276787, 17219382, 17391094, 17332050, 17364111, 17543045, 17443286, 17355984, 17260761, 17493632, 17315312, 17228544, 17510462, 17307860	0.0988638
GOTERM_BP_FAT	GO:0051099~positive regulation of binding	GO:0051099	17379606, 17400000, 17218430, 17408662, 17518962, 17256242, 17337232, 17474974	0.099806

## Sheet: Cluster 2 GO
Suppl. Table 2: GO functions associated with Cluster 2
Category	Term	GO	Genes	PValue
GOTERM_BP_FAT	GO:0031325~positive regulation of cellular metabolic process	GO:0031325	17234647, 17501050, 17502440, 17346427, 17335364, 17361996, 17487211, 17444202, 17473832, 17491898, 17436683, 17336322, 17480777, 17504005, 17231784, 17420874, 17360977, 17344511, 17342065, 17394806, 17418916, 17282216, 17252013, 17491788, 17485985, 17332236, 17483447, 17515208, 17251527, 17493250, 17391920, 17418339, 17251328, 17456692, 17304406, 17383965, 17432674, 17541404, 17257511, 17295796,…	1.04779e-11
GOTERM_BP_FAT	GO:0010604~positive regulation of macromolecule metabolic process	GO:0010604	17501050, 17502440, 17346427, 17335364, 17361996, 17487211, 17444202, 17473832, 17491898, 17336322, 17480777, 17504005, 17453819, 17231784, 17420874, 17360977, 17344511, 17342065, 17394806, 17418916, 17282216, 17252013, 17491788, 17485985, 17433169, 17332236, 17483447, 17251527, 17493250, 17391920, 17418339, 17251328, 17456692, 17304406, 17383965, 17432674, 17541404, 17257511, 17295796, 17265247,…	1.80611e-11
GOTERM_BP_FAT	GO:0009893~positive regulation of metabolic process	GO:0009893	17234647, 17501050, 17502440, 17346427, 17335364, 17487211, 17361996, 17444202, 17473832, 17491898, 17436683, 17336322, 17480777, 17504005, 17453819, 17231784, 17420874, 17360977, 17344511, 17342065, 17394806, 17418916, 17282216, 17252013, 17491788, 17485985, 17433169, 17332236, 17483447, 17515208, 17251527, 17493250, 17391920, 17418339, 17251328, 17456692, 17304406, 17383965, 17432674, 17541404,…	2.19339e-11
GOTERM_BP_FAT	GO:0035556~intracellular signal transduction	GO:0035556	17436345, 17482766, 17419237, 17235180, 17335364, 17338982, 17292915, 17508082, 17252369, 17473832, 17393036, 17514146, 17441365, 17235136, 17418540, 17491898, 17399112, 17526160, 17436683, 17504005, 17441265, 17273165, 17383052, 17246967, 17329433, 17252081, 17451390, 17510166, 17486864, 17397170, 17382685, 17470354, 17342065, 17272619, 17394806, 17404058, 17252013, 17282216, 17498514, 17417314,…	6.36248e-11
GOTERM_BP_FAT	GO:0051246~regulation of protein metabolic process	GO:0051246	17234647, 17502440, 17418357, 17521686, 17419237, 17492051, 17336559, 17235180, 17346427, 17287338, 17252539, 17361996, 17508082, 17351282, 17441365, 17234694, 17399112, 17418540, 17491898, 17234980, 17436683, 17504005, 17337984, 17246967, 17506332, 17453819, 17336758, 17271938, 17329433, 17511453, 17360977, 17486864, 17397170, 17368550, 17344511, 17342065, 17338269, 17272619, 17418916, 17252013,…	2.61219e-10
GOTERM_BP_FAT	GO:0036211~protein modification process	GO:0036211	17234647, 17482766, 17521686, 17335364, 17361996, 17473832, 17234694, 17262551, 17418540, 17491898, 17436683, 17504005, 17336758, 17420874, 17511453, 17360977, 17397170, 17288160, 17342065, 17272619, 17418916, 17282216, 17252013, 17417314, 17268180, 17231135, 17485985, 17483447, 17468469, 17251527, 17493250, 17494588, 17391920, 17251328, 17304406, 17383965, 17432674, 17257511, 17362289, 17295796,…	3.23344e-10
GOTERM_BP_FAT	GO:0006464~cellular protein modification process	GO:0006464	17234647, 17482766, 17521686, 17335364, 17361996, 17473832, 17234694, 17262551, 17418540, 17491898, 17436683, 17504005, 17336758, 17420874, 17511453, 17360977, 17397170, 17288160, 17342065, 17272619, 17418916, 17282216, 17252013, 17417314, 17268180, 17231135, 17485985, 17483447, 17468469, 17251527, 17493250, 17494588, 17391920, 17251328, 17304406, 17383965, 17432674, 17257511, 17362289, 17295796,…	3.23344e-10
GOTERM_BP_FAT	GO:0034645~cellular macromolecule biosynthetic process	GO:0034645	17234647, 17501050, 17502440, 17419237, 17482766, 17442284, 17336559, 17346427, 17437674, 17335364, 17487211, 17361996, 17444202, 17473832, 17234694, 17336322, 17336758, 17231784, 17420874, 17451390, 17395462, 17360977, 17263609, 17503068, 17344511, 17394806, 17282216, 17252013, 17315331, 17491788, 17443663, 17441540, 17268180, 17417314, 17231135, 17485985, 17453421, 17332236, 17483447, 17251527,…	3.59046e-09
GOTERM_BP_FAT	GO:0016070~RNA metabolic process	GO:0016070	17234647, 17501050, 17502440, 17442284, 17482766, 17521686, 17336559, 17346427, 17437674, 17335364, 17487211, 17361996, 17419354, 17444202, 17473832, 17443261, 17336322, 17336758, 17231784, 17279190, 17420874, 17451390, 17360977, 17338882, 17263609, 17503068, 17231188, 17394806, 17282216, 17252013, 17315331, 17510542, 17491788, 17441540, 17443663, 17228204, 17268180, 17485985, 17332236, 17483447,…	1.79601e-08
GOTERM_BP_FAT	GO:0002521~leukocyte differentiation	GO:0002521	17235180, 17355670, 17335364, 17391920, 17251328, 17338982, 17444106, 17507537, 17319529, 17289207, 17491898, 17277387, 17215309, 17311831, 17269695, 17230715, 17246967, 17295796, 17329433, 17231784, 17366399, 17287381, 17243057, 17238064, 17533015, 17487457, 17505995, 17282216, 17365476, 17399194, 17311846, 17471094, 17332236	2.5736e-08
GOTERM_BP_FAT	GO:0051173~positive regulation of nitrogen compound metabolic process	GO:0051173	17234647, 17501050, 17502440, 17502295, 17346427, 17287338, 17335364, 17487211, 17361996, 17444202, 17473832, 17508082, 17393036, 17234980, 17399112, 17336322, 17480777, 17504715, 17383052, 17246967, 17506332, 17231784, 17420874, 17532257, 17360977, 17245171, 17368550, 17344511, 17394806, 17252013, 17282216, 17515248, 17491788, 17526195, 17285157, 17332236, 17483447, 17515208, 17282776, 17251527,…	3.30785e-08
GOTERM_BP_FAT	GO:0031328~positive regulation of cellular biosynthetic process	GO:0031328	17234647, 17501050, 17502440, 17502295, 17235180, 17287338, 17335364, 17487211, 17361996, 17444202, 17473832, 17508082, 17393036, 17234980, 17399112, 17336322, 17504715, 17383052, 17246967, 17506332, 17231784, 17420874, 17532257, 17360977, 17245171, 17368550, 17344511, 17394806, 17252013, 17515248, 17491788, 17526195, 17285157, 17332236, 17483447, 17515208, 17282776, 17251527, 17426277, 17355670,…	3.68443e-08
GOTERM_BP_FAT	GO:0032268~regulation of cellular protein metabolic process	GO:0032268	17234647, 17418357, 17521686, 17419237, 17492051, 17346427, 17235180, 17287338, 17252539, 17361996, 17508082, 17441365, 17491898, 17418540, 17234980, 17399112, 17436683, 17504005, 17337984, 17246967, 17453819, 17336758, 17329433, 17511453, 17360977, 17486864, 17368550, 17397170, 17344511, 17342065, 17338269, 17272619, 17418916, 17252013, 17282216, 17417314, 17485985, 17400281, 17251527, 17493250,…	4.22233e-08
GOTERM_BP_FAT	GO:0006351~transcription, DNA-templated	GO:0006351	17234647, 17501050, 17502440, 17442284, 17482766, 17336559, 17346427, 17437674, 17335364, 17361996, 17487211, 17444202, 17473832, 17336322, 17336758, 17231784, 17420874, 17451390, 17360977, 17503068, 17263609, 17394806, 17252013, 17315331, 17491788, 17441540, 17443663, 17268180, 17485985, 17332236, 17483447, 17493250, 17251527, 17494588, 17418339, 17456692, 17383965, 17541404, 17295796, 17265247,…	4.80982e-08
GOTERM_BP_FAT	GO:1902531~regulation of intracellular signal transduction	GO:1902531	17436345, 17482766, 17419237, 17235180, 17338982, 17508082, 17514146, 17393036, 17441365, 17491898, 17418540, 17399112, 17526160, 17436683, 17504005, 17383052, 17273165, 17246967, 17329433, 17252081, 17451390, 17486864, 17397170, 17342065, 17272619, 17252013, 17400281, 17515208, 17251527, 17379960, 17391920, 17251328, 17388041, 17304406, 17507637, 17273182, 17382920, 17432674, 17257511, 17311831,…	7.2621e-08
GOTERM_BP_FAT	GO:0009891~positive regulation of biosynthetic process	GO:0009891	17234647, 17501050, 17502440, 17502295, 17235180, 17287338, 17335364, 17487211, 17361996, 17444202, 17473832, 17508082, 17393036, 17234980, 17399112, 17336322, 17504715, 17383052, 17246967, 17506332, 17231784, 17420874, 17532257, 17360977, 17245171, 17368550, 17344511, 17394806, 17252013, 17515248, 17491788, 17526195, 17285157, 17332236, 17483447, 17515208, 17282776, 17251527, 17426277, 17355670,…	7.9196e-08
GOTERM_BP_FAT	GO:2000112~regulation of cellular macromolecule biosynthetic process	GO:2000112	17234647, 17501050, 17502440, 17442284, 17482766, 17419237, 17336559, 17346427, 17437674, 17335364, 17487211, 17361996, 17444202, 17473832, 17336322, 17336758, 17231784, 17420874, 17451390, 17395462, 17360977, 17263609, 17503068, 17344511, 17394806, 17282216, 17252013, 17315331, 17491788, 17441540, 17443663, 17417314, 17268180, 17485985, 17332236, 17483447, 17251527, 17493250, 17494588, 17418339,…	2.04659e-07
GOTERM_BP_FAT	GO:0010556~regulation of macromolecule biosynthetic process	GO:0010556	17234647, 17501050, 17502440, 17442284, 17482766, 17419237, 17336559, 17346427, 17437674, 17335364, 17487211, 17361996, 17444202, 17473832, 17336322, 17336758, 17231784, 17420874, 17451390, 17395462, 17360977, 17263609, 17503068, 17344511, 17394806, 17282216, 17252013, 17315331, 17491788, 17441540, 17443663, 17417314, 17268180, 17485985, 17332236, 17483447, 17251527, 17493250, 17494588, 17418339,…	2.10714e-07
GOTERM_BP_FAT	GO:0010467~gene expression	GO:0010467	17234647, 17501050, 17502440, 17419237, 17482766, 17521686, 17442284, 17336559, 17346427, 17437674, 17335364, 17487211, 17361996, 17419354, 17444202, 17473832, 17443261, 17336322, 17336758, 17453819, 17231784, 17279190, 17420874, 17451390, 17360977, 17338882, 17263609, 17503068, 17231188, 17344511, 17394806, 17282216, 17252013, 17315331, 17510542, 17491788, 17443663, 17441540, 17228204, 17268180,…	2.82206e-07
GOTERM_BP_FAT	GO:0033554~cellular response to stress	GO:0033554	17436345, 17502440, 17235180, 17335364, 17473832, 17252369, 17441365, 17234694, 17480777, 17504005, 17374245, 17273165, 17383052, 17246967, 17336758, 17329433, 17231784, 17252256, 17366399, 17410204, 17342065, 17394806, 17480740, 17282216, 17526195, 17228204, 17400281, 17515208, 17251527, 17379960, 17243312, 17391920, 17304406, 17383965, 17507637, 17382920, 17432674, 17277387, 17257511, 17311831,…	2.86359e-07
GOTERM_BP_FAT	GO:0010557~positive regulation of macromolecule biosynthetic process	GO:0010557	17501050, 17502440, 17287338, 17335364, 17361996, 17487211, 17444202, 17473832, 17508082, 17393036, 17234980, 17399112, 17336322, 17504715, 17383052, 17246967, 17506332, 17231784, 17420874, 17532257, 17360977, 17245171, 17368550, 17344511, 17394806, 17252013, 17515248, 17491788, 17526195, 17285157, 17332236, 17483447, 17282776, 17251527, 17426277, 17355670, 17418339, 17456692, 17507537, 17383965,…	2.92312e-07
GOTERM_BP_FAT	GO:0006468~protein phosphorylation	GO:0006468	17234647, 17482766, 17235180, 17252539, 17335364, 17361996, 17508082, 17473832, 17441365, 17491898, 17418540, 17399112, 17246967, 17527590, 17410204, 17360977, 17510166, 17486864, 17397170, 17470354, 17288160, 17342065, 17338269, 17272619, 17252013, 17282216, 17417314, 17485985, 17400281, 17251527, 17379960, 17391920, 17251328, 17273420, 17388041, 17304406, 17383965, 17452456, 17382920, 17432674,…	3.39391e-07
GOTERM_BP_FAT	GO:0043487~regulation of RNA stability	GO:0043487	17507537, 17336725, 17419237, 17432674, 17234980, 17507277, 17346427, 17282216, 17335364, 17228204, 17510013, 17532137	3.43482e-07
GOTERM_BP_FAT	GO:0006366~transcription from RNA polymerase II promoter	GO:0006366	17501050, 17502440, 17335364, 17487211, 17361996, 17473832, 17508082, 17514243, 17393036, 17234980, 17399112, 17336322, 17504715, 17241436, 17475193, 17383052, 17246967, 17336758, 17329433, 17231784, 17532257, 17360977, 17486864, 17368550, 17338269, 17394806, 17252013, 17515248, 17491788, 17441540, 17526195, 17332236, 17286595, 17282776, 17251527, 17493250, 17494588, 17426277, 17355670, 17418339,…	3.50333e-07
GOTERM_BP_FAT	GO:0048534~hematopoietic or lymphoid organ development	GO:0048534	17502440, 17235180, 17355670, 17391920, 17335364, 17251328, 17338982, 17419354, 17444106, 17507537, 17319529, 17289207, 17491898, 17277387, 17215309, 17311831, 17269695, 17230715, 17383052, 17265672, 17246967, 17295796, 17329433, 17231784, 17366399, 17360977, 17287381, 17243057, 17334749, 17238064, 17533015, 17487457, 17399496, 17505995, 17492575, 17282216, 17452294, 17491788, 17365476, 17399194,…	3.93413e-07
GOTERM_BP_FAT	GO:0045935~positive regulation of nucleobase-containing compound metabolic process	GO:0045935	17501050, 17502440, 17502295, 17346427, 17335364, 17361996, 17487211, 17444202, 17473832, 17508082, 17393036, 17234980, 17399112, 17336322, 17480777, 17504715, 17383052, 17246967, 17506332, 17231784, 17420874, 17532257, 17360977, 17245171, 17368550, 17394806, 17252013, 17282216, 17515248, 17491788, 17526195, 17285157, 17332236, 17483447, 17282776, 17251527, 17426277, 17355670, 17418339, 17456692,…	4.78602e-07
GOTERM_BP_FAT	GO:0070887~cellular response to chemical stimulus	GO:0070887	17234647, 17502440, 17482766, 17394405, 17346427, 17235180, 17437674, 17335364, 17338982, 17487211, 17361996, 17508082, 17310044, 17234694, 17399112, 17336322, 17504005, 17444961, 17218261, 17441265, 17273165, 17383052, 17246967, 17453819, 17336758, 17231784, 17420874, 17451390, 17486864, 17368550, 17397170, 17453650, 17366170, 17338269, 17272619, 17480740, 17252013, 17282216, 17515248, 17332236,…	5.56523e-07
GOTERM_BP_FAT	GO:0010468~regulation of gene expression	GO:0010468	17234647, 17501050, 17502440, 17419237, 17442284, 17482766, 17336559, 17346427, 17437674, 17335364, 17487211, 17361996, 17419354, 17444202, 17473832, 17418540, 17336322, 17336758, 17453819, 17231784, 17420874, 17451390, 17360977, 17263609, 17503068, 17344511, 17342065, 17394806, 17282216, 17252013, 17315331, 17491788, 17441540, 17443663, 17228204, 17417314, 17268180, 17485985, 17433169, 17332236,…	5.98636e-07
GOTERM_BP_FAT	GO:0030097~hemopoiesis	GO:0030097	17502440, 17235180, 17355670, 17391920, 17335364, 17251328, 17338982, 17419354, 17444106, 17507537, 17319529, 17289207, 17491898, 17277387, 17215309, 17311831, 17269695, 17230715, 17383052, 17246967, 17295796, 17329433, 17231784, 17366399, 17287381, 17243057, 17334749, 17238064, 17533015, 17487457, 17399496, 17505995, 17492575, 17282216, 17452294, 17491788, 17365476, 17399194, 17311846, 17471094,…	6.96861e-07
GOTERM_BP_FAT	GO:0051254~positive regulation of RNA metabolic process	GO:0051254	17501050, 17502440, 17346427, 17335364, 17361996, 17487211, 17444202, 17473832, 17508082, 17393036, 17234980, 17399112, 17336322, 17504715, 17383052, 17246967, 17506332, 17231784, 17420874, 17532257, 17360977, 17368550, 17394806, 17515248, 17282216, 17491788, 17526195, 17285157, 17332236, 17483447, 17282776, 17251527, 17426277, 17355670, 17418339, 17456692, 17507537, 17383965, 17541404, 17277387,…	7.7422e-07
GOTERM_BP_FAT	GO:0070727~cellular macromolecule localization	GO:0070727	17234647, 17521686, 17235180, 17335364, 17297462, 17473832, 17508082, 17351282, 17393036, 17234694, 17436683, 17504005, 17441265, 17246967, 17506332, 17271938, 17329433, 17252256, 17360977, 17245171, 17279434, 17243057, 17453650, 17474035, 17496615, 17515248, 17282216, 17510542, 17268180, 17228204, 17231135, 17313958, 17503333, 17253055, 17379960, 17215629, 17246904, 17273420, 17256177, 17507537,…	8.13608e-07
GOTERM_BP_FAT	GO:0009966~regulation of signal transduction	GO:0009966	17436345, 17482766, 17419237, 17336559, 17235180, 17335364, 17338982, 17361996, 17508082, 17393036, 17444106, 17514146, 17441365, 17491898, 17418540, 17399112, 17526160, 17436683, 17504005, 17384205, 17273165, 17383052, 17246967, 17453819, 17329433, 17231784, 17420874, 17252081, 17451390, 17360977, 17486864, 17397170, 17342065, 17338269, 17272619, 17252013, 17515248, 17332236, 17253055, 17400281,…	8.6521e-07
GOTERM_BP_FAT	GO:0071310~cellular response to organic substance	GO:0071310	17234647, 17502440, 17482766, 17346427, 17235180, 17437674, 17335364, 17487211, 17361996, 17508082, 17310044, 17234694, 17399112, 17336322, 17504005, 17218261, 17441265, 17383052, 17246967, 17453819, 17336758, 17231784, 17420874, 17368550, 17397170, 17453650, 17366170, 17338269, 17272619, 17480740, 17252013, 17282216, 17515248, 17332236, 17253055, 17515208, 17251527, 17379960, 17213548, 17456692,…	9.00778e-07
GOTERM_BP_FAT	GO:0051240~positive regulation of multicellular organismal process	GO:0051240	17234647, 17482766, 17336811, 17419237, 17502295, 17336559, 17235180, 17335364, 17361996, 17508082, 17351282, 17262551, 17234980, 17399112, 17526160, 17383052, 17246967, 17453819, 17329433, 17231784, 17486864, 17397170, 17243057, 17342065, 17269769, 17252013, 17282216, 17308349, 17332236, 17286595, 17251328, 17273420, 17388041, 17507537, 17319529, 17383965, 17289207, 17382920, 17277387, 17215309,…	9.63843e-07
GOTERM_BP_FAT	GO:0051171~regulation of nitrogen compound metabolic process	GO:0051171	17234647, 17501050, 17502440, 17419237, 17442284, 17482766, 17336559, 17346427, 17437674, 17335364, 17487211, 17361996, 17419354, 17444202, 17473832, 17336322, 17480777, 17336758, 17231784, 17420874, 17451390, 17360977, 17263609, 17503068, 17344511, 17394806, 17282216, 17252013, 17315331, 17491788, 17441540, 17443663, 17417314, 17268180, 17485985, 17332236, 17483447, 17515208, 17251527, 17493250,…	1.05405e-06
GOTERM_BP_FAT	GO:0009894~regulation of catabolic process	GO:0009894	17233744, 17379960, 17346427, 17287338, 17243312, 17273420, 17351282, 17304406, 17234694, 17432674, 17436683, 17504005, 17311831, 17510013, 17246967, 17506332, 17271938, 17317837, 17548973, 17395462, 17511453, 17500543, 17418916, 17282216, 17512907, 17311846, 17428766, 17358706	1.12169e-06
GOTERM_BP_FAT	GO:0045597~positive regulation of cell differentiation	GO:0045597	17286595, 17336811, 17515208, 17235180, 17335364, 17251328, 17361996, 17273420, 17508082, 17351282, 17507537, 17289207, 17262551, 17234980, 17277387, 17215309, 17311831, 17269695, 17362289, 17230715, 17383052, 17246967, 17295796, 17329433, 17451390, 17374765, 17360599, 17360977, 17250710, 17287381, 17243057, 17342065, 17269769, 17360501, 17272619, 17394806, 17492575, 17252013, 17515248, 17282216,…	1.20049e-06
GOTERM_BP_FAT	GO:0002520~immune system development	GO:0002520	17502440, 17235180, 17355670, 17391920, 17335364, 17251328, 17338982, 17419354, 17444106, 17507537, 17319529, 17289207, 17491898, 17277387, 17215309, 17311831, 17269695, 17230715, 17383052, 17265672, 17246967, 17295796, 17329433, 17231784, 17366399, 17360977, 17287381, 17243057, 17334749, 17238064, 17533015, 17487457, 17399496, 17505995, 17492575, 17282216, 17452294, 17491788, 17365476, 17399194,…	1.31653e-06
GOTERM_BP_FAT	GO:0044248~cellular catabolic process	GO:0044248	17521686, 17336811, 17233744, 17346427, 17287338, 17351282, 17461828, 17234694, 17234980, 17393310, 17436683, 17504005, 17337984, 17218261, 17246967, 17252081, 17395462, 17511453, 17420646, 17418916, 17252013, 17282216, 17211939, 17215839, 17379960, 17487927, 17243312, 17273420, 17256177, 17507537, 17271911, 17304406, 17432674, 17311831, 17510013, 17474956, 17368904, 17505744, 17336725, 17548973,…	1.43425e-06
GOTERM_BP_FAT	GO:0031399~regulation of protein modification process	GO:0031399	17234647, 17521686, 17492051, 17235180, 17252539, 17361996, 17508082, 17441365, 17491898, 17418540, 17399112, 17436683, 17504005, 17246967, 17336758, 17329433, 17511453, 17360977, 17486864, 17397170, 17342065, 17338269, 17272619, 17252013, 17485985, 17400281, 17251527, 17493250, 17379960, 17243312, 17391920, 17251328, 17273420, 17388041, 17304406, 17383965, 17452456, 17382920, 17432674, 17226757,…	1.50658e-06
GOTERM_BP_FAT	GO:0002682~regulation of immune system process	GO:0002682	17419237, 17482766, 17235180, 17335364, 17338982, 17526160, 17383052, 17265672, 17246967, 17329433, 17453819, 17420874, 17451390, 17252081, 17486864, 17410204, 17243057, 17394806, 17452178, 17404058, 17252013, 17282216, 17430906, 17491788, 17308349, 17332236, 17391920, 17251328, 17388041, 17507537, 17319529, 17289207, 17382920, 17277387, 17215309, 17544939, 17311831, 17269695, 17230715, 17295796,…	1.77855e-06
GOTERM_BP_FAT	GO:0016310~phosphorylation	GO:0016310	17234647, 17482766, 17235180, 17252539, 17335364, 17361996, 17508082, 17473832, 17441365, 17418540, 17491898, 17399112, 17395876, 17246967, 17527590, 17272396, 17410204, 17360977, 17510166, 17486864, 17397170, 17470354, 17288160, 17342065, 17338269, 17272619, 17517934, 17252013, 17282216, 17417314, 17485985, 17433169, 17400281, 17251527, 17379960, 17391920, 17251328, 17273420, 17388041, 17304406,…	1.80707e-06
GOTERM_BP_FAT	GO:0097659~nucleic acid-templated transcription	GO:0097659	17234647, 17501050, 17502440, 17442284, 17482766, 17336559, 17346427, 17437674, 17335364, 17487211, 17361996, 17444202, 17473832, 17336322, 17336758, 17231784, 17420874, 17451390, 17360977, 17503068, 17263609, 17394806, 17252013, 17315331, 17491788, 17441540, 17443663, 17268180, 17485985, 17332236, 17483447, 17251527, 17493250, 17494588, 17418339, 17456692, 17383965, 17541404, 17295796, 17265247,…	1.86789e-06
GOTERM_BP_FAT	GO:1901652~response to peptide	GO:1901652	17253055, 17502440, 17482766, 17379960, 17437674, 17335364, 17419354, 17456692, 17304406, 17382920, 17399112, 17269695, 17399432, 17383052, 17295796, 17246967, 17252081, 17360977, 17453650, 17338269, 17272619, 17480740, 17282216, 17441168, 17311846	2.32194e-06
GOTERM_BP_FAT	GO:0032774~RNA biosynthetic process	GO:0032774	17234647, 17501050, 17502440, 17442284, 17482766, 17336559, 17346427, 17437674, 17335364, 17487211, 17361996, 17444202, 17473832, 17336322, 17336758, 17231784, 17420874, 17451390, 17360977, 17503068, 17263609, 17394806, 17252013, 17315331, 17491788, 17441540, 17443663, 17268180, 17485985, 17332236, 17483447, 17251527, 17493250, 17494588, 17418339, 17456692, 17383965, 17541404, 17295796, 17265247,…	2.34526e-06
GOTERM_BP_FAT	GO:0045893~positive regulation of transcription, DNA-templated	GO:0045893	17501050, 17502440, 17335364, 17361996, 17487211, 17444202, 17473832, 17508082, 17393036, 17234980, 17399112, 17336322, 17504715, 17383052, 17246967, 17506332, 17231784, 17420874, 17532257, 17360977, 17368550, 17394806, 17515248, 17491788, 17526195, 17332236, 17285157, 17483447, 17282776, 17251527, 17426277, 17355670, 17418339, 17456692, 17507537, 17383965, 17541404, 17277387, 17357338, 17269695,…	2.51878e-06
GOTERM_BP_FAT	GO:1903508~positive regulation of nucleic acid-templated transcription	GO:1903508	17501050, 17502440, 17335364, 17361996, 17487211, 17444202, 17473832, 17508082, 17393036, 17234980, 17399112, 17336322, 17504715, 17383052, 17246967, 17506332, 17231784, 17420874, 17532257, 17360977, 17368550, 17394806, 17515248, 17491788, 17526195, 17332236, 17285157, 17483447, 17282776, 17251527, 17426277, 17355670, 17418339, 17456692, 17507537, 17383965, 17541404, 17277387, 17357338, 17269695,…	2.51878e-06
GOTERM_BP_FAT	GO:0009057~macromolecule catabolic process	GO:0009057	17521686, 17379960, 17346427, 17287338, 17243312, 17273420, 17351282, 17256177, 17461828, 17507537, 17234694, 17234980, 17432674, 17393310, 17504005, 17311831, 17337984, 17510013, 17246967, 17506332, 17431502, 17474956, 17271938, 17495097, 17505744, 17336725, 17548973, 17317837, 17329819, 17468765, 17360599, 17511453, 17248666, 17533015, 17424850, 17356583, 17420646, 17418916, 17252013, 17282216,…	2.54702e-06
GOTERM_BP_FAT	GO:0080134~regulation of response to stress	GO:0080134	17502295, 17419237, 17335364, 17338982, 17473832, 17441365, 17234694, 17526160, 17504005, 17480777, 17444961, 17273165, 17246967, 17453819, 17329433, 17410204, 17342065, 17272619, 17452178, 17252013, 17308349, 17286595, 17400281, 17379960, 17251527, 17391920, 17251328, 17388041, 17304406, 17383965, 17432674, 17382920, 17257511, 17269695, 17295796, 17463184, 17548973, 17287381, 17483110, 17532137,…	2.5562e-06
GOTERM_BP_FAT	GO:0051252~regulation of RNA metabolic process	GO:0051252	17234647, 17501050, 17502440, 17442284, 17482766, 17336559, 17346427, 17437674, 17335364, 17487211, 17419354, 17361996, 17444202, 17473832, 17336322, 17336758, 17231784, 17420874, 17451390, 17360977, 17503068, 17263609, 17394806, 17282216, 17252013, 17315331, 17491788, 17441540, 17443663, 17268180, 17485985, 17332236, 17483447, 17251527, 17493250, 17494588, 17418339, 17456692, 17383965, 17541404,…	2.67777e-06
GOTERM_BP_FAT	GO:1902680~positive regulation of RNA biosynthetic process	GO:1902680	17501050, 17502440, 17335364, 17361996, 17487211, 17444202, 17473832, 17508082, 17393036, 17234980, 17399112, 17336322, 17504715, 17383052, 17246967, 17506332, 17231784, 17420874, 17532257, 17360977, 17368550, 17394806, 17515248, 17491788, 17526195, 17332236, 17285157, 17483447, 17282776, 17251527, 17426277, 17355670, 17418339, 17456692, 17507537, 17383965, 17541404, 17277387, 17357338, 17269695,…	2.76458e-06
GOTERM_BP_FAT	GO:0006955~immune response	GO:0006955	17482766, 17419237, 17235180, 17338982, 17251328, 17456692, 17473832, 17388041, 17444106, 17304406, 17382920, 17432674, 17399112, 17541404, 17526160, 17215309, 17269695, 17230715, 17265672, 17383052, 17246967, 17329433, 17463184, 17329819, 17314460, 17252081, 17366399, 17486864, 17503068, 17287381, 17533015, 17532137, 17238064, 17487457, 17505995, 17399496, 17394806, 17404058, 17452178, 17418916,…	2.87524e-06
GOTERM_BP_FAT	GO:0009896~positive regulation of catabolic process	GO:0009896	17317837, 17548973, 17379960, 17346427, 17243312, 17273420, 17351282, 17304406, 17432674, 17418916, 17436683, 17504005, 17282216, 17311831, 17311846, 17428766, 17510013, 17246967, 17271938, 17358706	3.24163e-06
GOTERM_BP_FAT	GO:0051247~positive regulation of protein metabolic process	GO:0051247	17502440, 17492051, 17235180, 17287338, 17252539, 17351282, 17441365, 17234980, 17491898, 17399112, 17504005, 17246967, 17271938, 17329433, 17486864, 17368550, 17344511, 17342065, 17338269, 17418916, 17252013, 17485985, 17493250, 17379960, 17243312, 17391920, 17251328, 17273420, 17304406, 17383965, 17452456, 17382920, 17432674, 17507277, 17226757, 17257511, 17311831, 17399432, 17269695, 17295796,…	3.34747e-06
GOTERM_BP_FAT	GO:0034654~nucleobase-containing compound biosynthetic process	GO:0034654	17234647, 17501050, 17502440, 17442284, 17482766, 17336559, 17346427, 17437674, 17335364, 17487211, 17361996, 17444202, 17473832, 17336322, 17521603, 17395876, 17336758, 17231784, 17272396, 17420874, 17451390, 17360977, 17503068, 17263609, 17394806, 17481776, 17252013, 17315331, 17491788, 17441540, 17443663, 17268180, 17485985, 17332236, 17483447, 17251527, 17493250, 17494588, 17418339, 17456692,…	3.4235e-06
GOTERM_BP_FAT	GO:0031329~regulation of cellular catabolic process	GO:0031329	17317837, 17548973, 17233744, 17379960, 17395462, 17346427, 17511453, 17287338, 17273420, 17500543, 17304406, 17432674, 17418916, 17436683, 17504005, 17282216, 17311831, 17311846, 17510013, 17428766, 17246967, 17358706	3.68492e-06
GOTERM_BP_FAT	GO:0001816~cytokine production	GO:0001816	17502440, 17419237, 17251527, 17335364, 17304406, 17399112, 17382920, 17526160, 17215309, 17269695, 17383052, 17295796, 17246967, 17329433, 17453819, 17463184, 17314460, 17451390, 17486864, 17287381, 17533015, 17532137, 17487457, 17462351, 17394806, 17505995, 17418916, 17252013, 17382626, 17308349, 17332236	3.75011e-06
GOTERM_BP_FAT	GO:0002684~positive regulation of immune system process	GO:0002684	17419237, 17482766, 17235180, 17335364, 17251328, 17338982, 17388041, 17507537, 17289207, 17382920, 17526160, 17277387, 17215309, 17311831, 17269695, 17230715, 17246967, 17329433, 17453819, 17252081, 17451390, 17486864, 17287381, 17243057, 17238064, 17532137, 17394806, 17505995, 17492575, 17252013, 17282216, 17382626, 17430906, 17364642, 17308349, 17332236	3.76899e-06
GOTERM_BP_FAT	GO:0019219~regulation of nucleobase-containing compound metabolic process	GO:0019219	17234647, 17501050, 17502440, 17442284, 17482766, 17336559, 17346427, 17437674, 17335364, 17487211, 17361996, 17419354, 17444202, 17473832, 17336322, 17480777, 17336758, 17231784, 17420874, 17451390, 17360977, 17503068, 17263609, 17394806, 17282216, 17252013, 17315331, 17491788, 17441540, 17443663, 17268180, 17485985, 17332236, 17483447, 17251527, 17493250, 17494588, 17418339, 17456692, 17304406,…	4.23902e-06
GOTERM_BP_FAT	GO:0051094~positive regulation of developmental process	GO:0051094	17234647, 17482766, 17336811, 17336559, 17235180, 17335364, 17361996, 17508082, 17351282, 17262551, 17234980, 17436683, 17383052, 17246967, 17329433, 17453819, 17231784, 17486864, 17397170, 17243057, 17342065, 17269769, 17394806, 17252013, 17282216, 17332236, 17286595, 17515208, 17251328, 17273420, 17507537, 17289207, 17277387, 17215309, 17311831, 17269695, 17362289, 17230715, 17295796, 17463184,…	4.43131e-06
GOTERM_BP_FAT	GO:0010646~regulation of cell communication	GO:0010646	17436345, 17482766, 17419237, 17336559, 17235180, 17335364, 17338982, 17361996, 17508082, 17393036, 17444106, 17514146, 17441365, 17491898, 17418540, 17234980, 17399112, 17526160, 17436683, 17504005, 17384205, 17273165, 17383052, 17246967, 17453819, 17329433, 17231784, 17420874, 17252081, 17451390, 17360977, 17486864, 17397170, 17453650, 17342065, 17338269, 17272619, 17480740, 17474035, 17252013,…	4.48759e-06
GOTERM_BP_FAT	GO:0070848~response to growth factor	GO:0070848	17253055, 17482766, 17515208, 17379960, 17235180, 17213548, 17335364, 17361996, 17273420, 17432674, 17277387, 17269695, 17399432, 17441265, 17383052, 17246967, 17453819, 17236882, 17231784, 17312920, 17354629, 17374765, 17397170, 17360501, 17511130, 17342708, 17252013, 17282216, 17441168, 17311846, 17332236	4.69907e-06
GOTERM_BP_FAT	GO:0033036~macromolecule localization	GO:0033036	17234647, 17521686, 17346427, 17235180, 17245587, 17335364, 17297462, 17392333, 17473832, 17508082, 17351282, 17393036, 17234694, 17234980, 17436683, 17504005, 17384205, 17441265, 17265672, 17383052, 17246967, 17506332, 17271938, 17329433, 17252256, 17360977, 17245171, 17453650, 17279434, 17243057, 17342065, 17356477, 17480740, 17474035, 17418916, 17496615, 17252013, 17282216, 17515248, 17510542,…	4.84494e-06
GOTERM_BP_FAT	GO:1901698~response to nitrogen compound	GO:1901698	17253055, 17502440, 17482766, 17515208, 17379960, 17251527, 17335364, 17437674, 17419354, 17487211, 17456692, 17304406, 17399112, 17382920, 17277387, 17241436, 17399432, 17269695, 17383052, 17246967, 17295796, 17336758, 17548973, 17317837, 17252081, 17360977, 17486864, 17290565, 17453650, 17338269, 17238064, 17532137, 17272619, 17399496, 17480740, 17505995, 17515248, 17282216, 17441168, 17382626,…	5.24427e-06
GOTERM_BP_FAT	GO:0023014~signal transduction by protein phosphorylation	GO:0023014	17400281, 17379960, 17251527, 17391920, 17335364, 17251328, 17388041, 17304406, 17441365, 17382920, 17432674, 17311831, 17257511, 17399432, 17236882, 17548973, 17354629, 17314460, 17486864, 17397170, 17470354, 17287381, 17342065, 17532137, 17342708, 17252013, 17282216, 17441168, 17382626, 17311846, 17471094, 17477540, 17358706, 17342642	5.67916e-06
GOTERM_BP_FAT	GO:0071363~cellular response to growth factor stimulus	GO:0071363	17253055, 17482766, 17515208, 17379960, 17235180, 17213548, 17335364, 17361996, 17273420, 17432674, 17277387, 17269695, 17399432, 17441265, 17383052, 17246967, 17453819, 17236882, 17231784, 17312920, 17354629, 17374765, 17397170, 17360501, 17342708, 17252013, 17282216, 17441168, 17311846, 17332236	6.13483e-06
GOTERM_BP_FAT	GO:0023051~regulation of signaling	GO:0023051	17436345, 17482766, 17419237, 17336559, 17235180, 17335364, 17338982, 17361996, 17508082, 17393036, 17444106, 17514146, 17441365, 17491898, 17418540, 17234980, 17399112, 17526160, 17436683, 17504005, 17384205, 17273165, 17383052, 17246967, 17453819, 17329433, 17231784, 17420874, 17252081, 17451390, 17360977, 17486864, 17397170, 17453650, 17342065, 17338269, 17272619, 17480740, 17474035, 17252013,…	6.23561e-06
GOTERM_BP_FAT	GO:0044093~positive regulation of molecular function	GO:0044093	17234647, 17482766, 17492051, 17235180, 17252539, 17335364, 17361996, 17338982, 17508082, 17473832, 17351282, 17444106, 17441365, 17399112, 17436683, 17504005, 17245171, 17360977, 17470354, 17342065, 17338269, 17496615, 17252013, 17515248, 17313958, 17515208, 17379960, 17243312, 17391920, 17251328, 17304406, 17383965, 17452456, 17296312, 17382920, 17311831, 17399432, 17502102, 17548973, 17360599,…	6.37242e-06
GOTERM_BP_FAT	GO:0006357~regulation of transcription from RNA polymerase II promoter	GO:0006357	17501050, 17502440, 17482766, 17442284, 17335364, 17487211, 17361996, 17444202, 17473832, 17508082, 17514243, 17393036, 17234980, 17399112, 17336322, 17504715, 17475193, 17383052, 17246967, 17336758, 17329433, 17231784, 17532257, 17360977, 17368550, 17503068, 17338269, 17394806, 17515248, 17491788, 17441540, 17526195, 17332236, 17286595, 17282776, 17251527, 17493250, 17426277, 17355670, 17418339,…	6.41802e-06
GOTERM_BP_FAT	GO:0034613~cellular protein localization	GO:0034613	17234647, 17521686, 17235180, 17335364, 17297462, 17473832, 17508082, 17351282, 17393036, 17234694, 17436683, 17504005, 17441265, 17246967, 17506332, 17271938, 17329433, 17252256, 17245171, 17360977, 17279434, 17243057, 17453650, 17474035, 17496615, 17515248, 17510542, 17268180, 17228204, 17231135, 17313958, 17503333, 17253055, 17379960, 17215629, 17246904, 17273420, 17304406, 17289207, 17296312,…	6.44694e-06
GOTERM_BP_FAT	GO:0045944~positive regulation of transcription from RNA polymerase II promoter	GO:0045944	17501050, 17502440, 17282776, 17251527, 17426277, 17355670, 17335364, 17418339, 17361996, 17487211, 17456692, 17508082, 17393036, 17383965, 17399112, 17234980, 17541404, 17277387, 17336322, 17504715, 17357338, 17269695, 17383052, 17246967, 17295796, 17265247, 17536669, 17463184, 17231784, 17317837, 17532257, 17360977, 17368550, 17265340, 17238064, 17487457, 17360501, 17394806, 17339434, 17515248,…	6.49252e-06
GOTERM_BP_FAT	GO:0018130~heterocycle biosynthetic process	GO:0018130	17234647, 17501050, 17502440, 17442284, 17482766, 17336559, 17346427, 17437674, 17335364, 17487211, 17361996, 17444202, 17473832, 17336322, 17521603, 17395876, 17336758, 17231784, 17272396, 17420874, 17451390, 17360977, 17503068, 17263609, 17394806, 17481776, 17252013, 17315331, 17491788, 17441540, 17443663, 17268180, 17485985, 17332236, 17483447, 17251527, 17493250, 17494588, 17418339, 17456692,…	6.8939e-06
GOTERM_BP_FAT	GO:0006915~apoptotic process	GO:0006915	17482766, 17502295, 17394405, 17235180, 17335364, 17252369, 17310044, 17393036, 17418540, 17436683, 17504005, 17218261, 17273165, 17383052, 17246967, 17453819, 17329433, 17231784, 17532257, 17360977, 17486864, 17368550, 17279434, 17272619, 17480740, 17252013, 17282216, 17417314, 17483733, 17379960, 17494588, 17391920, 17456692, 17507537, 17304406, 17432674, 17226757, 17215309, 17544939, 17269695,…	6.95555e-06
GOTERM_BP_FAT	GO:0031331~positive regulation of cellular catabolic process	GO:0031331	17317837, 17548973, 17379960, 17346427, 17273420, 17304406, 17432674, 17418916, 17436683, 17504005, 17282216, 17311831, 17311846, 17428766, 17510013, 17246967, 17358706	7.18896e-06
GOTERM_BP_FAT	GO:0010628~positive regulation of gene expression	GO:0010628	17501050, 17502440, 17287338, 17335364, 17361996, 17487211, 17444202, 17473832, 17508082, 17393036, 17234980, 17399112, 17336322, 17504715, 17383052, 17246967, 17506332, 17453819, 17231784, 17420874, 17532257, 17360977, 17368550, 17344511, 17394806, 17252013, 17515248, 17491788, 17526195, 17285157, 17332236, 17433169, 17483447, 17282776, 17251527, 17426277, 17355670, 17418339, 17456692, 17507537,…	8.17069e-06
GOTERM_BP_FAT	GO:0019438~aromatic compound biosynthetic process	GO:0019438	17234647, 17501050, 17502440, 17442284, 17482766, 17336559, 17346427, 17437674, 17335364, 17487211, 17361996, 17444202, 17473832, 17336322, 17521603, 17395876, 17336758, 17231784, 17272396, 17420874, 17451390, 17360977, 17503068, 17263609, 17394806, 17481776, 17252013, 17315331, 17491788, 17441540, 17443663, 17268180, 17485985, 17332236, 17483447, 17251527, 17493250, 17494588, 17418339, 17456692,…	8.35016e-06
GOTERM_BP_FAT	GO:1901700~response to oxygen-containing compound	GO:1901700	17502440, 17482766, 17335364, 17437674, 17419354, 17487211, 17399112, 17336322, 17526492, 17218261, 17383052, 17246967, 17453819, 17336758, 17252081, 17360977, 17486864, 17368550, 17453650, 17366170, 17338269, 17272619, 17480740, 17419980, 17515248, 17282216, 17498514, 17332236, 17253055, 17515208, 17379960, 17251527, 17510922, 17456692, 17304406, 17382920, 17432674, 17277387, 17311831, 17399432,…	8.4388e-06
GOTERM_BP_FAT	GO:0006793~phosphorus metabolic process	GO:0006793	17234647, 17502295, 17482766, 17235180, 17433040, 17252539, 17335364, 17361996, 17508082, 17473832, 17441365, 17399112, 17418540, 17491898, 17436683, 17218261, 17395876, 17246967, 17527590, 17272396, 17252081, 17410204, 17360977, 17510166, 17486864, 17397170, 17258887, 17470354, 17288160, 17342065, 17338269, 17272619, 17517934, 17252013, 17481776, 17282216, 17211939, 17417314, 17485985, 17433169,…	8.47889e-06
GOTERM_BP_FAT	GO:0012501~programmed cell death	GO:0012501	17482766, 17502295, 17394405, 17235180, 17335364, 17252369, 17310044, 17393036, 17418540, 17436683, 17504005, 17218261, 17273165, 17383052, 17246967, 17453819, 17329433, 17231784, 17532257, 17360977, 17486864, 17368550, 17279434, 17272619, 17480740, 17252013, 17282216, 17417314, 17483733, 17379960, 17494588, 17391920, 17456692, 17507537, 17304406, 17382920, 17432674, 17226757, 17215309, 17544939,…	8.51364e-06
GOTERM_BP_FAT	GO:0043488~regulation of mRNA stability	GO:0043488	17507537, 17419237, 17234980, 17507277, 17346427, 17282216, 17335364, 17228204, 17510013, 17532137	8.96939e-06
GOTERM_BP_FAT	GO:0006355~regulation of transcription, DNA-templated	GO:0006355	17234647, 17501050, 17502440, 17442284, 17482766, 17336559, 17346427, 17437674, 17335364, 17361996, 17487211, 17444202, 17473832, 17336322, 17336758, 17231784, 17420874, 17451390, 17360977, 17503068, 17263609, 17394806, 17252013, 17315331, 17491788, 17441540, 17443663, 17268180, 17485985, 17332236, 17483447, 17493250, 17251527, 17494588, 17418339, 17456692, 17383965, 17541404, 17295796, 17265247,…	9.25464e-06
GOTERM_BP_FAT	GO:1903506~regulation of nucleic acid-templated transcription	GO:1903506	17234647, 17501050, 17502440, 17442284, 17482766, 17336559, 17346427, 17437674, 17335364, 17361996, 17487211, 17444202, 17473832, 17336322, 17336758, 17231784, 17420874, 17451390, 17360977, 17503068, 17263609, 17394806, 17252013, 17315331, 17491788, 17441540, 17443663, 17268180, 17485985, 17332236, 17483447, 17493250, 17251527, 17494588, 17418339, 17456692, 17383965, 17541404, 17295796, 17265247,…	9.61236e-06
GOTERM_BP_FAT	GO:0042325~regulation of phosphorylation	GO:0042325	17234647, 17235180, 17252539, 17361996, 17508082, 17441365, 17491898, 17418540, 17399112, 17246967, 17272396, 17360977, 17486864, 17397170, 17470354, 17342065, 17338269, 17272619, 17252013, 17485985, 17400281, 17379960, 17251527, 17391920, 17251328, 17273420, 17388041, 17304406, 17383965, 17452456, 17235211, 17432674, 17382920, 17257511, 17311831, 17399432, 17295796, 17444117, 17463184, 17236882,…	1.02113e-05
GOTERM_BP_FAT	GO:2001141~regulation of RNA biosynthetic process	GO:2001141	17234647, 17501050, 17502440, 17442284, 17482766, 17336559, 17346427, 17437674, 17335364, 17361996, 17487211, 17444202, 17473832, 17336322, 17336758, 17231784, 17420874, 17451390, 17360977, 17503068, 17263609, 17394806, 17252013, 17315331, 17491788, 17441540, 17443663, 17268180, 17485985, 17332236, 17483447, 17493250, 17251527, 17494588, 17418339, 17456692, 17383965, 17541404, 17295796, 17265247,…	1.03671e-05
GOTERM_BP_FAT	GO:0032270~positive regulation of cellular protein metabolic process	GO:0032270	17492051, 17235180, 17287338, 17252539, 17441365, 17491898, 17234980, 17399112, 17504005, 17246967, 17329433, 17486864, 17368550, 17344511, 17342065, 17338269, 17418916, 17252013, 17485985, 17379960, 17493250, 17243312, 17391920, 17251328, 17273420, 17304406, 17383965, 17452456, 17432674, 17382920, 17507277, 17226757, 17257511, 17311831, 17399432, 17295796, 17444117, 17463184, 17548973, 17287381,…	1.09348e-05
GOTERM_BP_FAT	GO:0009719~response to endogenous stimulus	GO:0009719	17234647, 17502440, 17482766, 17235180, 17335364, 17437674, 17419354, 17487211, 17399112, 17336322, 17218261, 17441265, 17383052, 17246967, 17453819, 17336758, 17231784, 17420874, 17252081, 17360977, 17486864, 17368550, 17397170, 17453650, 17338269, 17272619, 17480740, 17511130, 17252013, 17515248, 17282216, 17332236, 17253055, 17515208, 17379960, 17251527, 17456692, 17273420, 17304406, 17382920,…	1.145e-05
GOTERM_BP_FAT	GO:0009628~response to abiotic stimulus	GO:0009628	17482766, 17515208, 17251527, 17235180, 17335364, 17487211, 17351282, 17432835, 17507637, 17273182, 17277387, 17436683, 17544939, 17374245, 17383052, 17273165, 17246967, 17295796, 17463184, 17444117, 17492340, 17231784, 17548973, 17252256, 17513713, 17252081, 17366399, 17360599, 17511453, 17250710, 17334749, 17487457, 17422914, 17480740, 17252013, 17282216, 17361683, 17443663, 17417314, 17311846,…	1.14568e-05
GOTERM_BP_FAT	GO:0042113~B cell activation	GO:0042113	17482766, 17366399, 17355670, 17287381, 17238064, 17444106, 17487457, 17304406, 17507537, 17505995, 17394806, 17282216, 17215309, 17399194, 17269695, 17246967, 17295796, 17329433, 17433169	1.15991e-05
GOTERM_BP_FAT	GO:0050776~regulation of immune response	GO:0050776	17419237, 17482766, 17235180, 17251328, 17338982, 17388041, 17382920, 17526160, 17215309, 17269695, 17230715, 17265672, 17246967, 17329433, 17252081, 17486864, 17287381, 17238064, 17533015, 17532137, 17399496, 17394806, 17505995, 17452178, 17492575, 17252013, 17382626, 17430906, 17364642, 17308349	1.18569e-05
GOTERM_BP_FAT	GO:0071495~cellular response to endogenous stimulus	GO:0071495	17253055, 17234647, 17502440, 17482766, 17515208, 17379960, 17251527, 17235180, 17437674, 17487211, 17273420, 17304406, 17399112, 17277387, 17336322, 17399432, 17269695, 17218261, 17441265, 17383052, 17246967, 17295796, 17453819, 17336758, 17536669, 17231784, 17312920, 17354629, 17420874, 17374765, 17368550, 17397170, 17287381, 17453650, 17338269, 17360501, 17272619, 17480740, 17342708, 17252013,…	1.24464e-05
GOTERM_BP_FAT	GO:0030098~lymphocyte differentiation	GO:0030098	17366399, 17235180, 17355670, 17251328, 17287381, 17338982, 17243057, 17533015, 17238064, 17444106, 17487457, 17507537, 17505995, 17289207, 17282216, 17215309, 17399194, 17269695, 17230715, 17246967, 17295796, 17329433	1.24922e-05
GOTERM_BP_FAT	GO:0046907~intracellular transport	GO:0046907	17503333, 17253055, 17442284, 17379960, 17245587, 17335364, 17215629, 17246904, 17297462, 17473832, 17252369, 17393036, 17507537, 17304406, 17234694, 17289207, 17296312, 17369147, 17436683, 17504005, 17395852, 17441265, 17246967, 17295796, 17329433, 17271938, 17463184, 17515132, 17312920, 17252256, 17319299, 17252081, 17514004, 17287381, 17243057, 17279434, 17453650, 17487457, 17356583, 17422914,…	1.27782e-05
GOTERM_BP_FAT	GO:0000165~MAPK cascade	GO:0000165	17400281, 17379960, 17251527, 17335364, 17391920, 17251328, 17388041, 17304406, 17441365, 17382920, 17432674, 17311831, 17257511, 17399432, 17236882, 17548973, 17354629, 17314460, 17486864, 17397170, 17287381, 17342065, 17532137, 17342708, 17252013, 17282216, 17441168, 17382626, 17311846, 17471094, 17477540, 17358706, 17342642	1.33147e-05
GOTERM_BP_FAT	GO:0010608~posttranscriptional regulation of gene expression	GO:0010608	17336725, 17418357, 17419237, 17317837, 17251527, 17346427, 17287338, 17368550, 17335364, 17344511, 17532137, 17256177, 17487457, 17507537, 17399496, 17234980, 17432674, 17507277, 17282216, 17337984, 17417314, 17228204, 17319770, 17510013	1.34512e-05
GOTERM_BP_FAT	GO:0006796~phosphate-containing compound metabolic process	GO:0006796	17234647, 17502295, 17482766, 17235180, 17433040, 17252539, 17335364, 17361996, 17508082, 17473832, 17441365, 17418540, 17491898, 17399112, 17436683, 17218261, 17395876, 17246967, 17527590, 17272396, 17252081, 17410204, 17360977, 17510166, 17486864, 17397170, 17258887, 17470354, 17288160, 17342065, 17338269, 17272619, 17517934, 17252013, 17481776, 17282216, 17417314, 17485985, 17433169, 17400281,…	1.44677e-05
GOTERM_BP_FAT	GO:1903706~regulation of hemopoiesis	GO:1903706	17391920, 17335364, 17251328, 17287381, 17243057, 17507537, 17319529, 17289207, 17277387, 17492575, 17282216, 17215309, 17491788, 17311831, 17269695, 17311846, 17230715, 17383052, 17246967, 17295796, 17329433, 17332236	1.535e-05
GOTERM_BP_FAT	GO:0007166~cell surface receptor signaling pathway	GO:0007166	17234647, 17482766, 17336559, 17235180, 17443363, 17335364, 17338982, 17361996, 17508082, 17310044, 17444106, 17362223, 17262551, 17491898, 17436683, 17384205, 17383052, 17246967, 17453819, 17329433, 17231784, 17420874, 17532257, 17360977, 17486864, 17397170, 17272619, 17394806, 17404058, 17252013, 17430906, 17417314, 17483733, 17231135, 17433169, 17253055, 17515208, 17379960, 17213548, 17391920,…	1.55845e-05
GOTERM_BP_FAT	GO:0007169~transmembrane receptor protein tyrosine kinase signaling pathway	GO:0007169	17253055, 17482766, 17379960, 17213548, 17335364, 17391920, 17361996, 17338982, 17388041, 17304406, 17384205, 17269695, 17399432, 17383052, 17295796, 17246967, 17548973, 17354629, 17532257, 17397170, 17287381, 17272619, 17360501, 17404058, 17492575, 17441168, 17358706	1.75486e-05
GOTERM_BP_FAT	GO:0010033~response to organic substance	GO:0010033	17234647, 17502440, 17482766, 17346427, 17235180, 17437674, 17335364, 17487211, 17361996, 17419354, 17508082, 17310044, 17234694, 17399112, 17336322, 17504005, 17526492, 17241436, 17218261, 17441265, 17383052, 17246967, 17453819, 17336758, 17231784, 17420874, 17252081, 17360977, 17486864, 17368550, 17397170, 17453650, 17366170, 17338269, 17272619, 17511130, 17480740, 17419980, 17252013, 17282216,…	1.78977e-05
GOTERM_BP_FAT	GO:0030183~B cell differentiation	GO:0030183	17366399, 17355670, 17287381, 17444106, 17487457, 17507537, 17505995, 17215309, 17269695, 17399194, 17246967, 17295796, 17329433	1.82982e-05
GOTERM_BP_FAT	GO:0009968~negative regulation of signal transduction	GO:0009968	17436345, 17400281, 17482766, 17515208, 17336559, 17379960, 17251527, 17235180, 17335364, 17391920, 17388041, 17444106, 17304406, 17441365, 17507637, 17526160, 17436683, 17215309, 17504005, 17361223, 17311831, 17383052, 17246967, 17329433, 17453819, 17536669, 17236882, 17548973, 17420874, 17252081, 17397170, 17356583, 17422914, 17360501, 17272619, 17399496, 17342708, 17252013, 17364642, 17477540,…	1.96161e-05
GOTERM_BP_FAT	GO:1903708~positive regulation of hemopoiesis	GO:1903708	17335364, 17251328, 17287381, 17243057, 17507537, 17289207, 17277387, 17492575, 17282216, 17215309, 17311831, 17269695, 17230715, 17246967, 17332236	1.97711e-05
GOTERM_BP_FAT	GO:0008219~cell death	GO:0008219	17482766, 17502295, 17394405, 17235180, 17335364, 17508082, 17252369, 17310044, 17393036, 17418540, 17436683, 17504005, 17218261, 17273165, 17383052, 17246967, 17453819, 17329433, 17231784, 17532257, 17360977, 17486864, 17368550, 17279434, 17272619, 17480740, 17252013, 17282216, 17417314, 17483733, 17379960, 17494588, 17391920, 17456692, 17507537, 17304406, 17382920, 17432674, 17226757, 17215309,…	1.99767e-05
GOTERM_BP_FAT	GO:1901653~cellular response to peptide	GO:1901653	17253055, 17502440, 17482766, 17379960, 17437674, 17453650, 17338269, 17304406, 17272619, 17480740, 17399112, 17441168, 17282216, 17269695, 17399432, 17311846, 17246967, 17295796	2.10838e-05
GOTERM_BP_FAT	GO:0018193~peptidyl-amino acid modification	GO:0018193	17483447, 17482766, 17493250, 17379960, 17251527, 17235180, 17494588, 17335364, 17391920, 17342868, 17273420, 17473832, 17508082, 17432835, 17304406, 17234694, 17262551, 17399112, 17491898, 17264867, 17361223, 17273165, 17336758, 17527590, 17463184, 17513503, 17420874, 17510166, 17287381, 17356583, 17422914, 17272619, 17444506, 17492575, 17252013, 17515248, 17441168, 17417314, 17268180, 17477540	2.19989e-05
GOTERM_BP_FAT	GO:2000026~regulation of multicellular organismal development	GO:2000026	17234647, 17336811, 17482766, 17502295, 17336559, 17235180, 17335364, 17361996, 17508082, 17351282, 17444106, 17262551, 17234980, 17399112, 17336322, 17383052, 17246967, 17453819, 17329433, 17231784, 17304523, 17486864, 17368550, 17397170, 17453650, 17243057, 17342065, 17269769, 17252013, 17282216, 17515248, 17491788, 17332236, 17286595, 17515208, 17493250, 17391920, 17251328, 17273420, 17507537,…	2.23142e-05
GOTERM_BP_FAT	GO:0051641~cellular localization	GO:0051641	17234647, 17442284, 17521686, 17235180, 17245587, 17335364, 17297462, 17473832, 17508082, 17252369, 17351282, 17393036, 17234694, 17399112, 17436683, 17504005, 17441265, 17246967, 17506332, 17271938, 17329433, 17252256, 17252081, 17360977, 17245171, 17397170, 17453650, 17279434, 17243057, 17480740, 17474035, 17496615, 17282216, 17515248, 17498514, 17510542, 17268180, 17228204, 17231135, 17313958,…	2.49879e-05
GOTERM_BP_FAT	GO:0015031~protein transport	GO:0015031	17245587, 17335364, 17297462, 17473832, 17392333, 17393036, 17234694, 17234980, 17436683, 17504005, 17384205, 17441265, 17383052, 17246967, 17271938, 17329433, 17252256, 17360977, 17279434, 17243057, 17453650, 17356477, 17480740, 17474035, 17496615, 17418916, 17252013, 17510542, 17231135, 17313958, 17503333, 17253055, 17515208, 17379960, 17215629, 17246904, 17304406, 17235211, 17289207, 17296312,…	2.51275e-05
GOTERM_BP_FAT	GO:1902105~regulation of leukocyte differentiation	GO:1902105	17391920, 17251328, 17287381, 17243057, 17507537, 17319529, 17289207, 17277387, 17282216, 17215309, 17311831, 17269695, 17311846, 17230715, 17246967, 17295796, 17332236, 17329433	2.54342e-05
GOTERM_BP_FAT	GO:0032870~cellular response to hormone stimulus	GO:0032870	17253055, 17482766, 17379960, 17251527, 17487211, 17304406, 17277387, 17336322, 17269695, 17399432, 17218261, 17383052, 17295796, 17246967, 17536669, 17420874, 17368550, 17453650, 17338269, 17272619, 17480740, 17252013, 17282216, 17441168, 17515248, 17311846, 17342642	2.7044e-05
GOTERM_BP_FAT	GO:0046649~lymphocyte activation	GO:0046649	17234647, 17482766, 17235180, 17355670, 17251328, 17338982, 17444106, 17304406, 17507537, 17289207, 17541404, 17215309, 17269695, 17230715, 17295796, 17246967, 17329433, 17366399, 17287381, 17243057, 17238064, 17533015, 17532137, 17338269, 17487457, 17394806, 17505995, 17404058, 17282216, 17399194, 17433169	2.74504e-05
GOTERM_BP_FAT	GO:0007167~enzyme linked receptor protein signaling pathway	GO:0007167	17253055, 17482766, 17515208, 17379960, 17235180, 17213548, 17335364, 17391920, 17338982, 17361996, 17388041, 17310044, 17304406, 17262551, 17277387, 17384205, 17269695, 17399432, 17383052, 17246967, 17295796, 17231784, 17548973, 17354629, 17532257, 17397170, 17287381, 17532137, 17360501, 17272619, 17342708, 17404058, 17492575, 17252013, 17441168, 17358706	2.83723e-05
GOTERM_BP_FAT	GO:0006886~intracellular protein transport	GO:0006886	17503333, 17253055, 17335364, 17215629, 17246904, 17297462, 17473832, 17393036, 17304406, 17234694, 17289207, 17296312, 17369147, 17436683, 17504005, 17246967, 17295796, 17329433, 17271938, 17463184, 17515132, 17312920, 17252256, 17514004, 17287381, 17243057, 17279434, 17453650, 17487457, 17356583, 17360501, 17496615, 17474035, 17510542, 17428766, 17231135, 17313958	3.07504e-05
GOTERM_BP_FAT	GO:0008104~protein localization	GO:0008104	17234647, 17521686, 17235180, 17245587, 17335364, 17297462, 17392333, 17473832, 17508082, 17351282, 17393036, 17234694, 17234980, 17436683, 17504005, 17384205, 17441265, 17383052, 17246967, 17506332, 17271938, 17329433, 17252256, 17360977, 17245171, 17453650, 17279434, 17243057, 17342065, 17356477, 17480740, 17474035, 17418916, 17496615, 17252013, 17515248, 17510542, 17526195, 17268180, 17228204,…	3.0851e-05
GOTERM_BP_FAT	GO:0034504~protein localization to nucleus	GO:0034504	17463184, 17503333, 17252256, 17319299, 17235180, 17514004, 17245171, 17335364, 17287381, 17473832, 17487457, 17304406, 17360501, 17369147, 17436683, 17510542, 17268180, 17295796, 17246967, 17506332, 17329433	3.42806e-05
GOTERM_BP_FAT	GO:0051248~negative regulation of protein metabolic process	GO:0051248	17400281, 17419237, 17521686, 17379960, 17251527, 17346427, 17391920, 17508082, 17388041, 17507537, 17304406, 17234694, 17441365, 17491898, 17507277, 17436683, 17215309, 17504005, 17311831, 17510013, 17506332, 17295796, 17453819, 17236882, 17548973, 17317837, 17374765, 17511453, 17360977, 17397170, 17487457, 17422914, 17272619, 17399496, 17342708, 17252013, 17282216, 17512907, 17477540, 17358706,…	3.49398e-05
GOTERM_BP_FAT	GO:0045321~leukocyte activation	GO:0045321	17234647, 17482766, 17235180, 17355670, 17251328, 17338982, 17444106, 17304406, 17507537, 17289207, 17541404, 17215309, 17269695, 17230715, 17295796, 17246967, 17329433, 17252081, 17366399, 17287381, 17243057, 17238064, 17533015, 17532137, 17338269, 17487457, 17394806, 17505995, 17404058, 17492575, 17282216, 17399194, 17471094, 17433169	3.78158e-05
GOTERM_BP_FAT	GO:0051403~stress-activated MAPK cascade	GO:0051403	17400281, 17314460, 17251527, 17379960, 17391920, 17335364, 17287381, 17342065, 17532137, 17441365, 17382920, 17282216, 17382626, 17257511, 17311831, 17471094	4.04684e-05
GOTERM_BP_FAT	GO:0050779~RNA destabilization	GO:0050779	17336725, 17419237, 17432674, 17346427, 17282216, 17510013	4.17956e-05
GOTERM_BP_FAT	GO:0010243~response to organonitrogen compound	GO:0010243	17253055, 17502440, 17482766, 17515208, 17379960, 17251527, 17335364, 17437674, 17419354, 17487211, 17456692, 17304406, 17399112, 17382920, 17277387, 17269695, 17399432, 17383052, 17246967, 17295796, 17336758, 17548973, 17252081, 17360977, 17486864, 17453650, 17338269, 17532137, 17272619, 17480740, 17505995, 17515248, 17282216, 17441168, 17311846, 17358706, 17342642	4.39932e-05
GOTERM_BP_FAT	GO:1902107~positive regulation of leukocyte differentiation	GO:1902107	17251328, 17287381, 17243057, 17507537, 17289207, 17277387, 17282216, 17215309, 17311831, 17269695, 17230715, 17246967, 17332236	4.42688e-05
GOTERM_BP_FAT	GO:0045184~establishment of protein localization	GO:0045184	17245587, 17335364, 17297462, 17392333, 17473832, 17508082, 17393036, 17234694, 17234980, 17436683, 17504005, 17384205, 17441265, 17383052, 17246967, 17271938, 17329433, 17252256, 17360977, 17245171, 17279434, 17243057, 17453650, 17356477, 17480740, 17474035, 17496615, 17418916, 17252013, 17510542, 17526195, 17231135, 17313958, 17503333, 17253055, 17515208, 17379960, 17215629, 17246904, 17304406,…	4.67431e-05
GOTERM_BP_FAT	GO:0002573~myeloid leukocyte differentiation	GO:0002573	17231784, 17355670, 17391920, 17335364, 17319529, 17491898, 17277387, 17282216, 17215309, 17365476, 17311831, 17311846, 17471094, 17295796, 17332236	5.1265e-05
GOTERM_BP_FAT	GO:0022603~regulation of anatomical structure morphogenesis	GO:0022603	17234647, 17286595, 17400281, 17482766, 17515208, 17336559, 17235180, 17335364, 17432227, 17251328, 17273420, 17351282, 17444106, 17273182, 17436683, 17362289, 17383052, 17246967, 17453819, 17536669, 17463184, 17231784, 17236882, 17548973, 17257100, 17304523, 17486864, 17418701, 17368550, 17397170, 17250710, 17360501, 17394806, 17253235, 17492575, 17515248, 17441168, 17311846, 17477540, 17358706,…	5.26511e-05
GOTERM_BP_FAT	GO:0001775~cell activation	GO:0001775	17234647, 17482766, 17235180, 17355670, 17251328, 17338982, 17388041, 17444106, 17304406, 17507537, 17362223, 17289207, 17541404, 17215309, 17269695, 17230715, 17295796, 17246967, 17329433, 17252081, 17366399, 17287381, 17243057, 17338269, 17238064, 17533015, 17532137, 17487457, 17462351, 17394806, 17505995, 17404058, 17492575, 17282216, 17399194, 17471094, 17433169	5.70653e-05
GOTERM_BP_FAT	GO:0065009~regulation of molecular function	GO:0065009	17234647, 17482766, 17492051, 17235180, 17252539, 17335364, 17338982, 17361996, 17473832, 17508082, 17351282, 17444106, 17441365, 17399112, 17436683, 17504005, 17383052, 17453819, 17329433, 17272396, 17451390, 17360977, 17245171, 17397170, 17470354, 17342065, 17338269, 17272619, 17496615, 17252013, 17515248, 17313958, 17515208, 17379960, 17494588, 17243312, 17391920, 17251328, 17388041, 17507537,…	5.77262e-05
GOTERM_BP_FAT	GO:0001944~vasculature development	GO:0001944	17234647, 17482766, 17515208, 17336559, 17235180, 17213548, 17355670, 17335364, 17251328, 17388041, 17257511, 17399432, 17383052, 17246967, 17490924, 17453819, 17463184, 17231784, 17548973, 17354629, 17304523, 17374765, 17486864, 17360977, 17368550, 17287381, 17360501, 17272619, 17282216, 17332236, 17358706	5.80735e-05
GOTERM_BP_FAT	GO:0001932~regulation of protein phosphorylation	GO:0001932	17234647, 17400281, 17251527, 17379960, 17235180, 17252539, 17391920, 17251328, 17361996, 17273420, 17388041, 17304406, 17441365, 17383965, 17452456, 17399112, 17382920, 17491898, 17418540, 17432674, 17257511, 17311831, 17399432, 17246967, 17295796, 17463184, 17444117, 17236882, 17548973, 17360977, 17486864, 17397170, 17287381, 17342065, 17338269, 17532137, 17272619, 17399496, 17342708, 17252013,…	6.21066e-05
GOTERM_BP_FAT	GO:0048585~negative regulation of response to stimulus	GO:0048585	17436345, 17400281, 17482766, 17515208, 17336559, 17251527, 17379960, 17235180, 17391920, 17335364, 17388041, 17444106, 17304406, 17234694, 17441365, 17507637, 17432674, 17526160, 17436683, 17215309, 17504005, 17361223, 17311831, 17230715, 17383052, 17246967, 17329433, 17453819, 17536669, 17463184, 17236882, 17548973, 17420874, 17252081, 17397170, 17238064, 17356583, 17422914, 17360501, 17272619,…	6.39155e-05
GOTERM_BP_FAT	GO:0071378~cellular response to growth hormone stimulus	GO:0071378	17272619, 17379960, 17441168, 17269695, 17311846, 17295796	6.69457e-05
GOTERM_BP_FAT	GO:0080135~regulation of cellular response to stress	GO:0080135	17400281, 17379960, 17251527, 17391920, 17473832, 17304406, 17234694, 17441365, 17383965, 17382920, 17480777, 17504005, 17257511, 17273165, 17246967, 17295796, 17329433, 17548973, 17287381, 17483110, 17342065, 17532137, 17356583, 17382626, 17311846, 17471094, 17358706	6.72736e-05
GOTERM_BP_FAT	GO:0019220~regulation of phosphate metabolic process	GO:0019220	17234647, 17502295, 17235180, 17252539, 17361996, 17508082, 17441365, 17491898, 17418540, 17399112, 17436683, 17246967, 17272396, 17360977, 17486864, 17397170, 17470354, 17342065, 17338269, 17272619, 17252013, 17485985, 17400281, 17379960, 17251527, 17391920, 17251328, 17273420, 17388041, 17304406, 17383965, 17452456, 17235211, 17382920, 17432674, 17257511, 17311831, 17399432, 17295796, 17444117,…	6.7474e-05
GOTERM_BP_FAT	GO:0051174~regulation of phosphorus metabolic process	GO:0051174	17234647, 17502295, 17235180, 17252539, 17361996, 17508082, 17441365, 17491898, 17418540, 17399112, 17436683, 17246967, 17272396, 17360977, 17486864, 17397170, 17470354, 17342065, 17338269, 17272619, 17252013, 17485985, 17400281, 17379960, 17251527, 17391920, 17251328, 17273420, 17388041, 17304406, 17383965, 17452456, 17235211, 17382920, 17432674, 17257511, 17311831, 17399432, 17295796, 17444117,…	6.88489e-05
GOTERM_BP_FAT	GO:0010648~negative regulation of cell communication	GO:0010648	17436345, 17400281, 17482766, 17515208, 17336559, 17379960, 17251527, 17235180, 17335364, 17391920, 17388041, 17444106, 17304406, 17441365, 17507637, 17235211, 17526160, 17436683, 17215309, 17504005, 17361223, 17311831, 17383052, 17246967, 17329433, 17453819, 17536669, 17236882, 17548973, 17420874, 17252081, 17397170, 17356583, 17422914, 17360501, 17272619, 17480740, 17399496, 17342708, 17252013,…	6.92043e-05
GOTERM_BP_FAT	GO:0016477~cell migration	GO:0016477	17253055, 17234647, 17286595, 17502295, 17394405, 17213548, 17338982, 17388041, 17304406, 17362223, 17273182, 17369147, 17311831, 17357338, 17269695, 17362289, 17383052, 17265672, 17246967, 17502102, 17295796, 17453819, 17444117, 17231784, 17548973, 17420874, 17314460, 17319299, 17257100, 17252081, 17451390, 17360977, 17486864, 17287381, 17532137, 17462351, 17394806, 17253235, 17252013, 17525240,…	6.96765e-05
GOTERM_BP_FAT	GO:0030099~myeloid cell differentiation	GO:0030099	17231784, 17502440, 17355670, 17391920, 17335364, 17319529, 17399496, 17491898, 17277387, 17492575, 17282216, 17215309, 17365476, 17311831, 17491788, 17269695, 17311846, 17295796, 17471094, 17329433, 17332236	7.0165e-05
GOTERM_BP_FAT	GO:0044265~cellular macromolecule catabolic process	GO:0044265	17521686, 17346427, 17287338, 17243312, 17273420, 17351282, 17256177, 17461828, 17507537, 17234694, 17234980, 17393310, 17504005, 17311831, 17337984, 17510013, 17246967, 17474956, 17505744, 17336725, 17317837, 17548973, 17329819, 17468765, 17511453, 17248666, 17533015, 17424850, 17356583, 17420646, 17418916, 17252013, 17282216, 17428766, 17358706	7.28127e-05
GOTERM_BP_FAT	GO:0023057~negative regulation of signaling	GO:0023057	17436345, 17400281, 17482766, 17515208, 17336559, 17379960, 17251527, 17235180, 17335364, 17391920, 17388041, 17444106, 17304406, 17441365, 17507637, 17235211, 17526160, 17436683, 17215309, 17504005, 17361223, 17311831, 17383052, 17246967, 17329433, 17453819, 17536669, 17236882, 17548973, 17420874, 17252081, 17397170, 17356583, 17422914, 17360501, 17272619, 17480740, 17399496, 17342708, 17252013,…	7.35259e-05
GOTERM_BP_FAT	GO:0031098~stress-activated protein kinase signaling cascade	GO:0031098	17400281, 17314460, 17251527, 17379960, 17391920, 17335364, 17287381, 17342065, 17532137, 17441365, 17382920, 17282216, 17382626, 17257511, 17311831, 17471094	7.97688e-05
GOTERM_BP_FAT	GO:1902532~negative regulation of intracellular signal transduction	GO:1902532	17436345, 17236882, 17400281, 17548973, 17251527, 17379960, 17235180, 17397170, 17391920, 17388041, 17441365, 17422914, 17304406, 17356583, 17507637, 17272619, 17342708, 17526160, 17504005, 17246967, 17477540, 17329433, 17342642, 17358706	9.55856e-05
GOTERM_BP_FAT	GO:0010605~negative regulation of macromolecule metabolic process	GO:0010605	17521686, 17419237, 17346427, 17287338, 17419354, 17444202, 17508082, 17252369, 17514243, 17473832, 17441365, 17234694, 17491898, 17234980, 17436683, 17504005, 17475193, 17383052, 17246967, 17506332, 17453819, 17336758, 17329433, 17231784, 17511453, 17360977, 17368550, 17397170, 17338269, 17272619, 17394806, 17252013, 17282216, 17526195, 17332236, 17286595, 17400281, 17282776, 17251527, 17493250,…	0.000105289
GOTERM_BP_FAT	GO:0000956~nuclear-transcribed mRNA catabolic process	GO:0000956	17507537, 17336725, 17317837, 17234980, 17282216, 17287338, 17337984, 17510013, 17474956, 17256177	0.000110765
GOTERM_BP_FAT	GO:0001817~regulation of cytokine production	GO:0001817	17502440, 17419237, 17251527, 17335364, 17382920, 17399112, 17526160, 17215309, 17269695, 17295796, 17246967, 17453819, 17329433, 17463184, 17451390, 17486864, 17287381, 17533015, 17532137, 17487457, 17462351, 17505995, 17252013, 17382626, 17308349, 17332236	0.000112396
GOTERM_BP_FAT	GO:0048584~positive regulation of response to stimulus	GO:0048584	17419237, 17482766, 17502295, 17235180, 17338982, 17361996, 17473832, 17393036, 17444106, 17441365, 17491898, 17526160, 17436683, 17480777, 17504005, 17444961, 17383052, 17246967, 17453819, 17231784, 17252081, 17451390, 17486864, 17342065, 17394806, 17252013, 17430906, 17308349, 17253055, 17286595, 17379960, 17391920, 17251328, 17273420, 17388041, 17304406, 17382920, 17432674, 17257511, 17399432,…	0.000120904
GOTERM_BP_FAT	GO:0002683~negative regulation of immune system process	GO:0002683	17420874, 17388041, 17238064, 17319529, 17399496, 17452178, 17404058, 17526160, 17252013, 17282216, 17215309, 17544939, 17491788, 17311831, 17269695, 17311846, 17364642, 17230715, 17383052, 17295796, 17329433	0.000128874
GOTERM_BP_FAT	GO:0006402~mRNA catabolic process	GO:0006402	17507537, 17336725, 17317837, 17234980, 17346427, 17282216, 17287338, 17337984, 17510013, 17474956, 17256177	0.000132173
GOTERM_BP_FAT	GO:0043408~regulation of MAPK cascade	GO:0043408	17400281, 17379960, 17251527, 17391920, 17251328, 17388041, 17304406, 17441365, 17418540, 17432674, 17382920, 17311831, 17257511, 17399432, 17236882, 17548973, 17486864, 17397170, 17287381, 17342065, 17532137, 17342708, 17252013, 17441168, 17382626, 17364642, 17471094, 17477540, 17358706, 17342642	0.000137171
GOTERM_BP_FAT	GO:0001568~blood vessel development	GO:0001568	17234647, 17482766, 17515208, 17336559, 17213548, 17335364, 17251328, 17388041, 17257511, 17399432, 17383052, 17246967, 17490924, 17453819, 17463184, 17231784, 17548973, 17354629, 17304523, 17374765, 17486864, 17360977, 17368550, 17287381, 17272619, 17360501, 17282216, 17332236, 17358706	0.000139247
GOTERM_BP_FAT	GO:0051649~establishment of localization in cell	GO:0051649	17442284, 17245587, 17335364, 17297462, 17473832, 17252369, 17393036, 17234694, 17399112, 17436683, 17504005, 17441265, 17246967, 17271938, 17329433, 17252256, 17252081, 17397170, 17279434, 17243057, 17453650, 17480740, 17474035, 17496615, 17498514, 17510542, 17231135, 17313958, 17503333, 17253055, 17379960, 17215629, 17246904, 17304406, 17507537, 17289207, 17296312, 17369147, 17395852, 17295796,…	0.000145996
GOTERM_BP_FAT	GO:0042326~negative regulation of phosphorylation	GO:0042326	17236882, 17400281, 17548973, 17272396, 17251527, 17379960, 17360977, 17397170, 17391920, 17470354, 17388041, 17441365, 17304406, 17272619, 17235211, 17399496, 17342708, 17491898, 17252013, 17311831, 17477540, 17342642, 17358706	0.000146068
GOTERM_BP_FAT	GO:0071345~cellular response to cytokine stimulus	GO:0071345	17463184, 17502440, 17420874, 17314460, 17346427, 17287381, 17456692, 17366170, 17508082, 17532137, 17238064, 17310044, 17462351, 17234694, 17383965, 17272619, 17399496, 17282216, 17382626, 17269695, 17311846, 17510013, 17246967, 17471094, 17453819	0.00015762
GOTERM_BP_FAT	GO:0051169~nuclear transport	GO:0051169	17463184, 17503333, 17442284, 17252256, 17514004, 17335364, 17287381, 17252369, 17473832, 17487457, 17422914, 17304406, 17507537, 17360501, 17369147, 17436683, 17510542, 17319770, 17295796, 17246967, 17329433	0.000157802
GOTERM_BP_FAT	GO:0032495~response to muramyl dipeptide	GO:0032495	17399112, 17382920, 17335364, 17456692, 17383052	0.000159602
GOTERM_BP_FAT	GO:0009892~negative regulation of metabolic process	GO:0009892	17521686, 17419237, 17346427, 17235180, 17287338, 17419354, 17444202, 17508082, 17252369, 17514243, 17473832, 17441365, 17234694, 17491898, 17234980, 17436683, 17504005, 17475193, 17383052, 17246967, 17506332, 17453819, 17336758, 17329433, 17231784, 17272396, 17511453, 17360977, 17397170, 17368550, 17470354, 17338269, 17272619, 17394806, 17252013, 17282216, 17526195, 17332236, 17286595, 17400281,…	0.000161683
GOTERM_BP_FAT	GO:0033365~protein localization to organelle	GO:0033365	17503333, 17235180, 17335364, 17273420, 17473832, 17393036, 17304406, 17289207, 17369147, 17436683, 17395852, 17441265, 17295796, 17506332, 17246967, 17329433, 17463184, 17312920, 17252256, 17319299, 17514004, 17360599, 17245171, 17287381, 17243057, 17487457, 17360501, 17515248, 17510542, 17228204, 17268180, 17231135	0.00016884
GOTERM_BP_FAT	GO:0007254~JNK cascade	GO:0007254	17400281, 17314460, 17251527, 17379960, 17391920, 17287381, 17342065, 17532137, 17441365, 17382920, 17382626, 17311831, 17471094	0.00017883
GOTERM_BP_FAT	GO:0032869~cellular response to insulin stimulus	GO:0032869	17253055, 17304406, 17272619, 17482766, 17480740, 17379960, 17282216, 17399432, 17311846, 17453650, 17338269, 17295796, 17246967	0.000188524
GOTERM_BP_FAT	GO:0031324~negative regulation of cellular metabolic process	GO:0031324	17521686, 17419237, 17346427, 17287338, 17419354, 17444202, 17508082, 17252369, 17514243, 17473832, 17441365, 17491898, 17234980, 17436683, 17504005, 17475193, 17383052, 17246967, 17453819, 17336758, 17329433, 17231784, 17272396, 17511453, 17360977, 17368550, 17397170, 17470354, 17338269, 17272619, 17394806, 17252013, 17282216, 17526195, 17332236, 17286595, 17400281, 17282776, 17251527, 17493250,…	0.000202378
GOTERM_BP_FAT	GO:0043067~regulation of programmed cell death	GO:0043067	17502295, 17252369, 17393036, 17310044, 17418540, 17436683, 17504005, 17218261, 17383052, 17273165, 17246967, 17329433, 17453819, 17231784, 17486864, 17360977, 17368550, 17272619, 17480740, 17252013, 17282216, 17483733, 17379960, 17391920, 17456692, 17304406, 17507537, 17432674, 17382920, 17226757, 17215309, 17544939, 17269695, 17295796, 17490924, 17463184, 17236882, 17548973, 17360599, 17487457,…	0.000204962
GOTERM_BP_FAT	GO:0043409~negative regulation of MAPK cascade	GO:0043409	17441365, 17304406, 17236882, 17400281, 17548973, 17342708, 17379960, 17251527, 17397170, 17477540, 17388041, 17358706, 17342642	0.000210248
GOTERM_BP_FAT	GO:0009605~response to external stimulus	GO:0009605	17234647, 17436345, 17419237, 17394405, 17335364, 17338982, 17487211, 17252369, 17526160, 17436683, 17444961, 17526492, 17241436, 17218261, 17383052, 17246967, 17453819, 17336758, 17329433, 17231784, 17304523, 17420874, 17451390, 17410204, 17486864, 17243057, 17342065, 17272619, 17480740, 17419980, 17252013, 17498514, 17483733, 17308349, 17433169, 17251527, 17213548, 17510922, 17456692, 17388041,…	0.000221957
GOTERM_BP_FAT	GO:0007568~aging	GO:0007568	17234647, 17231784, 17492340, 17548973, 17243312, 17335364, 17483110, 17304406, 17480740, 17432674, 17277387, 17436683, 17515248, 17215309, 17399432, 17329433, 17453819, 17358706	0.000236496
GOTERM_BP_FAT	GO:0051338~regulation of transferase activity	GO:0051338	17492051, 17379960, 17235180, 17243312, 17252539, 17391920, 17251328, 17388041, 17304406, 17441365, 17452456, 17235211, 17311831, 17399432, 17295796, 17236882, 17548973, 17272396, 17245171, 17360977, 17397170, 17470354, 17287381, 17342065, 17338269, 17272619, 17399496, 17252013, 17441168, 17382626, 17358706, 17342642	0.000241839
GOTERM_BP_FAT	GO:0070647~protein modification by small protein conjugation or removal	GO:0070647	17521686, 17492051, 17494588, 17443363, 17243312, 17473832, 17351282, 17234694, 17383965, 17262551, 17393310, 17226757, 17504005, 17264867, 17311831, 17536669, 17505744, 17548973, 17468765, 17511453, 17241038, 17248666, 17533015, 17424850, 17356583, 17272619, 17420646, 17424203, 17418916, 17444506, 17252013, 17382626, 17224342, 17358706	0.000248252
GOTERM_BP_FAT	GO:0045595~regulation of cell differentiation	GO:0045595	17336811, 17336559, 17235180, 17335364, 17361996, 17508082, 17351282, 17262551, 17234980, 17399112, 17383052, 17246967, 17329433, 17451390, 17360977, 17243057, 17453650, 17342065, 17269769, 17272619, 17394806, 17252013, 17515248, 17282216, 17491788, 17332236, 17503333, 17286595, 17515208, 17355670, 17391920, 17251328, 17273420, 17507537, 17383965, 17319529, 17289207, 17277387, 17215309, 17311831,…	0.000255578
GOTERM_BP_FAT	GO:0006928~movement of cell or subcellular component	GO:0006928	17234647, 17502295, 17394405, 17338982, 17351282, 17362223, 17436683, 17383052, 17265672, 17246967, 17329433, 17453819, 17231784, 17420874, 17252081, 17451390, 17486864, 17360977, 17243057, 17342065, 17394806, 17511130, 17252013, 17525240, 17433169, 17253055, 17286595, 17213548, 17215629, 17388041, 17304406, 17273182, 17289207, 17369147, 17311831, 17357338, 17269695, 17362289, 17295796, 17502102,…	0.000274746
GOTERM_BP_FAT	GO:0030217~T cell differentiation	GO:0030217	17235180, 17251328, 17338982, 17287381, 17243057, 17238064, 17533015, 17444106, 17487457, 17289207, 17282216, 17269695, 17230715, 17246967, 17329433	0.000280421
GOTERM_BP_FAT	GO:0031401~positive regulation of protein modification process	GO:0031401	17492051, 17493250, 17379960, 17235180, 17252539, 17243312, 17391920, 17251328, 17273420, 17304406, 17441365, 17383965, 17452456, 17399112, 17432674, 17491898, 17382920, 17226757, 17311831, 17257511, 17399432, 17246967, 17295796, 17329433, 17463184, 17444117, 17548973, 17486864, 17287381, 17342065, 17338269, 17532137, 17277396, 17252013, 17441168, 17382626, 17485985, 17471094, 17477540, 17358706	0.00028568
GOTERM_BP_FAT	GO:0042981~regulation of apoptotic process	GO:0042981	17502295, 17252369, 17393036, 17310044, 17418540, 17436683, 17504005, 17218261, 17383052, 17273165, 17246967, 17329433, 17453819, 17231784, 17486864, 17360977, 17368550, 17272619, 17480740, 17252013, 17282216, 17483733, 17379960, 17391920, 17456692, 17304406, 17507537, 17432674, 17382920, 17226757, 17215309, 17544939, 17269695, 17295796, 17490924, 17463184, 17236882, 17548973, 17360599, 17487457,…	0.000296327
GOTERM_BP_FAT	GO:0043549~regulation of kinase activity	GO:0043549	17379960, 17235180, 17252539, 17391920, 17251328, 17388041, 17304406, 17441365, 17452456, 17235211, 17311831, 17399432, 17295796, 17236882, 17548973, 17272396, 17360977, 17397170, 17470354, 17287381, 17342065, 17338269, 17272619, 17399496, 17252013, 17441168, 17382626, 17342642, 17358706	0.000310982
GOTERM_BP_FAT	GO:0045579~positive regulation of B cell differentiation	GO:0045579	17507537, 17215309, 17287381, 17269695, 17246967	0.000341709
GOTERM_BP_FAT	GO:0045088~regulation of innate immune response	GO:0045088	17419237, 17251328, 17338982, 17287381, 17532137, 17399496, 17505995, 17382920, 17452178, 17526160, 17252013, 17269695, 17364642, 17308349	0.000343912
GOTERM_BP_FAT	GO:0001819~positive regulation of cytokine production	GO:0001819	17463184, 17419237, 17486864, 17335364, 17287381, 17532137, 17487457, 17462351, 17505995, 17399112, 17382920, 17526160, 17382626, 17269695, 17308349, 17246967, 17295796, 17453819, 17332236	0.000355848
GOTERM_BP_FAT	GO:0071375~cellular response to peptide hormone stimulus	GO:0071375	17253055, 17482766, 17379960, 17453650, 17338269, 17304406, 17272619, 17480740, 17441168, 17282216, 17269695, 17399432, 17311846, 17246967, 17295796	0.000359445
GOTERM_BP_FAT	GO:0010941~regulation of cell death	GO:0010941	17502295, 17508082, 17252369, 17393036, 17310044, 17418540, 17436683, 17504005, 17218261, 17383052, 17273165, 17246967, 17329433, 17453819, 17231784, 17486864, 17360977, 17368550, 17272619, 17480740, 17252013, 17282216, 17483733, 17379960, 17391920, 17456692, 17507537, 17304406, 17432674, 17382920, 17226757, 17215309, 17544939, 17269695, 17295796, 17490924, 17463184, 17236882, 17548973, 17360599,…	0.000367181
GOTERM_BP_FAT	GO:0006606~protein import into nucleus	GO:0006606	17463184, 17503333, 17252256, 17514004, 17335364, 17287381, 17473832, 17487457, 17304406, 17360501, 17369147, 17436683, 17510542, 17246967, 17295796, 17329433	0.000376171
GOTERM_BP_FAT	GO:1902593~single-organism nuclear import	GO:1902593	17463184, 17503333, 17252256, 17514004, 17335364, 17287381, 17473832, 17487457, 17304406, 17360501, 17369147, 17436683, 17510542, 17246967, 17295796, 17329433	0.000376171
GOTERM_BP_FAT	GO:0044744~protein targeting to nucleus	GO:0044744	17463184, 17503333, 17252256, 17514004, 17335364, 17287381, 17473832, 17487457, 17304406, 17360501, 17369147, 17436683, 17510542, 17246967, 17295796, 17329433	0.000376171
GOTERM_BP_FAT	GO:0006913~nucleocytoplasmic transport	GO:0006913	17463184, 17503333, 17442284, 17252256, 17514004, 17335364, 17287381, 17252369, 17473832, 17487457, 17304406, 17507537, 17360501, 17369147, 17436683, 17510542, 17319770, 17295796, 17246967, 17329433	0.000382017
GOTERM_BP_FAT	GO:0007569~cell aging	GO:0007569	17304406, 17231784, 17548973, 17436683, 17243312, 17335364, 17483110, 17358706, 17329433, 17453819	0.000384715
GOTERM_BP_FAT	GO:0050778~positive regulation of immune response	GO:0050778	17419237, 17482766, 17252081, 17235180, 17486864, 17287381, 17338982, 17532137, 17388041, 17238064, 17505995, 17394806, 17382920, 17526160, 17252013, 17382626, 17430906, 17269695, 17364642, 17308349, 17230715, 17246967	0.000397293
GOTERM_BP_FAT	GO:0051170~nuclear import	GO:0051170	17463184, 17503333, 17252256, 17514004, 17335364, 17287381, 17473832, 17487457, 17304406, 17360501, 17369147, 17436683, 17510542, 17246967, 17295796, 17329433	0.000402586
GOTERM_BP_FAT	GO:0045577~regulation of B cell differentiation	GO:0045577	17507537, 17215309, 17282216, 17287381, 17269695, 17246967	0.000402826
GOTERM_BP_FAT	GO:0097190~apoptotic signaling pathway	GO:0097190	17379960, 17235180, 17252369, 17393036, 17304406, 17507537, 17432674, 17436683, 17504005, 17273165, 17295796, 17246967, 17453819, 17463184, 17548973, 17487457, 17356583, 17422914, 17360501, 17252013, 17382626, 17311846, 17417314, 17483733, 17471094, 17358706	0.000443335
GOTERM_BP_FAT	GO:0033993~response to lipid	GO:0033993	17251527, 17235180, 17510922, 17335364, 17487211, 17432674, 17277387, 17336322, 17526492, 17311831, 17269695, 17218261, 17383052, 17510013, 17246967, 17295796, 17453819, 17536669, 17463184, 17548973, 17420874, 17486864, 17368550, 17533015, 17532137, 17480740, 17505995, 17419980, 17252013, 17515248, 17282216, 17498514, 17311846, 17471094, 17358706, 17332236, 17342642	0.00045077
GOTERM_BP_FAT	GO:1903707~negative regulation of hemopoiesis	GO:1903707	17319529, 17215309, 17282216, 17311831, 17491788, 17269695, 17311846, 17230715, 17383052, 17295796, 17329433	0.000453329
GOTERM_BP_FAT	GO:0048870~cell motility	GO:0048870	17253055, 17234647, 17286595, 17502295, 17394405, 17213548, 17338982, 17388041, 17304406, 17362223, 17273182, 17369147, 17311831, 17357338, 17269695, 17362289, 17383052, 17265672, 17246967, 17502102, 17295796, 17453819, 17444117, 17231784, 17548973, 17420874, 17314460, 17319299, 17257100, 17252081, 17451390, 17360977, 17486864, 17287381, 17532137, 17462351, 17394806, 17511130, 17253235, 17252013,…	0.0004535
GOTERM_BP_FAT	GO:0051674~localization of cell	GO:0051674	17253055, 17234647, 17286595, 17502295, 17394405, 17213548, 17338982, 17388041, 17304406, 17362223, 17273182, 17369147, 17311831, 17357338, 17269695, 17362289, 17383052, 17265672, 17246967, 17502102, 17295796, 17453819, 17444117, 17231784, 17548973, 17420874, 17314460, 17319299, 17257100, 17252081, 17451390, 17360977, 17486864, 17287381, 17532137, 17462351, 17394806, 17511130, 17253235, 17252013,…	0.0004535
GOTERM_BP_FAT	GO:0060416~response to growth hormone	GO:0060416	17272619, 17379960, 17441168, 17269695, 17311846, 17295796	0.000464853
GOTERM_BP_FAT	GO:1902582~single-organism intracellular transport	GO:1902582	17253055, 17503333, 17335364, 17215629, 17473832, 17304406, 17289207, 17369147, 17436683, 17246967, 17295796, 17329433, 17463184, 17515132, 17312920, 17252256, 17319299, 17252081, 17514004, 17287381, 17243057, 17279434, 17487457, 17360501, 17510542	0.000479574
GOTERM_BP_FAT	GO:0002237~response to molecule of bacterial origin	GO:0002237	17463184, 17486864, 17510922, 17335364, 17456692, 17532137, 17533015, 17505995, 17382920, 17432674, 17277387, 17526492, 17311831, 17269695, 17218261, 17383052, 17510013, 17471094, 17246967, 17453819	0.000482799
GOTERM_BP_FAT	GO:0032269~negative regulation of cellular protein metabolic process	GO:0032269	17400281, 17419237, 17521686, 17379960, 17251527, 17346427, 17391920, 17508082, 17388041, 17507537, 17304406, 17441365, 17491898, 17507277, 17436683, 17504005, 17311831, 17510013, 17295796, 17453819, 17236882, 17548973, 17317837, 17374765, 17511453, 17360977, 17397170, 17422914, 17272619, 17399496, 17342708, 17252013, 17282216, 17477540, 17358706, 17342642	0.000488923
GOTERM_BP_FAT	GO:0045621~positive regulation of lymphocyte differentiation	GO:0045621	17507537, 17289207, 17215309, 17251328, 17287381, 17269695, 17243057, 17230715, 17246967	0.000514686
GOTERM_BP_FAT	GO:0060396~growth hormone receptor signaling pathway	GO:0060396	17272619, 17379960, 17441168, 17269695, 17295796	0.000524731
GOTERM_BP_FAT	GO:0006401~RNA catabolic process	GO:0006401	17507537, 17336725, 17317837, 17234980, 17346427, 17282216, 17287338, 17337984, 17510013, 17474956, 17256177	0.000595307
GOTERM_BP_FAT	GO:0016567~protein ubiquitination	GO:0016567	17521686, 17492051, 17443363, 17243312, 17351282, 17234694, 17383965, 17262551, 17393310, 17226757, 17311831, 17536669, 17505744, 17548973, 17468765, 17511453, 17241038, 17248666, 17424850, 17356583, 17272619, 17420646, 17424203, 17418916, 17252013, 17382626, 17224342, 17358706	0.000609784
GOTERM_BP_FAT	GO:0048608~reproductive structure development	GO:0048608	17231784, 17502295, 17548973, 17235180, 17374765, 17335364, 17368550, 17473832, 17444106, 17424850, 17360501, 17272619, 17336322, 17252013, 17282216, 17525240, 17361223, 17269695, 17311846, 17383052, 17332236, 17453819, 17358706	0.000610919
GOTERM_BP_FAT	GO:0031400~negative regulation of protein modification process	GO:0031400	17236882, 17400281, 17521686, 17548973, 17251527, 17379960, 17511453, 17360977, 17397170, 17391920, 17508082, 17388041, 17441365, 17422914, 17304406, 17272619, 17399496, 17342708, 17491898, 17252013, 17311831, 17477540, 17342642, 17358706	0.000614762
GOTERM_BP_FAT	GO:0046777~protein autophosphorylation	GO:0046777	17527590, 17235180, 17391920, 17335364, 17470354, 17287381, 17473832, 17304406, 17441365, 17452456, 17492575, 17257511, 17417314, 17362289	0.000645767
GOTERM_BP_FAT	GO:0032868~response to insulin	GO:0032868	17253055, 17482766, 17379960, 17419354, 17453650, 17338269, 17304406, 17272619, 17480740, 17282216, 17399432, 17311846, 17246967, 17295796	0.000645767
GOTERM_BP_FAT	GO:0033673~negative regulation of kinase activity	GO:0033673	17236882, 17548973, 17272396, 17379960, 17360977, 17397170, 17470354, 17388041, 17304406, 17272619, 17399496, 17235211, 17311831, 17342642, 17358706	0.000645767
GOTERM_BP_FAT	GO:0045600~positive regulation of fat cell differentiation	GO:0045600	17451390, 17282216, 17515248, 17360977, 17335364, 17404432, 17246967	0.0006598
GOTERM_BP_FAT	GO:0010498~proteasomal protein catabolic process	GO:0010498	17505744, 17329819, 17468765, 17511453, 17243312, 17273420, 17248666, 17533015, 17351282, 17424850, 17234694, 17356583, 17418916, 17252013, 17504005, 17311831, 17428766, 17246967	0.000695516
GOTERM_BP_FAT	GO:0061458~reproductive system development	GO:0061458	17231784, 17502295, 17548973, 17235180, 17374765, 17335364, 17368550, 17473832, 17444106, 17424850, 17360501, 17272619, 17336322, 17252013, 17282216, 17525240, 17361223, 17269695, 17311846, 17383052, 17332236, 17453819, 17358706	0.000696288
GOTERM_BP_FAT	GO:0006605~protein targeting	GO:0006605	17253055, 17503333, 17335364, 17215629, 17473832, 17393036, 17304406, 17289207, 17369147, 17436683, 17246967, 17295796, 17329433, 17463184, 17515132, 17312920, 17252256, 17514004, 17287381, 17279434, 17453650, 17487457, 17360501, 17510542, 17231135	0.000704475
GOTERM_BP_FAT	GO:0043161~proteasome-mediated ubiquitin-dependent protein catabolic process	GO:0043161	17505744, 17329819, 17468765, 17511453, 17243312, 17273420, 17533015, 17351282, 17248666, 17424850, 17234694, 17356583, 17418916, 17252013, 17504005, 17311831, 17428766	0.000720096
GOTERM_BP_FAT	GO:0034248~regulation of cellular amide metabolic process	GO:0034248	17418357, 17419237, 17317837, 17251527, 17346427, 17287338, 17368550, 17344511, 17256177, 17487457, 17304406, 17399496, 17234980, 17507277, 17282216, 17337984, 17417314, 17319770, 17510013	0.000759841
GOTERM_BP_FAT	GO:0002335~mature B cell differentiation	GO:0002335	17487457, 17505995, 17355670, 17246967, 17444106	0.000768391
GOTERM_BP_FAT	GO:0045637~regulation of myeloid cell differentiation	GO:0045637	17319529, 17277387, 17492575, 17215309, 17282216, 17311831, 17491788, 17335364, 17391920, 17269695, 17311846, 17295796, 17332236	0.000769233
GOTERM_BP_FAT	GO:0034101~erythrocyte homeostasis	GO:0034101	17231784, 17502440, 17399496, 17215309, 17282216, 17481776, 17491788, 17335364, 17269695, 17329433	0.000782424
GOTERM_BP_FAT	GO:0072358~cardiovascular system development	GO:0072358	17234647, 17482766, 17515208, 17336559, 17235180, 17213548, 17355670, 17335364, 17251328, 17246904, 17388041, 17336322, 17361223, 17257511, 17399432, 17383052, 17246967, 17490924, 17453819, 17536669, 17463184, 17231784, 17548973, 17354629, 17304523, 17374765, 17360599, 17486864, 17360977, 17368550, 17287381, 17360501, 17272619, 17342708, 17252013, 17282216, 17358706, 17332236	0.000791471
GOTERM_BP_FAT	GO:0072359~circulatory system development	GO:0072359	17234647, 17482766, 17515208, 17336559, 17235180, 17213548, 17355670, 17335364, 17251328, 17246904, 17388041, 17336322, 17361223, 17257511, 17399432, 17383052, 17246967, 17490924, 17453819, 17536669, 17463184, 17231784, 17548973, 17354629, 17304523, 17374765, 17360599, 17486864, 17360977, 17368550, 17287381, 17360501, 17272619, 17342708, 17252013, 17282216, 17358706, 17332236	0.000791471
GOTERM_BP_FAT	GO:0032446~protein modification by small protein conjugation	GO:0032446	17521686, 17492051, 17443363, 17243312, 17473832, 17351282, 17234694, 17383965, 17262551, 17393310, 17226757, 17311831, 17536669, 17505744, 17548973, 17468765, 17511453, 17241038, 17248666, 17424850, 17356583, 17272619, 17420646, 17424203, 17418916, 17252013, 17382626, 17224342, 17358706	0.000795853
GOTERM_BP_FAT	GO:1901699~cellular response to nitrogen compound	GO:1901699	17253055, 17502440, 17482766, 17317837, 17515208, 17379960, 17437674, 17290565, 17453650, 17338269, 17238064, 17304406, 17272619, 17399496, 17480740, 17399112, 17441168, 17282216, 17382626, 17269695, 17399432, 17311846, 17295796, 17246967, 17336758	0.000800084
GOTERM_BP_FAT	GO:0002252~immune effector process	GO:0002252	17419237, 17251328, 17338982, 17456692, 17444106, 17304406, 17382920, 17526160, 17215309, 17269695, 17230715, 17246967, 17329433, 17314460, 17252081, 17410204, 17287381, 17533015, 17238064, 17532137, 17487457, 17399496, 17505995, 17418916, 17492575, 17252013, 17382626, 17308349, 17333023	0.000815871
GOTERM_BP_FAT	GO:0001933~negative regulation of protein phosphorylation	GO:0001933	17236882, 17400281, 17548973, 17251527, 17379960, 17360977, 17397170, 17391920, 17388041, 17441365, 17304406, 17272619, 17399496, 17342708, 17491898, 17252013, 17311831, 17477540, 17342642, 17358706	0.000854208
GOTERM_BP_FAT	GO:0098602~single organism cell adhesion	GO:0098602	17234647, 17286595, 17515208, 17235180, 17432227, 17251328, 17338982, 17444106, 17304406, 17362223, 17289207, 17541404, 17269695, 17399432, 17230715, 17295796, 17246967, 17329433, 17231784, 17513713, 17287381, 17243057, 17533015, 17238064, 17338269, 17487457, 17404058, 17282216, 17441168, 17404432	0.000868036
GOTERM_BP_FAT	GO:0043069~negative regulation of programmed cell death	GO:0043069	17502295, 17379960, 17310044, 17507537, 17304406, 17418540, 17436683, 17504005, 17544939, 17269695, 17383052, 17246967, 17295796, 17329433, 17490924, 17453819, 17463184, 17231784, 17548973, 17486864, 17487457, 17356583, 17422914, 17360501, 17272619, 17480740, 17399496, 17505995, 17252013, 17382626, 17311846, 17428766, 17483733, 17358706, 17342642	0.000885603
GOTERM_BP_FAT	GO:0006417~regulation of translation	GO:0006417	17418357, 17419237, 17317837, 17251527, 17346427, 17287338, 17368550, 17344511, 17256177, 17487457, 17399496, 17234980, 17507277, 17282216, 17337984, 17417314, 17319770, 17510013	0.000924736
GOTERM_BP_FAT	GO:0032494~response to peptidoglycan	GO:0032494	17382920, 17486864, 17456692, 17532137	0.00105967
GOTERM_BP_FAT	GO:0051090~regulation of sequence-specific DNA binding transcription factor activity	GO:0051090	17234647, 17482766, 17548973, 17451390, 17360977, 17287381, 17361996, 17508082, 17532137, 17360501, 17399112, 17382920, 17252013, 17515248, 17382626, 17311831, 17224342, 17358706	0.00108511
GOTERM_BP_FAT	GO:1900182~positive regulation of protein localization to nucleus	GO:1900182	17463184, 17304406, 17235180, 17245171, 17335364, 17510542, 17268180, 17473832, 17295796, 17246967	0.00108983
GOTERM_BP_FAT	GO:0006511~ubiquitin-dependent protein catabolic process	GO:0006511	17505744, 17521686, 17548973, 17329819, 17468765, 17511453, 17243312, 17273420, 17248666, 17351282, 17533015, 17424850, 17234694, 17356583, 17420646, 17418916, 17393310, 17252013, 17504005, 17311831, 17428766, 17246967, 17358706	0.00110179
GOTERM_BP_FAT	GO:0051028~mRNA transport	GO:0051028	17507537, 17253055, 17369147, 17436683, 17346427, 17282216, 17514004, 17319770, 17256177	0.00113002
GOTERM_BP_FAT	GO:0031349~positive regulation of defense response	GO:0031349	17463184, 17419237, 17287381, 17338982, 17532137, 17462351, 17505995, 17382920, 17526160, 17252013, 17444961, 17269695, 17364642, 17308349, 17453819	0.00114151
GOTERM_BP_FAT	GO:0050790~regulation of catalytic activity	GO:0050790	17492051, 17235180, 17252539, 17335364, 17338982, 17508082, 17441365, 17436683, 17504005, 17383052, 17329433, 17453819, 17272396, 17245171, 17360977, 17397170, 17470354, 17342065, 17338269, 17272619, 17496615, 17252013, 17313958, 17515208, 17379960, 17243312, 17391920, 17251328, 17388041, 17304406, 17507537, 17507637, 17452456, 17235211, 17296312, 17311831, 17399432, 17295796, 17502102, 17236882,…	0.00115549
GOTERM_BP_FAT	GO:0043434~response to peptide hormone	GO:0043434	17253055, 17482766, 17252081, 17379960, 17360977, 17419354, 17453650, 17338269, 17304406, 17272619, 17480740, 17441168, 17282216, 17269695, 17399432, 17311846, 17295796, 17246967	0.0011826
GOTERM_BP_FAT	GO:0016192~vesicle-mediated transport	GO:0016192	17377177, 17234647, 17400281, 17515208, 17379960, 17394405, 17245587, 17246904, 17297462, 17338982, 17273420, 17351282, 17289207, 17296312, 17436683, 17468665, 17361223, 17361959, 17395852, 17441265, 17383052, 17271938, 17453819, 17382972, 17312920, 17548973, 17252081, 17360977, 17287381, 17243057, 17342065, 17505995, 17474035, 17496615, 17492575, 17252013, 17510498, 17448475, 17313958, 17358706	0.00120173
GOTERM_BP_FAT	GO:0051092~positive regulation of NF-kappaB transcription factor activity	GO:0051092	17234647, 17482766, 17399112, 17382920, 17515248, 17382626, 17224342, 17508082, 17532137	0.00127399
GOTERM_BP_FAT	GO:0030316~osteoclast differentiation	GO:0030316	17319529, 17491898, 17277387, 17215309, 17355670, 17365476, 17335364, 17295796	0.00130497
GOTERM_BP_FAT	GO:0045619~regulation of lymphocyte differentiation	GO:0045619	17507537, 17289207, 17215309, 17282216, 17251328, 17287381, 17269695, 17243057, 17230715, 17246967, 17329433	0.00131616
GOTERM_BP_FAT	GO:0097529~myeloid leukocyte migration	GO:0097529	17234647, 17462351, 17314460, 17451390, 17486864, 17338982, 17287381, 17269695, 17502102, 17388041, 17453819	0.00131616
GOTERM_BP_FAT	GO:0033002~muscle cell proliferation	GO:0033002	17548973, 17314460, 17368550, 17335364, 17532137, 17336322, 17311831, 17269695, 17399432, 17311846, 17383052, 17295796, 17358706	0.00133792
GOTERM_BP_FAT	GO:0043066~negative regulation of apoptotic process	GO:0043066	17502295, 17379960, 17310044, 17507537, 17304406, 17418540, 17436683, 17504005, 17544939, 17269695, 17383052, 17246967, 17295796, 17329433, 17490924, 17453819, 17463184, 17231784, 17548973, 17486864, 17487457, 17356583, 17422914, 17360501, 17272619, 17480740, 17399496, 17252013, 17382626, 17311846, 17428766, 17483733, 17358706, 17342642	0.00135134
GOTERM_BP_FAT	GO:0019941~modification-dependent protein catabolic process	GO:0019941	17505744, 17521686, 17548973, 17329819, 17468765, 17511453, 17243312, 17273420, 17248666, 17351282, 17533015, 17424850, 17234694, 17356583, 17420646, 17418916, 17393310, 17252013, 17504005, 17311831, 17428766, 17246967, 17358706	0.00136991
GOTERM_BP_FAT	GO:0009725~response to hormone	GO:0009725	17253055, 17482766, 17379960, 17251527, 17487211, 17419354, 17304406, 17277387, 17336322, 17269695, 17399432, 17218261, 17383052, 17295796, 17246967, 17536669, 17420874, 17252081, 17360977, 17368550, 17453650, 17338269, 17272619, 17480740, 17252013, 17282216, 17441168, 17515248, 17311846, 17342642	0.00141468
GOTERM_BP_FAT	GO:0045936~negative regulation of phosphate metabolic process	GO:0045936	17236882, 17400281, 17548973, 17272396, 17251527, 17379960, 17360977, 17397170, 17391920, 17470354, 17508082, 17388041, 17441365, 17304406, 17272619, 17235211, 17399496, 17342708, 17491898, 17252013, 17311831, 17477540, 17342642, 17358706	0.0014166
GOTERM_BP_FAT	GO:0010563~negative regulation of phosphorus metabolic process	GO:0010563	17236882, 17400281, 17548973, 17272396, 17251527, 17379960, 17360977, 17397170, 17391920, 17470354, 17508082, 17388041, 17441365, 17304406, 17272619, 17235211, 17399496, 17342708, 17491898, 17252013, 17311831, 17477540, 17342642, 17358706	0.0014166
GOTERM_BP_FAT	GO:0034655~nucleobase-containing compound catabolic process	GO:0034655	17336725, 17317837, 17346427, 17287338, 17256177, 17461828, 17507537, 17271911, 17234980, 17282216, 17337984, 17218261, 17510013, 17474956	0.00142198
GOTERM_BP_FAT	GO:0034097~response to cytokine	GO:0034097	17502440, 17346427, 17456692, 17508082, 17310044, 17234694, 17383965, 17277387, 17269695, 17510013, 17246967, 17453819, 17463184, 17314460, 17420874, 17287381, 17366170, 17238064, 17532137, 17462351, 17272619, 17399496, 17282216, 17382626, 17311846, 17471094	0.00152913
GOTERM_BP_FAT	GO:0042127~regulation of cell proliferation	GO:0042127	17336811, 17502295, 17235180, 17335364, 17508082, 17310044, 17504715, 17383052, 17246967, 17329433, 17453819, 17486864, 17360977, 17368550, 17397170, 17338269, 17394806, 17515248, 17282216, 17510542, 17491788, 17332236, 17483447, 17286595, 17355670, 17243312, 17388041, 17319529, 17432674, 17226757, 17215309, 17311831, 17399432, 17269695, 17230715, 17295796, 17490924, 17463184, 17548973, 17314460,…	0.0015345
GOTERM_BP_FAT	GO:1902533~positive regulation of intracellular signal transduction	GO:1902533	17419237, 17482766, 17379960, 17391920, 17251328, 17388041, 17393036, 17304406, 17441365, 17432674, 17491898, 17382920, 17436683, 17257511, 17399432, 17383052, 17246967, 17463184, 17548973, 17314460, 17252081, 17360599, 17486864, 17287381, 17342065, 17532137, 17360501, 17252013, 17441168, 17382626, 17364642, 17471094, 17358706	0.00155467
GOTERM_BP_FAT	GO:0048872~homeostasis of number of cells	GO:0048872	17231784, 17502440, 17391920, 17335364, 17508082, 17399496, 17481776, 17282216, 17215309, 17544939, 17491788, 17269695, 17265672, 17329433, 17433169	0.00159087
GOTERM_BP_FAT	GO:0032411~positive regulation of transporter activity	GO:0032411	17304406, 17505995, 17515208, 17436683, 17360599, 17470354, 17508082, 17351282	0.00159775
GOTERM_BP_FAT	GO:0031347~regulation of defense response	GO:0031347	17463184, 17419237, 17251527, 17410204, 17335364, 17251328, 17287381, 17338982, 17532137, 17462351, 17272619, 17505995, 17399496, 17452178, 17382920, 17432674, 17526160, 17252013, 17444961, 17269695, 17364642, 17308349, 17329433, 17453819	0.00162636
GOTERM_BP_FAT	GO:0043632~modification-dependent macromolecule catabolic process	GO:0043632	17505744, 17521686, 17548973, 17329819, 17468765, 17511453, 17243312, 17273420, 17248666, 17351282, 17533015, 17424850, 17234694, 17356583, 17420646, 17418916, 17393310, 17252013, 17504005, 17311831, 17428766, 17246967, 17358706	0.00169566
GOTERM_BP_FAT	GO:0030218~erythrocyte differentiation	GO:0030218	17231784, 17502440, 17399496, 17215309, 17282216, 17491788, 17335364, 17269695, 17329433	0.00179525
GOTERM_BP_FAT	GO:0060326~cell chemotaxis	GO:0060326	17234647, 17420874, 17451390, 17394405, 17486864, 17338982, 17287381, 17388041, 17462351, 17304406, 17252013, 17383052, 17502102, 17453819	0.00180753
GOTERM_BP_FAT	GO:0040011~locomotion	GO:0040011	17253055, 17234647, 17286595, 17502295, 17394405, 17213548, 17338982, 17388041, 17304406, 17362223, 17273182, 17369147, 17311831, 17357338, 17269695, 17362289, 17383052, 17265672, 17246967, 17502102, 17295796, 17453819, 17444117, 17231784, 17548973, 17420874, 17314460, 17319299, 17257100, 17252081, 17451390, 17360977, 17486864, 17287381, 17342065, 17532137, 17462351, 17394806, 17511130, 17253235,…	0.00183154
GOTERM_BP_FAT	GO:0051128~regulation of cellular component organization	GO:0051128	17336811, 17235180, 17335364, 17361996, 17444202, 17473832, 17508082, 17351282, 17393036, 17234980, 17399112, 17436683, 17526492, 17383052, 17246967, 17453819, 17336758, 17329433, 17420874, 17252081, 17360977, 17245171, 17418701, 17269769, 17394806, 17474035, 17496615, 17252013, 17515248, 17231135, 17313958, 17253055, 17286595, 17400281, 17515208, 17493250, 17379960, 17243312, 17432227, 17273420,…	0.00186954
GOTERM_BP_FAT	GO:0046328~regulation of JNK cascade	GO:0046328	17441365, 17400281, 17382920, 17379960, 17251527, 17382626, 17391920, 17287381, 17342065, 17471094, 17532137	0.00188137
GOTERM_BP_FAT	GO:0048010~vascular endothelial growth factor receptor signaling pathway	GO:0048010	17482766, 17379960, 17335364, 17338982, 17295796, 17246967	0.00189453
GOTERM_BP_FAT	GO:0051348~negative regulation of transferase activity	GO:0051348	17236882, 17548973, 17272396, 17379960, 17360977, 17397170, 17470354, 17388041, 17304406, 17272619, 17399496, 17235211, 17311831, 17342642, 17358706	0.00193602
GOTERM_BP_FAT	GO:0035265~organ growth	GO:0035265	17236882, 17360501, 17548973, 17336322, 17360599, 17515248, 17335364, 17368550, 17230715, 17383052, 17358706, 17336758	0.00196404
GOTERM_BP_FAT	GO:0045089~positive regulation of innate immune response	GO:0045089	17419237, 17505995, 17382920, 17526160, 17252013, 17338982, 17287381, 17269695, 17364642, 17308349, 17532137	0.00196404
GOTERM_BP_FAT	GO:0017038~protein import	GO:0017038	17463184, 17503333, 17252256, 17514004, 17335364, 17287381, 17473832, 17487457, 17304406, 17360501, 17369147, 17436683, 17510542, 17246967, 17295796, 17329433	0.00197187
GOTERM_BP_FAT	GO:0006396~RNA processing	GO:0006396	17418357, 17521686, 17346427, 17337285, 17419354, 17443261, 17256177, 17318548, 17383965, 17441701, 17256828, 17234980, 17241436, 17440675, 17295796, 17320783, 17279190, 17317837, 17273328, 17338882, 17231188, 17399496, 17282216, 17512907, 17510542, 17228204, 17484802, 17285157	0.00202098
GOTERM_BP_FAT	GO:0045639~positive regulation of myeloid cell differentiation	GO:0045639	17277387, 17492575, 17215309, 17282216, 17311831, 17335364, 17269695, 17332236	0.00206487
GOTERM_BP_FAT	GO:0032874~positive regulation of stress-activated MAPK cascade	GO:0032874	17441365, 17382920, 17379960, 17382626, 17257511, 17391920, 17287381, 17342065, 17471094, 17532137	0.00209331
GOTERM_BP_FAT	GO:0045859~regulation of protein kinase activity	GO:0045859	17379960, 17235180, 17252539, 17391920, 17251328, 17388041, 17304406, 17441365, 17452456, 17311831, 17399432, 17236882, 17548973, 17360977, 17397170, 17287381, 17342065, 17338269, 17272619, 17399496, 17441168, 17252013, 17382626, 17358706, 17342642	0.00210525
GOTERM_BP_FAT	GO:0060548~negative regulation of cell death	GO:0060548	17502295, 17379960, 17310044, 17507537, 17304406, 17418540, 17436683, 17504005, 17544939, 17269695, 17383052, 17246967, 17295796, 17329433, 17490924, 17453819, 17463184, 17231784, 17548973, 17486864, 17487457, 17356583, 17422914, 17360501, 17272619, 17480740, 17399496, 17505995, 17252013, 17475135, 17382626, 17311846, 17428766, 17483733, 17358706, 17342642	0.00213638
GOTERM_BP_FAT	GO:0002757~immune response-activating signal transduction	GO:0002757	17482766, 17419237, 17235180, 17486864, 17287381, 17532137, 17388041, 17394806, 17505995, 17382920, 17526160, 17252013, 17430906, 17364642	0.00213994
GOTERM_BP_FAT	GO:0032496~response to lipopolysaccharide	GO:0032496	17463184, 17486864, 17510922, 17335364, 17532137, 17533015, 17505995, 17432674, 17277387, 17526492, 17311831, 17269695, 17218261, 17383052, 17510013, 17471094, 17246967, 17453819	0.00216411
GOTERM_BP_FAT	GO:0070304~positive regulation of stress-activated protein kinase signaling cascade	GO:0070304	17441365, 17382920, 17379960, 17382626, 17257511, 17391920, 17287381, 17342065, 17471094, 17532137	0.00219376
GOTERM_BP_FAT	GO:0002761~regulation of myeloid leukocyte differentiation	GO:0002761	17319529, 17277387, 17215309, 17282216, 17311831, 17391920, 17311846, 17295796, 17332236	0.00222738
GOTERM_BP_FAT	GO:0002443~leukocyte mediated immunity	GO:0002443	17314460, 17252081, 17251328, 17287381, 17338982, 17532137, 17238064, 17487457, 17304406, 17418916, 17492575, 17252013, 17215309, 17382626, 17269695, 17329433	0.002256
GOTERM_BP_FAT	GO:0045937~positive regulation of phosphate metabolic process	GO:0045937	17502295, 17379960, 17235180, 17252539, 17391920, 17251328, 17273420, 17304406, 17441365, 17383965, 17452456, 17399112, 17432674, 17491898, 17382920, 17257511, 17399432, 17246967, 17295796, 17463184, 17444117, 17548973, 17360599, 17486864, 17287381, 17342065, 17338269, 17532137, 17252013, 17441168, 17382626, 17311846, 17485985, 17471094, 17477540, 17358706	0.00241377
GOTERM_BP_FAT	GO:0010562~positive regulation of phosphorus metabolic process	GO:0010562	17502295, 17379960, 17235180, 17252539, 17391920, 17251328, 17273420, 17304406, 17441365, 17383965, 17452456, 17399112, 17432674, 17491898, 17382920, 17257511, 17399432, 17246967, 17295796, 17463184, 17444117, 17548973, 17360599, 17486864, 17287381, 17342065, 17338269, 17532137, 17252013, 17441168, 17382626, 17311846, 17485985, 17471094, 17477540, 17358706	0.00241377
GOTERM_BP_FAT	GO:0001934~positive regulation of protein phosphorylation	GO:0001934	17379960, 17235180, 17252539, 17391920, 17251328, 17273420, 17304406, 17441365, 17383965, 17452456, 17399112, 17432674, 17491898, 17382920, 17257511, 17399432, 17246967, 17295796, 17444117, 17463184, 17548973, 17486864, 17287381, 17342065, 17338269, 17532137, 17252013, 17441168, 17382626, 17485985, 17471094, 17358706	0.002454
GOTERM_BP_FAT	GO:0071900~regulation of protein serine/threonine kinase activity	GO:0071900	17236882, 17548973, 17379960, 17235180, 17360977, 17397170, 17251328, 17287381, 17342065, 17338269, 17388041, 17441365, 17304406, 17441168, 17382626, 17311831, 17399432, 17342642, 17358706	0.00246755
GOTERM_BP_FAT	GO:0032635~interleukin-6 production	GO:0032635	17463184, 17502440, 17399112, 17382920, 17526160, 17252013, 17215309, 17246967, 17532137	0.00247206
GOTERM_BP_FAT	GO:0032675~regulation of interleukin-6 production	GO:0032675	17463184, 17502440, 17399112, 17382920, 17526160, 17252013, 17215309, 17246967, 17532137	0.00247206
GOTERM_BP_FAT	GO:0032872~regulation of stress-activated MAPK cascade	GO:0032872	17441365, 17400281, 17382920, 17379960, 17251527, 17382626, 17257511, 17391920, 17287381, 17342065, 17471094, 17532137	0.00250642
GOTERM_BP_FAT	GO:0042327~positive regulation of phosphorylation	GO:0042327	17379960, 17235180, 17252539, 17391920, 17251328, 17273420, 17304406, 17441365, 17383965, 17452456, 17399112, 17432674, 17491898, 17382920, 17257511, 17399432, 17246967, 17295796, 17444117, 17463184, 17548973, 17486864, 17287381, 17342065, 17338269, 17532137, 17252013, 17441168, 17382626, 17311846, 17485985, 17471094, 17358706	0.00252712
GOTERM_BP_FAT	GO:0045598~regulation of fat cell differentiation	GO:0045598	17360501, 17277396, 17451390, 17282216, 17515248, 17360977, 17335364, 17404432, 17246967	0.00260203
GOTERM_BP_FAT	GO:0070302~regulation of stress-activated protein kinase signaling cascade	GO:0070302	17441365, 17400281, 17382920, 17379960, 17251527, 17382626, 17257511, 17391920, 17287381, 17342065, 17471094, 17532137	0.00261019
GOTERM_BP_FAT	GO:0045732~positive regulation of protein catabolic process	GO:0045732	17548973, 17432674, 17418916, 17504005, 17243312, 17311831, 17273420, 17428766, 17351282, 17246967, 17271938, 17358706	0.00262726
GOTERM_BP_FAT	GO:0045638~negative regulation of myeloid cell differentiation	GO:0045638	17319529, 17215309, 17282216, 17311831, 17491788, 17269695, 17311846, 17295796	0.00263121
GOTERM_BP_FAT	GO:0046330~positive regulation of JNK cascade	GO:0046330	17441365, 17382920, 17379960, 17382626, 17391920, 17287381, 17342065, 17471094, 17532137	0.00287798
GOTERM_BP_FAT	GO:1904018~positive regulation of vasculature development	GO:1904018	17234647, 17463184, 17482766, 17336559, 17486864, 17251328, 17383052, 17246967, 17332236, 17453819	0.00287984
GOTERM_BP_FAT	GO:0060669~embryonic placenta morphogenesis	GO:0060669	17272619, 17282216, 17374765, 17525240, 17473832	0.00288188
GOTERM_BP_FAT	GO:0051091~positive regulation of sequence-specific DNA binding transcription factor activity	GO:0051091	17234647, 17548973, 17482766, 17360977, 17361996, 17508082, 17532137, 17399112, 17382920, 17515248, 17382626, 17224342, 17358706	0.00291253
GOTERM_BP_FAT	GO:0097193~intrinsic apoptotic signaling pathway	GO:0097193	17463184, 17379960, 17235180, 17252369, 17393036, 17487457, 17356583, 17422914, 17432674, 17504005, 17311846, 17273165, 17246967, 17295796	0.00294299
GOTERM_BP_FAT	GO:0006952~defense response	GO:0006952	17234647, 17419237, 17251527, 17510922, 17335364, 17251328, 17338982, 17456692, 17473832, 17304406, 17399112, 17382920, 17432674, 17541404, 17526160, 17444961, 17269695, 17383052, 17329433, 17453819, 17463184, 17329819, 17354629, 17314460, 17304523, 17410204, 17486864, 17287381, 17532137, 17487457, 17462351, 17272619, 17399496, 17505995, 17452178, 17418916, 17492575, 17252013, 17430906, 17364642,…	0.0029517
GOTERM_BP_FAT	GO:0050867~positive regulation of cell activation	GO:0050867	17252081, 17251328, 17287381, 17243057, 17532137, 17388041, 17238064, 17507537, 17394806, 17289207, 17215309, 17269695, 17230715, 17246967, 17329433	0.00295765
GOTERM_BP_FAT	GO:0030522~intracellular receptor signaling pathway	GO:0030522	17536669, 17231784, 17419237, 17382920, 17526160, 17420874, 17251527, 17336322, 17252013, 17515248, 17368550	0.00296429
GOTERM_BP_FAT	GO:0010720~positive regulation of cell development	GO:0010720	17286595, 17336811, 17515208, 17235180, 17374765, 17360599, 17250710, 17361996, 17273420, 17508082, 17342065, 17351282, 17269769, 17360501, 17262551, 17234980, 17492575, 17311831, 17311846, 17362289, 17383052, 17329433, 17332236	0.00299963
GOTERM_BP_FAT	GO:0000302~response to reactive oxygen species	GO:0000302	17304406, 17502440, 17480740, 17515208, 17277387, 17252081, 17441168, 17382626, 17290565, 17428766, 17238064, 17342642	0.00301948
GOTERM_BP_FAT	GO:0051707~response to other organism	GO:0051707	17419237, 17510922, 17335364, 17456692, 17304406, 17432674, 17382920, 17526160, 17277387, 17526492, 17311831, 17241436, 17269695, 17218261, 17383052, 17510013, 17246967, 17453819, 17463184, 17329819, 17304523, 17410204, 17486864, 17287381, 17533015, 17532137, 17487457, 17462351, 17399496, 17505995, 17308349, 17333023, 17471094, 17433169	0.00307257
GOTERM_BP_FAT	GO:0051147~regulation of muscle cell differentiation	GO:0051147	17503333, 17383965, 17394806, 17234980, 17252013, 17360599, 17282216, 17335364, 17383052, 17295796, 17246967	0.00308073
GOTERM_BP_FAT	GO:0043207~response to external biotic stimulus	GO:0043207	17419237, 17510922, 17335364, 17456692, 17304406, 17432674, 17382920, 17526160, 17277387, 17526492, 17311831, 17241436, 17269695, 17218261, 17383052, 17510013, 17246967, 17453819, 17463184, 17329819, 17304523, 17410204, 17486864, 17287381, 17533015, 17532137, 17487457, 17462351, 17399496, 17505995, 17308349, 17333023, 17471094, 17433169	0.00312374
GOTERM_BP_FAT	GO:0046632~alpha-beta T cell differentiation	GO:0046632	17487457, 17289207, 17287381, 17243057, 17230715, 17238064, 17533015, 17329433	0.00312896
GOTERM_BP_FAT	GO:0042176~regulation of protein catabolic process	GO:0042176	17548973, 17511453, 17243312, 17273420, 17351282, 17234694, 17432674, 17418916, 17504005, 17512907, 17311831, 17428766, 17246967, 17506332, 17358706, 17271938	0.00320218
GOTERM_BP_FAT	GO:0061013~regulation of mRNA catabolic process	GO:0061013	17317837, 17346427, 17282216, 17287338, 17510013	0.00324397
GOTERM_BP_FAT	GO:0090303~positive regulation of wound healing	GO:0090303	17286595, 17502295, 17311846, 17246967, 17388041, 17453819	0.00326857
GOTERM_BP_FAT	GO:0043405~regulation of MAP kinase activity	GO:0043405	17236882, 17379960, 17397170, 17251328, 17287381, 17342065, 17388041, 17304406, 17441365, 17441168, 17382626, 17311831, 17399432, 17342642	0.00332716
GOTERM_BP_FAT	GO:0048589~developmental growth	GO:0048589	17502440, 17515208, 17235180, 17494588, 17213548, 17335364, 17473832, 17351282, 17262551, 17418540, 17336322, 17269695, 17230715, 17383052, 17336758, 17536669, 17236882, 17548973, 17360599, 17368550, 17397170, 17250710, 17360501, 17282216, 17515248, 17358706, 17453421	0.00332749
GOTERM_BP_FAT	GO:0001889~liver development	GO:0001889	17231784, 17480740, 17419980, 17494588, 17269695, 17311846, 17230715, 17383052, 17246967, 17332236	0.00342435
GOTERM_BP_FAT	GO:0016071~mRNA metabolic process	GO:0016071	17336725, 17521686, 17317837, 17346427, 17287338, 17337285, 17419354, 17256177, 17507537, 17318548, 17383965, 17399496, 17256828, 17234980, 17282216, 17512907, 17337984, 17440675, 17510013, 17484802, 17474956	0.00348862
GOTERM_BP_FAT	GO:0050871~positive regulation of B cell activation	GO:0050871	17507537, 17394806, 17215309, 17287381, 17269695, 17238064, 17246967, 17329433	0.00349873
GOTERM_BP_FAT	GO:1900076~regulation of cellular response to insulin stimulus	GO:1900076	17253055, 17304406, 17272619, 17482766, 17379960, 17338269, 17295796	0.00354583
GOTERM_BP_FAT	GO:0043122~regulation of I-kappaB kinase/NF-kappaB signaling	GO:0043122	17487457, 17463184, 17482766, 17382920, 17526160, 17314460, 17251527, 17382626, 17257511, 17364642, 17471094, 17532137	0.0036038
GOTERM_BP_FAT	GO:0045087~innate immune response	GO:0045087	17419237, 17329819, 17314460, 17251328, 17287381, 17338982, 17456692, 17473832, 17532137, 17505995, 17399496, 17399112, 17452178, 17382920, 17418916, 17526160, 17541404, 17492575, 17252013, 17269695, 17311846, 17364642, 17308349, 17433169	0.00365018
GOTERM_BP_FAT	GO:0046620~regulation of organ growth	GO:0046620	17236882, 17360501, 17548973, 17360599, 17515248, 17335364, 17230715, 17383052, 17358706	0.00369565
GOTERM_BP_FAT	GO:0051347~positive regulation of transferase activity	GO:0051347	17548973, 17492051, 17379960, 17235180, 17252539, 17245171, 17243312, 17391920, 17251328, 17287381, 17342065, 17338269, 17441365, 17304406, 17452456, 17252013, 17441168, 17382626, 17311831, 17399432, 17358706	0.00370308
GOTERM_BP_FAT	GO:0002262~myeloid cell homeostasis	GO:0002262	17231784, 17502440, 17399496, 17215309, 17282216, 17481776, 17491788, 17335364, 17269695, 17329433	0.00372536
GOTERM_BP_FAT	GO:0002764~immune response-regulating signaling pathway	GO:0002764	17482766, 17419237, 17235180, 17486864, 17287381, 17532137, 17388041, 17394806, 17505995, 17382920, 17526160, 17252013, 17430906, 17364642	0.00375099
GOTERM_BP_FAT	GO:1902580~single-organism cellular localization	GO:1902580	17234647, 17253055, 17503333, 17335364, 17215629, 17508082, 17473832, 17304406, 17289207, 17399112, 17369147, 17436683, 17395852, 17295796, 17246967, 17329433, 17515132, 17463184, 17312920, 17252256, 17319299, 17252081, 17514004, 17360977, 17397170, 17287381, 17243057, 17279434, 17487457, 17360501, 17474035, 17510542	0.00377708
GOTERM_BP_FAT	GO:1903829~positive regulation of cellular protein localization	GO:1903829	17463184, 17253055, 17235180, 17245171, 17360977, 17335364, 17473832, 17393036, 17304406, 17360501, 17510542, 17268180, 17231135, 17428766, 17295796, 17246967	0.00385523
GOTERM_BP_FAT	GO:0061008~hepaticobiliary system development	GO:0061008	17231784, 17480740, 17419980, 17494588, 17269695, 17311846, 17230715, 17383052, 17246967, 17332236	0.00388345
GOTERM_BP_FAT	GO:0009607~response to biotic stimulus	GO:0009607	17419237, 17510922, 17335364, 17456692, 17304406, 17382920, 17432674, 17526160, 17277387, 17526492, 17311831, 17241436, 17269695, 17218261, 17383052, 17510013, 17246967, 17453819, 17463184, 17329819, 17304523, 17410204, 17486864, 17287381, 17533015, 17532137, 17487457, 17462351, 17399496, 17505995, 17311846, 17308349, 17333023, 17471094, 17433169	0.00388843
GOTERM_BP_FAT	GO:0046700~heterocycle catabolic process	GO:0046700	17336725, 17317837, 17346427, 17287338, 17256177, 17461828, 17507537, 17271911, 17234980, 17282216, 17337984, 17218261, 17510013, 17474956	0.00395291
GOTERM_BP_FAT	GO:0002313~mature B cell differentiation involved in immune response	GO:0002313	17487457, 17505995, 17246967, 17444106	0.00400644
GOTERM_BP_FAT	GO:0044270~cellular nitrogen compound catabolic process	GO:0044270	17336725, 17317837, 17346427, 17287338, 17256177, 17461828, 17507537, 17271911, 17234980, 17282216, 17337984, 17218261, 17510013, 17474956	0.00408815
GOTERM_BP_FAT	GO:0006470~protein dephosphorylation	GO:0006470	17236882, 17468469, 17548973, 17379960, 17237767, 17508082, 17388041, 17304406, 17436683, 17253235, 17477540, 17342642, 17358706	0.00413098
GOTERM_BP_FAT	GO:0048260~positive regulation of receptor-mediated endocytosis	GO:0048260	17505995, 17252081, 17252013, 17287381, 17351282, 17453819	0.00417385
GOTERM_BP_FAT	GO:1900180~regulation of protein localization to nucleus	GO:1900180	17487457, 17463184, 17304406, 17235180, 17226757, 17245171, 17335364, 17510542, 17268180, 17473832, 17295796, 17246967	0.00427206
GOTERM_BP_FAT	GO:0006954~inflammatory response	GO:0006954	17234647, 17463184, 17354629, 17329819, 17304523, 17251527, 17486864, 17510922, 17335364, 17287381, 17532137, 17462351, 17272619, 17432674, 17526160, 17444961, 17430906, 17269695, 17383052, 17471094, 17329433, 17433169, 17453819	0.0042749
GOTERM_BP_FAT	GO:0032414~positive regulation of ion transmembrane transporter activity	GO:0032414	17505995, 17515208, 17436683, 17360599, 17470354, 17508082, 17351282	0.0042963
GOTERM_BP_FAT	GO:0070489~T cell aggregation	GO:0070489	17234647, 17235180, 17251328, 17287381, 17338982, 17243057, 17533015, 17238064, 17338269, 17444106, 17487457, 17289207, 17404058, 17541404, 17282216, 17269695, 17230715, 17246967, 17329433	0.00433676
GOTERM_BP_FAT	GO:0042110~T cell activation	GO:0042110	17234647, 17235180, 17251328, 17287381, 17338982, 17243057, 17533015, 17238064, 17338269, 17444106, 17487457, 17289207, 17404058, 17541404, 17282216, 17269695, 17230715, 17246967, 17329433	0.00433676
GOTERM_BP_FAT	GO:0071593~lymphocyte aggregation	GO:0071593	17234647, 17235180, 17251328, 17287381, 17338982, 17243057, 17533015, 17238064, 17338269, 17444106, 17487457, 17289207, 17404058, 17541404, 17282216, 17269695, 17230715, 17246967, 17329433	0.00438226
GOTERM_BP_FAT	GO:0048514~blood vessel morphogenesis	GO:0048514	17234647, 17463184, 17231784, 17482766, 17548973, 17336559, 17304523, 17213548, 17486864, 17360977, 17368550, 17335364, 17251328, 17287381, 17388041, 17282216, 17399432, 17383052, 17246967, 17332236, 17453819, 17358706	0.00440827
GOTERM_BP_FAT	GO:0071214~cellular response to abiotic stimulus	GO:0071214	17463184, 17515208, 17235180, 17511453, 17335364, 17422914, 17273182, 17282216, 17361683, 17374245, 17311846, 17483733, 17471094, 17295796	0.00446996
GOTERM_BP_FAT	GO:0030163~protein catabolic process	GO:0030163	17521686, 17243312, 17273420, 17351282, 17234694, 17432674, 17393310, 17504005, 17311831, 17506332, 17246967, 17271938, 17505744, 17548973, 17329819, 17468765, 17511453, 17533015, 17248666, 17424850, 17356583, 17420646, 17418916, 17252013, 17382626, 17512907, 17428766, 17358706	0.00456686
GOTERM_BP_FAT	GO:0044723~single-organism carbohydrate metabolic process	GO:0044723	17444117, 17336811, 17548973, 17354629, 17235180, 17360599, 17395462, 17433040, 17360977, 17335364, 17219264, 17500543, 17234694, 17356583, 17431152, 17360501, 17235211, 17216753, 17517934, 17369860, 17418540, 17311846, 17295796, 17358706	0.00459605
GOTERM_BP_FAT	GO:0050658~RNA transport	GO:0050658	17507537, 17253055, 17369147, 17436683, 17346427, 17282216, 17514004, 17319770, 17256177	0.0046164
GOTERM_BP_FAT	GO:0050657~nucleic acid transport	GO:0050657	17507537, 17253055, 17369147, 17436683, 17346427, 17282216, 17514004, 17319770, 17256177	0.0046164
GOTERM_BP_FAT	GO:1902236~negative regulation of endoplasmic reticulum stress-induced intrinsic apoptotic signaling pathway	GO:1902236	17356583, 17379960, 17504005, 17246967	0.00473939
GOTERM_BP_FAT	GO:0045766~positive regulation of angiogenesis	GO:0045766	17234647, 17463184, 17482766, 17336559, 17486864, 17251328, 17246967, 17332236, 17453819	0.00482678
GOTERM_BP_FAT	GO:0046683~response to organophosphorus	GO:0046683	17505995, 17548973, 17277387, 17251527, 17282216, 17515248, 17487211, 17295796, 17358706, 17342642	0.00482678
GOTERM_BP_FAT	GO:0008283~cell proliferation	GO:0008283	17234647, 17501050, 17336811, 17502295, 17235180, 17335364, 17508082, 17310044, 17336322, 17383052, 17246967, 17329433, 17453819, 17231784, 17360977, 17486864, 17368550, 17397170, 17338269, 17394806, 17515248, 17282216, 17510542, 17491788, 17332236, 17483447, 17286595, 17355670, 17243312, 17388041, 17304406, 17319529, 17432674, 17541404, 17226757, 17215309, 17311831, 17399432, 17269695, 17230715,…	0.00493631
GOTERM_BP_FAT	GO:1903573~negative regulation of response to endoplasmic reticulum stress	GO:1903573	17356583, 17234694, 17379960, 17504005, 17246967	0.00500139
GOTERM_BP_FAT	GO:0016337~single organismal cell-cell adhesion	GO:0016337	17234647, 17235180, 17432227, 17251328, 17338982, 17444106, 17304406, 17362223, 17289207, 17541404, 17269695, 17399432, 17230715, 17295796, 17246967, 17329433, 17231784, 17513713, 17287381, 17243057, 17533015, 17238064, 17338269, 17487457, 17404058, 17282216	0.00503759
GOTERM_BP_FAT	GO:0071705~nitrogen compound transport	GO:0071705	17253055, 17482766, 17372621, 17346427, 17249811, 17380766, 17256177, 17304406, 17507537, 17235211, 17234980, 17369147, 17436683, 17361223, 17246967, 17514004, 17360977, 17453030, 17287381, 17394461, 17360501, 17480740, 17282216, 17311846, 17319770	0.00509096
GOTERM_BP_FAT	GO:0007159~leukocyte cell-cell adhesion	GO:0007159	17234647, 17235180, 17251328, 17287381, 17338982, 17243057, 17533015, 17238064, 17338269, 17444106, 17487457, 17362223, 17289207, 17404058, 17541404, 17282216, 17269695, 17230715, 17246967, 17329433	0.00511231
GOTERM_BP_FAT	GO:0070486~leukocyte aggregation	GO:0070486	17234647, 17235180, 17251328, 17287381, 17338982, 17243057, 17533015, 17238064, 17338269, 17444106, 17487457, 17289207, 17404058, 17541404, 17282216, 17269695, 17230715, 17246967, 17329433	0.00511995
GOTERM_BP_FAT	GO:0051272~positive regulation of cellular component movement	GO:0051272	17253055, 17286595, 17502295, 17319299, 17252081, 17451390, 17486864, 17388041, 17362223, 17253235, 17269695, 17448475, 17311846, 17383052, 17246967, 17295796, 17329433, 17433169, 17453819	0.00511995
GOTERM_BP_FAT	GO:0007049~cell cycle	GO:0007049	17395601, 17235180, 17494588, 17355670, 17243312, 17335364, 17391920, 17361996, 17444202, 17273420, 17252369, 17509923, 17444106, 17507537, 17304406, 17441365, 17383965, 17296312, 17399112, 17436683, 17504715, 17269695, 17441265, 17510013, 17506332, 17336758, 17231784, 17382972, 17548973, 17360977, 17397170, 17241038, 17288160, 17338269, 17360501, 17342708, 17301757, 17444506, 17282216, 17526195,…	0.00512697
GOTERM_BP_FAT	GO:0032388~positive regulation of intracellular transport	GO:0032388	17253055, 17463184, 17304406, 17360501, 17252081, 17510542, 17335364, 17287381, 17231135, 17428766, 17473832, 17295796, 17246967, 17393036	0.0051499
GOTERM_BP_FAT	GO:0031623~receptor internalization	GO:0031623	17234647, 17505995, 17515208, 17252081, 17252013, 17361223, 17287381	0.00515798
GOTERM_BP_FAT	GO:0046626~regulation of insulin receptor signaling pathway	GO:0046626	17304406, 17272619, 17482766, 17379960, 17338269, 17295796	0.00524523
GOTERM_BP_FAT	GO:0051236~establishment of RNA localization	GO:0051236	17507537, 17253055, 17369147, 17436683, 17346427, 17282216, 17514004, 17319770, 17256177	0.00526952
GOTERM_BP_FAT	GO:0046631~alpha-beta T cell activation	GO:0046631	17487457, 17289207, 17541404, 17287381, 17243057, 17230715, 17238064, 17533015, 17329433	0.00526952
[truncated: 316 more rows]

## Sheet: Cluster 3 GO
Suppl. Table 2: GO functions associated with Cluster 3
Category	Term	GO	Count	PValue
[truncated: 86 more rows]

## Sheet: Cluster 4 GO
Suppl. Table 2: GO functions associated with Cluster 4
[truncated: 59 more rows]
