# Supplementary material for: Decoding microglia responses to psychosocial stress reveals blood-brain barrier breakdown that may drive stress susceptibility
Source: Sci Rep. 2018 Jul 26;8:11240. doi: 10.1038/s41598-018-28737-8 (PMC6062609; doi:10.1038/s41598-018-28737-8)
Supplement: Supplementary file 4 — Table 3 [file 41598_2018_28737_MOESM4_ESM.xlsx]

## Sheet: Legend
Subsequent spreadsheets display results from clustering GO enrichment analysis into representative terms
Spreadsheets are structured as follows:
term_ID	description	frequency	log10 p-value	uniqueness	dispensability
Term_ID = GO accession number
description = GO accession name
Frequency, the proportion of the GO term in the underlying gene ontology database (mus musculus GOA). Higher frequency implies more general terms, lower-more specific ones.
Dispensibility,compares a term to other semantically close terms and is assigned based both on the semantic distance and the supplied p-values. Lower values are less dispensible
Uniqueness, measures whether the term is an outlier when compared semantically to the whole list (without regard for the p-values). More unique terms tend to be less dispensible.

## Sheet: Cluster 1 revigo
Suppl. Table 3: Cluster 1 GO terms curated by REViGO
term_ID	description	frequency	log10 p-value	uniqueness	dispensability
GO:0022610	biological adhesion	0.0055	-11.3316	0.985	0				Frequency, the proportion of the GO term in the underlying gene ontology database (mus musculus GOA). Higher frequency implies more general terms, lower-more specific ones.
GO:0072593	reactive oxygen species metabolic process	0.0028	-5.6655	0.96	0
GO:0001816	cytokine production	0.0012	-12.4647	0.861	0
GO:0006897	endocytosis	0.0024	-11.4685	0.903	0
GO:0006954	inflammatory response	0.0011	-16.3002	0.924	0
GO:0046777	protein autophosphorylation	0.0008	-6.8894	0.985	0.024				Dispensibility,compares a term to other semantically close terms and is assigned based both on the semantic distance and the supplied p-values. Lower values are less dispensible
GO:0040011	locomotion	0.01	-11.5129	0.912	0.046
GO:0070661	leukocyte proliferation	0.0005	-5.7696	0.937	0.059
GO:0007159	leukocyte cell-cell adhesion	0.0009	-9.0362	0.905	0.061
GO:0051674	localization of cell	0.0063	-12.2668	0.916	0.062				Uniqueness, measures whether the term is an outlier when compared semantically to the whole list (without regard for the p-values). More unique terms tend to be less dispensible.
GO:0008283	cell proliferation	0.0039	-7.821	0.941	0.069
GO:0006793	phosphorus metabolic process	0.1351	-8.7011	0.949	0.076
GO:0002682	regulation of immune system process	0.0025	-20.9706	0.648	0.078
GO:0001775	cell activation	0.0017	-17.6596	0.792	0.084
GO:0006925	inflammatory cell apoptotic process	0	-4.0521	0.895	0.111
GO:0008219	cell death	0.0046	-9.7352	0.907	0.159
GO:0045071	negative regulation of viral genome replication	0.0001	-6.0726	0.767	0.172
GO:0097006	regulation of plasma lipoprotein particle levels	0.0001	-3.2457	0.822	0.175
GO:0006928	movement of cell or subcellular component	0.0097	-8.8697	0.902	0.187
GO:0034097	response to cytokine	0.0014	-22.1952	0.781	0.191
GO:0051270	regulation of cellular component movement	0.0017	-8.058	0.67	0.24
GO:0051246	regulation of protein metabolic process	0.0155	-9.1337	0.728	0.261
GO:0016192	vesicle-mediated transport	0.0109	-11.3382	0.912	0.287
GO:0050790	regulation of catalytic activity	0.0158	-7.5302	0.729	0.303
GO:2000377	regulation of reactive oxygen species metabolic process	0.0003	-4.5654	0.791	0.305
GO:0046903	secretion	0.0081	-7.3757	0.869	0.306
GO:0065009	regulation of molecular function	0.0173	-6.719	0.756	0.307
GO:0042592	homeostatic process	0.0166	-6.7144	0.728	0.309
GO:0006952	defense response	0.0057	-21.1302	0.779	0.314
GO:0051128	regulation of cellular component organization	0.0159	-6.644	0.722	0.318
GO:0051707	response to other organism	0.003	-9.3391	0.793	0.336
GO:0009607	response to biotic stimulus	0.0034	-10.5638	0.812	0.34
GO:0033036	macromolecule localization	0.0303	-5.011	0.907	0.343
GO:0009894	regulation of catabolic process	0.0015	-4.7423	0.779	0.35
GO:0048584	positive regulation of response to stimulus	0.0046	-15.251	0.533	0.35
GO:0006796	phosphate-containing compound metabolic process	0.1311	-8.7447	0.933	0.376
GO:0030162	regulation of proteolysis	0.003	-3.6364	0.741	0.381
GO:0009605	response to external stimulus	0.0137	-16.4559	0.79	0.39
GO:0007166	cell surface receptor signaling pathway	0.0092	-10.3655	0.59	0.411
GO:0007229	integrin-mediated signaling pathway	0.0006	-4.983	0.656	0.417
GO:0016050	vesicle organization	0.0013	-3.2097	0.939	0.451
GO:0042542	response to hydrogen peroxide	0.0003	-3.8041	0.788	0.458
GO:0042060	wound healing	0.0009	-5.7375	0.806	0.485
GO:0009611	response to wounding	0.0013	-5.007	0.802	0.497
GO:1900048	positive regulation of hemostasis	0.0001	-3.4473	0.728	0.521
GO:0010646	regulation of cell communication	0.0093	-6.3979	0.719	0.521
GO:0048771	tissue remodeling	0.0003	-4.7799	0.872	0.527
GO:0023051	regulation of signaling	0.0093	-6.7352	0.727	0.536
GO:0019915	lipid storage	0.0003	-4.8297	0.751	0.538
GO:0050817	coagulation	0.0005	-3.8069	0.868	0.549
GO:0032940	secretion by cell	0.0076	-6.2967	0.838	0.557
GO:0006979	response to oxidative stress	0.0058	-5.0846	0.779	0.57
GO:0001525	angiogenesis	0.001	-6.4101	0.828	0.574
GO:0045184	establishment of protein localization	0.0241	-4.4737	0.896	0.576
GO:0001817	regulation of cytokine production	0.0011	-10.4342	0.697	0.579
GO:0033029	regulation of neutrophil apoptotic process	0	-4.8729	0.673	0.58
GO:0070887	cellular response to chemical stimulus	0.0101	-17.8928	0.736	0.603
GO:0050820	positive regulation of coagulation	0.0001	-4.2204	0.674	0.604
GO:0051235	maintenance of location	0.0013	-4.6108	0.737	0.608
GO:0044419	interspecies interaction between organisms	0.0026	-4.3925	0.964	0.631
GO:0035556	intracellular signal transduction	0.04	-9.8962	0.537	0.641
GO:0001773	myeloid dendritic cell activation	0.0001	-3.6517	0.811	0.644
GO:0097028	dendritic cell differentiation	0.0001	-3.2644	0.729	0.654
GO:0010942	positive regulation of cell death	0.0011	-7.1818	0.632	0.654
GO:0002526	acute inflammatory response	0.0002	-3.9281	0.815	0.662
GO:0072359	circulatory system development	0.0024	-3.567	0.821	0.664
GO:0007169	transmembrane receptor protein tyrosine kinase signaling pathway	0.0017	-4.0458	0.63	0.67
GO:0033554	cellular response to stress	0.0297	-3.58	0.72	0.679
GO:1901700	response to oxygen-containing compound	0.005	-7.1107	0.771	0.683
GO:0023014	signal transduction by protein phosphorylation	0.0151	-6.3125	0.538	0.684
GO:0010638	positive regulation of organelle organization	0.0021	-3.4214	0.656	0.688
GO:0032103	positive regulation of response to external stimulus	0.0006	-4.1986	0.579	0.689
GO:0002444	myeloid leukocyte mediated immunity	0.0002	-5.0132	0.847	0.691
GO:0030100	regulation of endocytosis	0.0005	-4.8447	0.702	0.696
GO:0001776	leukocyte homeostasis	0.0002	-4.2588	0.683	0.699
GO:0006464	cellular protein modification process	0.0773	-6.4789	0.906	0.699
GO:0022603	regulation of anatomical structure morphogenesis	0.0083	-5.7447	0.699	0.7
GO:0071345	cellular response to cytokine stimulus	0.0012	-14.6271	0.759	0.701
GO:0048878	chemical homeostasis	0.0054	-3.7595	0.747	0.702
GO:0007162	negative regulation of cell adhesion	0.0004	-2.9576	0.727	0.704
GO:0010876	lipid localization	0.003	-3.6326	0.91	0.71
GO:0007160	cell-matrix adhesion	0.0005	-3.8153	0.946	0.711
GO:0043299	leukocyte degranulation	0.0001	-3.5045	0.743	0.713
GO:0023056	positive regulation of signaling	0.0036	-10.3625	0.618	0.722
GO:0010033	response to organic substance	0.009	-12.9393	0.76	0.725
GO:0097529	myeloid leukocyte migration	0.0003	-11.4522	0.731	0.727
GO:0032269	negative regulation of cellular protein metabolic process	0.0042	-3.1433	0.687	0.728
GO:0051051	negative regulation of transport	0.0009	-3.9393	0.694	0.73
GO:0031589	cell-substrate adhesion	0.0008	-3.2168	0.945	0.732
GO:0002250	adaptive immune response	0.0005	-2.9679	0.7	0.752
GO:0032101	regulation of response to external stimulus	0.0016	-8.5376	0.628	0.752
GO:0007167	enzyme linked receptor protein signaling pathway	0.0028	-3.2518	0.617	0.757
GO:0050900	leukocyte migration	0.0006	-17.9245	0.724	0.759
GO:0042330	taxis	0.0048	-7.8794	0.76	0.759
GO:0072672	neutrophil extravasation	0	-5.9245	0.774	0.761
GO:0031347	regulation of defense response	0.0013	-9.5017	0.621	0.765
GO:0052547	regulation of peptidase activity	0.0022	-3.5258	0.722	0.777
GO:0045597	positive regulation of cell differentiation	0.0017	-5.3468	0.605	0.781
GO:0001780	neutrophil homeostasis	0	-3.9355	0.71	0.783
GO:0008284	positive regulation of cell proliferation	0.0015	-3.5406	0.657	0.783
GO:0060326	cell chemotaxis	0.0006	-11.3107	0.659	0.785
GO:1902533	positive regulation of intracellular signal transduction	0.0021	-10.1555	0.513	0.786
GO:0045806	negative regulation of endocytosis	0.0001	-2.9922	0.703	0.787
GO:0051093	negative regulation of developmental process	0.0019	-4.9393	0.695	0.789
GO:0097190	apoptotic signaling pathway	0.0012	-6.983	0.606	0.793
GO:0034113	heterotypic cell-cell adhesion	0.0001	-3.0438	0.915	0.795
GO:0031325	positive regulation of cellular metabolic process	0.01	-12.0716	0.622	0.797
GO:0010647	positive regulation of cell communication	0.0036	-10.065	0.627	0.797
GO:0051240	positive regulation of multicellular organismal process	0.003	-10.1457	0.585	0.798
GO:0048646	anatomical structure formation involved in morphogenesis	0.0041	-3.4342	0.915	0.798
GO:0051130	positive regulation of cellular component organization	0.0037	-4.3261	0.643	0.801
GO:0080134	regulation of response to stress	0.0034	-11.3925	0.605	0.802
GO:0071310	cellular response to organic substance	0.0065	-11.0362	0.728	0.803
GO:0048585	negative regulation of response to stimulus	0.0034	-4.0137	0.585	0.804
GO:0051248	negative regulation of protein metabolic process	0.0044	-3.1752	0.699	0.806
GO:0010574	regulation of vascular endothelial growth factor production	0.0001	-3.0635	0.744	0.809
GO:2001233	regulation of apoptotic signaling pathway	0.0007	-4.7959	0.57	0.809
GO:0045321	leukocyte activation	0.0015	-17.5287	0.774	0.812
GO:0031349	positive regulation of defense response	0.0007	-6.6968	0.563	0.813
GO:0051338	regulation of transferase activity	0.0037	-3.8013	0.758	0.818
GO:0002684	positive regulation of immune system process	0.0017	-12.7496	0.566	0.821
GO:0030097	hemopoiesis	0.0017	-9.9355	0.699	0.823
GO:0002252	immune effector process	0.0019	-13.3936	0.828	0.829
GO:0043065	positive regulation of apoptotic process	0.0011	-6.1662	0.633	0.829
GO:0002520	immune system development	0.0019	-9.1945	0.699	0.83
GO:0044764	multi-organism cellular process	0.0033	-3.9031	0.943	0.832
GO:0044092	negative regulation of molecular function	0.0046	-3.4559	0.754	0.837
GO:0033993	response to lipid	0.0023	-6.2848	0.773	0.839
GO:0014070	response to organic cyclic compound	0.0023	-2.9949	0.773	0.839
GO:0051049	regulation of transport	0.0053	-7.3439	0.693	0.841
GO:0051241	negative regulation of multicellular organismal process	0.0021	-4.6778	0.649	0.842
GO:0001934	positive regulation of protein phosphorylation	0.0023	-6.1278	0.624	0.844
GO:0051050	positive regulation of transport	0.0019	-5.067	0.617	0.848
GO:1901701	cellular response to oxygen-containing compound	0.0035	-3.8386	0.746	0.851
GO:1902531	regulation of intracellular signal transduction	0.0055	-7.7825	0.553	0.855
GO:0009893	positive regulation of metabolic process	0.0105	-12.9318	0.635	0.869
GO:0051336	regulation of hydrolase activity	0.0086	-5.3536	0.742	0.895

## Sheet: Cluster 2 revigo
Suppl. Table 3: Cluster 2 GO terms curated by REViGO
term_ID	description	frequency	log10 p-value	uniqueness	dispensability
GO:0031325	positive regulation of cellular metabolic process	0.01	-10.9788	0.902	0				Frequency, the proportion of the GO term in the underlying gene ontology database (mus musculus GOA). Higher frequency implies more general terms, lower-more specific ones.
GO:0070727	cellular macromolecule localization	0.0156	-6.0894	0.895	0
GO:0002521	leukocyte differentiation	0.001	-7.5901	0.889	0
GO:0006351	transcription, DNA-templated	0.1066	-7.3179	0.846	0
GO:0009894	regulation of catabolic process	0.0015	-5.9508	0.882	0.028
GO:0010557	positive regulation of macromolecule biosynthetic process	0.0063	-6.5346	0.993	0.038				Dispensibility,compares a term to other semantically close terms and is assigned based both on the semantic distance and the supplied p-values. Lower values are less dispensible
GO:0033002	muscle cell proliferation	0.0003	-2.8729	0.95	0.054
GO:0098602	single organism cell adhesion	0.0016	-3.0615	0.911	0.061
GO:0040011	locomotion	0.01	-2.7375	0.994	0.067
GO:0006468	protein phosphorylation	0.0414	-6.4698	0.791	0.076				Uniqueness, measures whether the term is an outlier when compared semantically to the whole list (without regard for the p-values). More unique terms tend to be less dispensible.
GO:0071378	cellular response to growth hormone stimulus	0	-4.1746	0.796	0.081
GO:0044723	single-organism carbohydrate metabolic process	0.0246	-2.3372	0.902	0.083
GO:0008283	cell proliferation	0.0039	-2.3063	0.945	0.088
GO:0006793	phosphorus metabolic process	0.1351	-5.0716	0.925	0.115
GO:0006915	apoptotic process	0.0041	-5.1574	0.856	0.15
GO:0001775	cell activation	0.0017	-4.2434	0.567	0.157
GO:0008219	cell death	0.0046	-4.699	0.857	0.172
GO:0006928	movement of cell or subcellular component	0.0097	-3.5607	0.641	0.187
GO:0006366	transcription from RNA polymerase II promoter	0.0143	-6.4559	0.803	0.189
GO:0007049	cell cycle	0.0189	-2.2899	0.713	0.217
GO:0010467	gene expression	0.1967	-6.5498	0.907	0.234
GO:0044093	positive regulation of molecular function	0.0089	-5.1959	0.736	0.27
GO:0016477	cell migration	0.0029	-4.1568	0.838	0.275
GO:0043487	regulation of RNA stability	0.0002	-6.4647	0.758	0.286
GO:0065009	regulation of molecular function	0.0173	-4.2388	0.755	0.291
GO:0051674	localization of cell	0.0063	-3.3439	0.933	0.298
GO:0016192	vesicle-mediated transport	0.0109	-2.9208	0.929	0.317
GO:0016071	mRNA metabolic process	0.008	-2.4572	0.873	0.34
GO:0035556	intracellular signal transduction	0.04	-10.1965	0.565	0.346
GO:0033036	macromolecule localization	0.0303	-5.3152	0.923	0.359
GO:0071705	nitrogen compound transport	0.0177	-2.2933	0.926	0.365
GO:0051128	regulation of cellular component organization	0.0159	-2.7282	0.729	0.368
GO:0006954	inflammatory response	0.0011	-2.3696	0.834	0.368
GO:0051641	cellular localization	0.0204	-4.6021	0.926	0.372
GO:0010608	posttranscriptional regulation of gene expression	0.0072	-4.8697	0.7	0.392
GO:0034248	regulation of cellular amide metabolic process	0.007	-3.1192	0.696	0.397
GO:0006396	RNA processing	0.0321	-2.6946	0.847	0.401
GO:0051174	regulation of phosphorus metabolic process	0.0058	-4.1624	0.7	0.415
GO:0009607	response to biotic stimulus	0.0034	-2.4101	0.849	0.415
GO:0048872	homeostasis of number of cells	0.0009	-2.7986	0.798	0.42
GO:0071214	cellular response to abiotic stimulus	0.0011	-2.3497	0.83	0.425
GO:0051246	regulation of protein metabolic process	0.0155	-9.5834	0.67	0.427
GO:0009719	response to endogenous stimulus	0.0053	-4.9431	0.844	0.436
GO:0009892	negative regulation of metabolic process	0.0126	-3.7905	0.66	0.438
GO:0009628	response to abiotic stimulus	0.0057	-4.9393	0.843	0.44
GO:0034645	cellular macromolecule biosynthetic process	0.1929	-8.4449	0.831	0.446
GO:0032268	regulation of cellular protein metabolic process	0.0147	-7.3747	0.612	0.453
GO:0046777	protein autophosphorylation	0.0008	-3.1898	0.846	0.456
GO:0016070	RNA metabolic process	0.1595	-7.7447	0.831	0.459
GO:0006357	regulation of transcription from RNA polymerase II promoter	0.0127	-5.1925	0.651	0.465
GO:0007249	I-kappaB kinase/NF-kappaB signaling	0.0006	-2.2565	0.68	0.474
GO:0031098	stress-activated protein kinase signaling cascade	0.0006	-4.098	0.667	0.477
GO:0046683	response to organophosphorus	0.0002	-2.3161	0.823	0.486
GO:0030522	intracellular receptor signaling pathway	0.0008	-2.5287	0.681	0.487
GO:0019438	aromatic compound biosynthetic process	0.1695	-5.0783	0.881	0.492
GO:0009605	response to external stimulus	0.0137	-3.6536	0.832	0.492
GO:0018130	heterocycle biosynthetic process	0.1739	-5.1618	0.88	0.495
GO:0007568	aging	0.0009	-3.6271	0.829	0.502
GO:0048589	developmental growth	0.0018	-2.4776	0.817	0.529
GO:0007569	cell aging	0.0005	-3.4145	0.798	0.533
GO:0070887	cellular response to chemical stimulus	0.0101	-6.2541	0.762	0.543
GO:0000165	MAPK cascade	0.0025	-4.8761	0.579	0.549
GO:0042325	regulation of phosphorylation	0.0047	-4.9914	0.648	0.551
GO:0007167	enzyme linked receptor protein signaling pathway	0.0028	-4.5467	0.645	0.557
GO:0016567	protein ubiquitination	0.0052	-3.2147	0.849	0.56
GO:0061008	hepaticobiliary system development	0.0002	-2.4112	0.806	0.564
GO:0006470	protein dephosphorylation	0.0059	-2.384	0.831	0.568
GO:0043488	regulation of mRNA stability	0.0002	-5.0472	0.758	0.573
GO:0001816	cytokine production	0.0012	-5.426	0.824	0.574
GO:0044248	cellular catabolic process	0.0327	-5.8447	0.87	0.58
GO:0032411	positive regulation of transporter activity	0.0001	-2.7959	0.655	0.588
GO:0070647	protein modification by small protein conjugation or removal	0.0082	-3.6055	0.845	0.592
GO:0051028	mRNA transport	0.0008	-2.9469	0.902	0.598
GO:1902531	regulation of intracellular signal transduction	0.0055	-7.1391	0.575	0.602
GO:0032494	response to peptidoglycan	0	-2.9747	0.818	0.606
GO:0006402	mRNA catabolic process	0.0023	-3.8794	0.826	0.609
GO:1903573	negative regulation of response to endoplasmic reticulum stress	0.0001	-2.301	0.651	0.61
GO:0051403	stress-activated MAPK cascade	0.0006	-4.3925	0.59	0.614
GO:0016310	phosphorylation	0.0776	-5.7423	0.872	0.615
GO:0090303	positive regulation of wound healing	0.0001	-2.4855	0.613	0.616
GO:0051092	positive regulation of NF-kappaB transcription factor activity	0.0003	-2.8962	0.633	0.617
GO:0010646	regulation of cell communication	0.0093	-5.3478	0.71	0.618
GO:1901698	response to nitrogen compound	0.0018	-5.2807	0.819	0.618
GO:0006403	RNA localization	0.0012	-2.2716	0.909	0.622
GO:0001889	liver development	0.0002	-2.466	0.798	0.628
GO:0033554	cellular response to stress	0.0297	-6.5436	0.761	0.63
GO:1900182	positive regulation of protein localization to nucleus	0.0003	-2.9626	0.615	0.63
GO:0023051	regulation of signaling	0.0093	-5.2048	0.722	0.636
GO:0001568	blood vessel development	0.0014	-3.857	0.777	0.636
GO:0018193	peptidyl-amino acid modification	0.015	-4.6576	0.836	0.64
GO:0007166	cell surface receptor signaling pathway	0.0092	-4.8069	0.617	0.641
GO:0048608	reproductive structure development	0.0016	-3.214	0.781	0.66
GO:0061458	reproductive system development	0.0016	-3.1574	0.783	0.667
GO:0034101	erythrocyte homeostasis	0.0003	-3.1068	0.67	0.67
GO:0017038	protein import	0.0026	-2.7055	0.853	0.67
GO:0051090	regulation of sequence-specific DNA binding transcription factor activity	0.0009	-2.9626	0.697	0.676
GO:2000112	regulation of cellular macromolecule biosynthetic process	0.1068	-6.6882	0.585	0.677
GO:0006952	defense response	0.0057	-2.5302	0.823	0.678
GO:0051348	negative regulation of transferase activity	0.0009	-2.7122	0.771	0.679
GO:1901700	response to oxygen-containing compound	0.005	-5.0737	0.805	0.683
GO:0023014	signal transduction by protein phosphorylation	0.0151	-5.2457	0.527	0.684
GO:0072359	circulatory system development	0.0024	-3.1018	0.777	0.689
GO:0048260	positive regulation of receptor-mediated endocytosis	0.0001	-2.3799	0.666	0.692
GO:0032495	response to muramyl dipeptide	0	-3.7959	0.817	0.695
GO:0071310	cellular response to organic substance	0.0065	-6.0453	0.744	0.701
GO:0002443	leukocyte mediated immunity	0.0006	-2.6459	0.804	0.704
GO:1902236	negative regulation of endoplasmic reticulum stress-induced intrinsic apoptotic signaling pathway	0	-2.3242	0.622	0.704
GO:0034504	protein localization to nucleus	0.0013	-4.4647	0.878	0.705
GO:0034654	nucleobase-containing compound biosynthetic process	0.1453	-5.466	0.854	0.707
GO:0051272	positive regulation of cellular component movement	0.0008	-2.2907	0.602	0.708
GO:0060416	response to growth hormone	0	-3.3325	0.815	0.713
GO:0010033	response to organic substance	0.009	-4.7471	0.796	0.725
GO:0097529	myeloid leukocyte migration	0.0003	-2.8794	0.709	0.727
GO:0036211	protein modification process	0.0773	-9.4908	0.849	0.73
GO:0060341	regulation of cellular localization	0.0019	-2.2565	0.693	0.733
GO:0043122	regulation of I-kappaB kinase/NF-kappaB signaling	0.0005	-2.4437	0.636	0.736
GO:0002237	response to molecule of bacterial origin	0.0005	-3.3161	0.804	0.737
GO:0002313	mature B cell differentiation involved in immune response	0	-2.3969	0.612	0.739
GO:0032774	RNA biosynthetic process	0.1093	-5.6289	0.816	0.74
GO:0044265	cellular macromolecule catabolic process	0.0127	-4.1379	0.833	0.741
GO:0046700	heterocycle catabolic process	0.0104	-2.4034	0.86	0.741
GO:0044270	cellular nitrogen compound catabolic process	0.0105	-2.3883	0.863	0.741
GO:0045597	positive regulation of cell differentiation	0.0017	-5.9208	0.53	0.742
GO:0006913	nucleocytoplasmic transport	0.0024	-3.4179	0.883	0.747
GO:0031331	positive regulation of cellular catabolic process	0.0006	-5.1433	0.602	0.748
GO:0051169	nuclear transport	0.0024	-3.8013	0.89	0.748
GO:0010498	proteasomal protein catabolic process	0.0027	-3.1574	0.818	0.75
GO:0051094	positive regulation of developmental process	0.0026	-5.3536	0.563	0.753
GO:1901652	response to peptide	0.0006	-5.6345	0.787	0.754
GO:0006796	phosphate-containing compound metabolic process	0.1311	-4.8386	0.865	0.755
GO:0007169	transmembrane receptor protein tyrosine kinase signaling pathway	0.0017	-4.757	0.656	0.757
GO:0060326	cell chemotaxis	0.0006	-2.7423	0.7	0.759
GO:0048010	vascular endothelial growth factor receptor signaling pathway	0.0001	-2.7235	0.707	0.763
GO:0051240	positive regulation of multicellular organismal process	0.003	-6.0159	0.54	0.765
GO:0045600	positive regulation of fat cell differentiation	0.0001	-3.1805	0.598	0.765
GO:0002520	immune system development	0.0019	-5.8794	0.677	0.768
GO:0080135	regulation of cellular response to stress	0.0018	-4.172	0.62	0.771
GO:0000302	response to reactive oxygen species	0.0018	-2.52	0.783	0.771
GO:0046620	regulation of organ growth	0.0002	-2.4318	0.673	0.772
GO:0051338	regulation of transferase activity	0.0037	-3.6162	0.753	0.773
GO:0031623	receptor internalization	0.0002	-2.2874	0.834	0.775
GO:0060669	embryonic placenta morphogenesis	0	-2.5406	0.815	0.778
GO:0046649	lymphocyte activation	0.0012	-4.5607	0.716	0.783
GO:0009057	macromolecule catabolic process	0.0195	-5.5935	0.87	0.785
GO:0051147	regulation of muscle cell differentiation	0.0003	-2.5114	0.66	0.785
GO:0042127	regulation of cell proliferation	0.0031	-2.8153	0.745	0.789
GO:0071345	cellular response to cytokine stimulus	0.0012	-3.8013	0.771	0.795
GO:0045087	innate immune response	0.0015	-2.4377	0.659	0.795
GO:0001817	regulation of cytokine production	0.0011	-3.9508	0.659	0.798
GO:0035265	organ growth	0.0003	-2.7077	0.809	0.801
GO:0016337	single organismal cell-cell adhesion	0.0015	-2.2976	0.902	0.801
GO:0002684	positive regulation of immune system process	0.0017	-5.4237	0.531	0.802
GO:0034097	response to cytokine	0.0014	-2.8153	0.8	0.803
GO:1902582	single-organism intracellular transport	0.005	-3.3188	0.836	0.806
GO:0071363	cellular response to growth factor stimulus	0.0015	-5.2125	0.768	0.808
GO:0070848	response to growth factor	0.0015	-5.3279	0.799	0.809
GO:0002252	immune effector process	0.0019	-3.0883	0.79	0.809
GO:0032388	positive regulation of intracellular transport	0.0006	-2.2882	0.612	0.809
GO:0071495	cellular response to endogenous stimulus	0.004	-4.9066	0.806	0.812
GO:0022603	regulation of anatomical structure morphogenesis	0.0083	-4.2782	0.626	0.812
GO:0080134	regulation of response to stress	0.0034	-5.5918	0.63	0.815
GO:0048585	negative regulation of response to stimulus	0.0034	-4.1945	0.599	0.816
GO:0043632	modification-dependent macromolecule catabolic process	0.0063	-2.7696	0.84	0.817
GO:0006464	cellular protein modification process	0.0773	-9.4908	0.804	0.822
GO:0033365	protein localization to organelle	0.0061	-3.7721	0.865	0.823
GO:0002682	regulation of immune system process	0.0025	-5.7496	0.622	0.83
GO:1902533	positive regulation of intracellular signal transduction	0.0021	-2.8097	0.502	0.831
GO:1902580	single-organism cellular localization	0.0069	-2.4225	0.836	0.834
GO:0045595	regulation of cell differentiation	0.0035	-3.5918	0.617	0.835
GO:0006401	RNA catabolic process	0.004	-3.2255	0.819	0.835
GO:0006605	protein targeting	0.0069	-3.1524	0.859	0.835
GO:0061013	regulation of mRNA catabolic process	0.0001	-2.4895	0.712	0.835
GO:1902107	positive regulation of leukocyte differentiation	0.0003	-4.3536	0.483	0.836
GO:0097193	intrinsic apoptotic signaling pathway	0.0006	-2.5317	0.644	0.836
GO:0051252	regulation of RNA metabolic process	0.1003	-5.5719	0.578	0.837
GO:0023057	negative regulation of signaling	0.0029	-4.1337	0.662	0.838
GO:0010648	negative regulation of cell communication	0.0029	-4.1599	0.668	0.839
GO:0048584	positive regulation of response to stimulus	0.0046	-3.9172	0.528	0.839
GO:0033993	response to lipid	0.0023	-3.3458	0.793	0.839
GO:0051171	regulation of nitrogen compound metabolic process	0.1093	-5.9788	0.626	0.841
GO:0045577	regulation of B cell differentiation	0.0001	-3.3947	0.573	0.845
GO:0042326	negative regulation of phosphorylation	0.0012	-3.8356	0.644	0.846
GO:0032269	negative regulation of cellular protein metabolic process	0.0042	-3.3107	0.609	0.847
GO:0010468	regulation of gene expression	0.1082	-6.2226	0.61	0.849
GO:0032496	response to lipopolysaccharide	0.0004	-2.6655	0.799	0.849
GO:0009968	negative regulation of signal transduction	0.0028	-4.7077	0.563	0.85
GO:0051248	negative regulation of protein metabolic process	0.0044	-4.4572	0.626	0.85
GO:0002335	mature B cell differentiation	0	-3.1146	0.679	0.851
GO:0015031	protein transport	0.0225	-4.6003	0.879	0.853
GO:0045638	negative regulation of myeloid cell differentiation	0.0001	-2.58	0.534	0.855
GO:0045579	positive regulation of B cell differentiation	0	-3.466	0.528	0.858
GO:0030183	B cell differentiation	0.0002	-4.7375	0.652	0.86
GO:0030163	protein catabolic process	0.01	-2.3401	0.837	0.86
GO:0046632	alpha-beta T cell differentiation	0.0002	-2.5045	0.638	0.861
GO:0019219	regulation of nucleobase-containing compound metabolic process	0.1026	-5.3726	0.597	0.862
GO:0002573	myeloid leukocyte differentiation	0.0004	-4.2899	0.653	0.862
GO:0051707	response to other organism	0.003	-2.5129	0.836	0.862
GO:0046631	alpha-beta T cell activation	0.0002	-2.2782	0.721	0.862
GO:0043409	negative regulation of MAPK cascade	0.0004	-3.6778	0.501	0.865
GO:0034655	nucleobase-containing compound catabolic process	0.0076	-2.8477	0.85	0.867
GO:0002262	myeloid cell homeostasis	0.0003	-2.4283	0.668	0.867
GO:0045088	regulation of innate immune response	0.0007	-3.4634	0.524	0.868
GO:0009893	positive regulation of metabolic process	0.0105	-10.6596	0.593	0.869
GO:0006955	immune response	0.0034	-5.5406	0.664	0.871
GO:0000956	nuclear-transcribed mRNA catabolic process	0.0014	-3.9547	0.833	0.871
GO:0043408	regulation of MAPK cascade	0.0017	-3.8633	0.477	0.871
GO:0045766	positive regulation of angiogenesis	0.0002	-2.3161	0.576	0.871
GO:0032414	positive regulation of ion transmembrane transporter activity	0.0001	-2.3665	0.658	0.872
GO:0031399	regulation of protein modification process	0.0057	-5.821	0.633	0.873
GO:0010605	negative regulation of macromolecule metabolic process	0.0117	-3.9788	0.64	0.874
GO:0030316	osteoclast differentiation	0.0002	-2.8861	0.667	0.874
GO:0006511	ubiquitin-dependent protein catabolic process	0.0058	-2.9586	0.805	0.875
GO:1903829	positive regulation of cellular protein localization	0.0008	-2.4134	0.596	0.875
GO:1901653	cellular response to peptide	0.0005	-4.6757	0.76	0.877
GO:0010563	negative regulation of phosphorus metabolic process	0.0018	-2.8477	0.64	0.877
GO:0031347	regulation of defense response	0.0013	-2.7878	0.64	0.877
GO:0032675	regulation of interleukin-6 production	0.0002	-2.6073	0.692	0.877
GO:0071900	regulation of protein serine/threonine kinase activity	0.0018	-2.6073	0.602	0.877
GO:0032635	interleukin-6 production	0.0002	-2.6073	0.835	0.88
GO:0046626	regulation of insulin receptor signaling pathway	0.0001	-2.2798	0.601	0.88
GO:0097659	nucleic acid-templated transcription	0.1072	-5.7282	0.809	0.882
GO:0002683	negative regulation of immune system process	0.0008	-3.8894	0.599	0.882
GO:1903707	negative regulation of hemopoiesis	0.0002	-3.3439	0.536	0.882
GO:0050657	nucleic acid transport	0.001	-2.3354	0.926	0.882
GO:0045944	positive regulation of transcription from RNA polymerase II promoter	0.0037	-5.1878	0.566	0.884
GO:0010720	positive regulation of cell development	0.0009	-2.5229	0.547	0.884
GO:0097190	apoptotic signaling pathway	0.0012	-3.3536	0.634	0.885
GO:0043405	regulation of MAP kinase activity	0.0008	-2.4776	0.483	0.885
GO:0006355	regulation of transcription, DNA-templated	0.0992	-5.0339	0.572	0.886
GO:0045089	positive regulation of innate immune response	0.0005	-2.7077	0.464	0.886
GO:0045598	regulation of fat cell differentiation	0.0002	-2.585	0.667	0.886
GO:0051347	positive regulation of transferase activity	0.0019	-2.4318	0.756	0.886
GO:0010556	regulation of macromolecule biosynthetic process	0.1075	-6.6757	0.6	0.887
GO:0009896	positive regulation of catabolic process	0.0007	-5.4895	0.612	0.888
GO:0051091	positive regulation of sequence-specific DNA binding transcription factor activity	0.0005	-2.5361	0.616	0.889
GO:1903706	regulation of hemopoiesis	0.0007	-4.8125	0.549	0.891
GO:1900076	regulation of cellular response to insulin stimulus	0.0001	-2.4498	0.624	0.891
GO:2000026	regulation of multicellular organismal development	0.0042	-4.6517	0.603	0.893
GO:0006417	regulation of translation	0.0069	-3.0339	0.62	0.893
GO:0050867	positive regulation of cell activation	0.0005	-2.5287	0.603	0.893
GO:2001141	regulation of RNA biosynthetic process	0.0997	-4.983	0.572	0.896
GO:1903506	regulation of nucleic acid-templated transcription	0.0997	-5.0173	0.572	0.899
GO:0030099	myeloid cell differentiation	0.0007	-4.1537	0.647	0.899
GO:0050790	regulation of catalytic activity	0.0158	-2.9355	0.722	0.899
GO:0032270	positive regulation of cellular protein metabolic process	0.0045	-4.9626	0.539	0.9
GO:1903708	positive regulation of hemopoiesis	0.0003	-4.7033	0.493	0.9
GO:0043161	proteasome-mediated ubiquitin-dependent protein catabolic process	0.0023	-3.1427	0.82	0.902
GO:0031349	positive regulation of defense response	0.0007	-2.9431	0.565	0.903
GO:1900180	regulation of protein localization to nucleus	0.0005	-2.3696	0.699	0.903
GO:0051247	positive regulation of protein metabolic process	0.0046	-5.475	0.555	0.904
GO:0032870	cellular response to hormone stimulus	0.0024	-4.5686	0.75	0.905
GO:0031400	negative regulation of protein modification process	0.0015	-3.2111	0.623	0.905
GO:0033673	negative regulation of kinase activity	0.0008	-3.1898	0.633	0.905
GO:1904018	positive regulation of vasculature development	0.0003	-2.5406	0.573	0.905
GO:0010243	response to organonitrogen compound	0.0014	-4.3565	0.78	0.908
GO:0042113	B cell activation	0.0005	-4.9355	0.729	0.909
GO:0030217	T cell differentiation	0.0004	-3.5528	0.619	0.91
GO:0060548	negative regulation of cell death	0.0019	-2.6696	0.673	0.911
GO:0010562	positive regulation of phosphorus metabolic process	0.0028	-2.618	0.56	0.911
GO:0008104	protein localization	0.0263	-4.51	0.882	0.912
GO:0034613	cellular protein localization	0.0155	-5.1904	0.854	0.915
GO:0043066	negative regulation of apoptotic process	0.0017	-2.8697	0.674	0.915
GO:0046907	intracellular transport	0.0156	-4.8928	0.872	0.917
GO:0031329	regulation of cellular catabolic process	0.0009	-5.4342	0.695	0.918
GO:0050778	positive regulation of immune response	0.0011	-3.4012	0.45	0.919
GO:0050779	RNA destabilization	0.0001	-4.3788	0.775	0.92
GO:0032446	protein modification by small protein conjugation	0.0061	-3.0991	0.847	0.92
GO:0002757	immune response-activating signal transduction	0.0007	-2.6696	0.443	0.92
GO:0072358	cardiovascular system development	0.0015	-3.1018	0.777	0.921
GO:0002761	regulation of myeloid leukocyte differentiation	0.0002	-2.6517	0.552	0.921
GO:0051251	positive regulation of lymphocyte activation	0.0005	-2.2684	0.525	0.922
GO:0048870	cell motility	0.0063	-3.3439	0.828	0.923
GO:0002764	immune response-regulating signaling pathway	0.0007	-2.426	0.51	0.923
GO:0050776	regulation of immune response	0.0015	-4.9245	0.516	0.925
GO:0051649	establishment of localization in cell	0.0168	-3.8356	0.873	0.925
GO:0030098	lymphocyte differentiation	0.0006	-4.9031	0.633	0.926
GO:0045935	positive regulation of nucleobase-containing compound metabolic process	0.006	-6.3197	0.569	0.928
GO:1902532	negative regulation of intracellular signal transduction	0.0013	-4.0195	0.58	0.928
GO:0009966	regulation of signal transduction	0.0086	-6.063	0.563	0.93
GO:0045619	regulation of lymphocyte differentiation	0.0003	-2.8794	0.536	0.93
GO:0001934	positive regulation of protein phosphorylation	0.0023	-2.6108	0.521	0.93
GO:0009725	response to hormone	0.0034	-2.8508	0.778	0.931
GO:0006606	protein import into nucleus	0.001	-3.4248	0.828	0.932
GO:0050871	positive regulation of B cell activation	0.0002	-2.4559	0.547	0.932
GO:1902105	regulation of leukocyte differentiation	0.0005	-4.5952	0.534	0.935
GO:0051170	nuclear import	0.0011	-3.3947	0.89	0.935
GO:0010628	positive regulation of gene expression	0.0065	-5.0878	0.578	0.936
GO:0045582	positive regulation of T cell differentiation	0.0001	-2.262	0.475	0.936
GO:0031328	positive regulation of cellular biosynthetic process	0.0067	-7.4342	0.572	0.939
GO:0009891	positive regulation of biosynthetic process	0.0067	-7.1013	0.588	0.94
GO:0051173	positive regulation of nitrogen compound metabolic process	0.0069	-7.4802	0.588	0.941
GO:0045637	regulation of myeloid cell differentiation	0.0004	-3.1141	0.543	0.941
GO:0045184	establishment of protein localization	0.0241	-4.3307	0.88	0.943
GO:0045621	positive regulation of lymphocyte differentiation	0.0002	-3.2882	0.487	0.945
GO:0030097	hemopoiesis	0.0017	-6.1568	0.658	0.946
GO:0045639	positive regulation of myeloid cell differentiation	0.0002	-2.6861	0.496	0.946
GO:0001932	regulation of protein phosphorylation	0.0043	-4.2069	0.598	0.947
GO:0042176	regulation of protein catabolic process	0.0011	-2.4949	0.647	0.947
GO:0046330	positive regulation of JNK cascade	0.0003	-2.5406	0.451	0.948
GO:0007159	leukocyte cell-cell adhesion	0.0009	-2.2916	0.905	0.949
GO:1901699	cellular response to nitrogen compound	0.0012	-3.0969	0.765	0.951
GO:0006886	intracellular protein transport	0.012	-4.5114	0.853	0.953
GO:0031401	positive regulation of protein modification process	0.003	-3.5436	0.537	0.954
GO:0043549	regulation of kinase activity	0.0032	-3.5072	0.634	0.954
GO:0001819	positive regulation of cytokine production	0.0007	-3.4486	0.574	0.954
GO:0051236	establishment of RNA localization	0.001	-2.2782	0.904	0.956
GO:0060396	growth hormone receptor signaling pathway	0	-3.2798	0.672	0.958
GO:0042110	T cell activation	0.0008	-2.3625	0.699	0.958
GO:0045321	leukocyte activation	0.0015	-4.4225	0.714	0.959
GO:0010941	regulation of cell death	0.0034	-3.4353	0.702	0.959
GO:0070304	positive regulation of stress-activated protein kinase signaling cascade	0.0003	-2.6596	0.538	0.959
GO:0071375	cellular response to peptide hormone stimulus	0.0005	-3.4449	0.759	0.961
GO:0042981	regulation of apoptotic process	0.0031	-3.5287	0.703	0.963
GO:0001933	negative regulation of protein phosphorylation	0.0011	-3.0685	0.604	0.964
GO:0044744	protein targeting to nucleus	0.001	-3.4248	0.868	0.965
GO:0045936	negative regulation of phosphate metabolic process	0.0018	-2.8477	0.637	0.965
GO:0045859	regulation of protein kinase activity	0.003	-2.6757	0.588	0.965
GO:0045732	positive regulation of protein catabolic process	0.0005	-2.58	0.572	0.966
GO:0045893	positive regulation of transcription, DNA-templated	0.0052	-5.5986	0.556	0.967
GO:0032868	response to insulin	0.0004	-3.1898	0.787	0.968
GO:0042327	positive regulation of phosphorylation	0.0025	-2.5969	0.558	0.968
GO:0051254	positive regulation of RNA metabolic process	0.0054	-6.1113	0.56	0.969
GO:0031324	negative regulation of cellular metabolic process	0.0117	-3.6946	0.64	0.97
GO:0046328	regulation of JNK cascade	0.0004	-2.7258	0.506	0.97
GO:0043434	response to peptide hormone	0.0006	-2.9281	0.784	0.972
GO:0032869	cellular response to insulin stimulus	0.0004	-3.7235	0.763	0.973
GO:0019220	regulation of phosphate metabolic process	0.0058	-4.1707	0.645	0.974
GO:0043207	response to external biotic stimulus	0.003	-2.5058	0.837	0.974
GO:0007254	JNK cascade	0.0004	-3.7471	0.597	0.977
GO:0030218	erythrocyte differentiation	0.0003	-2.7447	0.57	0.977
GO:0048514	blood vessel morphogenesis	0.0012	-2.3556	0.778	0.978
GO:0010604	positive regulation of macromolecule metabolic process	0.0099	-10.7423	0.568	0.979
GO:0012501	programmed cell death	0.0043	-5.0701	0.856	0.979
GO:0050658	RNA transport	0.001	-2.3354	0.9	0.979
GO:0043067	regulation of programmed cell death	0.0032	-3.6882	0.703	0.983
GO:0043069	negative regulation of programmed cell death	0.0018	-3.0526	0.674	0.984
GO:0070302	regulation of stress-activated protein kinase signaling cascade	0.0005	-2.5834	0.614	0.984
GO:0019941	modification-dependent protein catabolic process	0.0061	-2.8633	0.804	0.985
GO:0045937	positive regulation of phosphate metabolic process	0.0028	-2.618	0.558	0.985
GO:0032872	regulation of stress-activated MAPK cascade	0.0005	-2.6003	0.5	0.985
GO:0048534	hematopoietic or lymphoid organ development	0.0018	-6.4056	0.658	0.986
GO:0070486	leukocyte aggregation	0.0008	-2.2907	0.903	0.987
GO:0032874	positive regulation of stress-activated MAPK cascade	0.0003	-2.6799	0.445	0.988
GO:1902680	positive regulation of RNA biosynthetic process	0.0052	-5.5591	0.557	0.989
GO:0002696	positive regulation of leukocyte activation	0.0005	-2.2765	0.524	0.99
GO:0001944	vasculature development	0.0015	-4.2358	0.776	0.991
GO:1902593	single-organism nuclear import	0.001	-3.4248	0.848	0.993
GO:1903508	positive regulation of nucleic acid-templated transcription	0.0052	-5.5986	0.557	0.994
GO:0071593	lymphocyte aggregation	0.0008	-2.3585	0.903	0.996
GO:0070489	T cell aggregation	0.0008	-2.3625	0.7	0.999
									GO:0031325
									GO:0040011
									GO:0070727
									GO:0071378
									GO:0002521
									GO:0033002
									GO:0098602
									GO:0006468
									GO:0044723
									GO:0008283
									GO:0006793
									GO:0006915
									GO:0001775
									GO:0008219
									GO:0006928
									GO:0006366
									GO:0007049
									GO:0010467
									GO:0044093
									GO:0016477
									GO:0043487
									GO:0065009
									GO:0051674
									GO:0016192
									GO:0009894
									GO:0016071
									GO:0035556
									GO:0033036
									GO:0071705
									GO:0051128
									GO:0006954
									GO:0051641
									GO:0010608
									GO:0034248
									GO:0006396
									GO:0009607
									GO:0051174
									GO:0048872
									GO:0071214
									GO:0051246
									GO:0009719
									GO:0009892
									GO:0009628
									GO:0034645
									GO:0032268
									GO:0046777
									GO:0016070
									GO:0006357
									GO:0007249
									GO:0031098
									GO:0046683
									GO:0030522
									GO:0009605
									GO:0019438
									GO:0018130
									GO:0007568
									GO:0048589
									GO:0007569
									GO:0070887
									GO:0000165
									GO:0042325
									GO:0007167
									GO:0016567
									GO:0061008
									GO:0006470
									GO:0043488
									GO:0001816
									GO:0044248
									GO:0032411
									GO:0070647
									GO:0051028
									GO:1902531
									GO:0032494
									GO:0006402
									GO:1903573
									GO:0051403
									GO:0016310
									GO:0090303
									GO:0051092
									GO:0010646
									GO:1901698
									GO:0006403
									GO:0001889
									GO:1900182
									GO:0033554
									GO:0023051
									GO:0001568
									GO:0018193
									GO:0007166
									GO:0048608
									GO:0061458
									GO:0017038
									GO:0034101
									GO:0006351
									GO:0051090
									GO:2000112
									GO:0006952
									GO:0051348
									GO:1901700
									GO:0023014
									GO:0072359
									GO:0048260
									GO:0032495

## Sheet: Cluster 3 revigo
Suppl. Table 3: Cluster 3 GO terms curated by REViGO
term_ID	description	frequency	log10 p-value	uniqueness	dispensability
GO:0007010	cytoskeleton organization	0.00786	-3.6126	0.853	0				Frequency, the proportion of the GO term in the underlying gene ontology database (mus musculus GOA). Higher frequency implies more general terms, lower-more specific ones.
GO:0007017	microtubule-based process	0.00658	-2.3028	0.813	0
GO:0034453	microtubule anchoring	0.0001	-2.71	0.918	0
GO:0048858	cell projection morphogenesis	0.00168	-2.2503	0.808	0
GO:0030030	cell projection organization	0.00608	-2.2807	0.632	0.033
GO:0030705	cytoskeleton-dependent intracellular transport	0.00056	-1.4413	0.835	0.034				Dispensibility,compares a term to other semantically close terms and is assigned based both on the semantic distance and the supplied p-values. Lower values are less dispensible
GO:0035418	protein localization to synapse	6e-05	-1.054	0.834	0.159
GO:0030029	actin filament-based process	0.00398	-1.1911	0.819	0.177
GO:0007169	transmembrane receptor protein tyrosine kinase signaling pathway	0.00167	-1.6055	0.74	0.185
GO:0006928	movement of cell or subcellular component	0.00973	-2.0223	0.455	0.194				Uniqueness, measures whether the term is an outlier when compared semantically to the whole list (without regard for the p-values). More unique terms tend to be less dispensible.
GO:0050790	regulation of catalytic activity	0.01575	-1.3605	0.784	0.239
GO:0033036	macromolecule localization	0.0303	-1.0026	0.646	0.25
GO:1900076	regulation of cellular response to insulin stimulus	0.00014	-1.585	0.779	0.278
GO:0048260	positive regulation of receptor-mediated endocytosis	0.0001	-1.8477	0.497	0.347
GO:0050804	modulation of synaptic transmission	0.00057	-1.0164	0.728	0.363
GO:0045332	phospholipid translocation	0.00057	-1.3768	0.51	0.395
GO:0050803	regulation of synapse structure or activity	0.00034	-1.1884	0.82	0.423
GO:0031954	positive regulation of protein autophosphorylation	5e-05	-1.1543	0.783	0.427
GO:0010810	regulation of cell-substrate adhesion	0.00036	-1.6737	0.797	0.458
GO:0050807	regulation of synapse organization	0.00032	-1.1765	0.589	0.473
GO:0006935	chemotaxis	0.00475	-1	0.637	0.475
GO:0030224	monocyte differentiation	6e-05	-1.0255	0.634	0.484
GO:0022610	biological adhesion	0.0055	-1.1192	0.976	0.49
GO:0072001	renal system development	0.00066	-1.6757	0.628	0.522
GO:0051128	regulation of cellular component organization	0.01586	-1.3391	0.553	0.542
GO:0001754	eye photoreceptor cell differentiation	0.0002	-1.8041	0.569	0.55
GO:0001655	urogenital system development	0.00073	-1.4976	0.633	0.594
GO:0072393	microtubule anchoring at microtubule organizing center	4e-05	-1.5834	0.655	0.602
GO:0010457	centriole-centriole cohesion	4e-05	-1.5331	0.655	0.602
GO:0051240	positive regulation of multicellular organismal process	0.00303	-1.118	0.514	0.604
GO:0032880	regulation of protein localization	0.00219	-1.7905	0.626	0.638
GO:0070925	organelle assembly	0.00571	-1.2373	0.645	0.641
GO:0010927	cellular component assembly involved in morphogenesis	0.00049	-1.6799	0.516	0.652
GO:0000226	microtubule cytoskeleton organization	0.00293	-1.8125	0.568	0.665
GO:0097035	regulation of membrane lipid distribution	0.00064	-1.0691	0.586	0.669
GO:0048468	cell development	0.00573	-1.1851	0.555	0.673
GO:0046530	photoreceptor cell differentiation	0.00026	-1.585	0.582	0.676
GO:0008104	protein localization	0.02626	-1.0846	0.768	0.695
GO:1902589	single-organism organelle organization	0.01399	-2.4815	0.582	0.703
GO:0032990	cell part morphogenesis	0.00174	-2.1512	0.489	0.716
GO:0010970	transport along microtubule	0.00051	-1.3143	0.64	0.744
GO:0031023	microtubule organizing center organization	0.00061	-1.2581	0.601	0.754
GO:0060271	cilium assembly	0.00104	-2.0044	0.578	0.765
GO:0044782	cilium organization	0.00112	-2.0159	0.58	0.769
GO:0051223	regulation of protein transport	0.00152	-1.3605	0.606	0.775
GO:0070861	regulation of protein exit from endoplasmic reticulum	5e-05	-1.2161	0.651	0.779
GO:0032386	regulation of intracellular transport	0.00105	-1.1373	0.632	0.782
GO:0007155	cell adhesion	0.00544	-1.1355	0.921	0.788
GO:0032956	regulation of actin cytoskeleton organization	0.00173	-1.091	0.505	0.789
GO:0031290	retinal ganglion cell axon guidance	6e-05	-1.1739	0.449	0.791
GO:0048839	inner ear development	0.00046	-1.4855	0.625	0.793
GO:0048666	neuron development	0.0027	-1.585	0.522	0.801
GO:0051050	positive regulation of transport	0.00186	-1.3354	0.623	0.816
GO:0000902	cell morphogenesis	0.00948	-2.065	0.432	0.829
GO:0030031	cell projection assembly	0.00296	-1.9136	0.589	0.831
GO:0031589	cell-substrate adhesion	0.00078	-1.1278	0.926	0.836
GO:0043583	ear development	0.00052	-1.3507	0.622	0.844
GO:0043087	regulation of GTPase activity	0.0051	-1.1733	0.799	0.846
GO:0007018	microtubule-based movement	0.00287	-1.382	0.74	0.854
GO:0048259	regulation of receptor-mediated endocytosis	0.00016	-1.4855	0.509	0.855
GO:0051049	regulation of transport	0.00529	-1.1314	0.63	0.86
GO:0010811	positive regulation of cell-substrate adhesion	0.00021	-1.2924	0.74	0.873
GO:0090596	sensory organ morphogenesis	0.0008	-1.1314	0.603	0.876
GO:0032989	cellular component morphogenesis	0.00994	-1.8508	0.439	0.886
GO:0051336	regulation of hydrolase activity	0.00855	-1.1331	0.792	0.895
GO:0007015	actin filament organization	0.0024	-1.0048	0.596	0.895
GO:0032868	response to insulin	0.00041	-1.382	0.907	0.898
GO:0022008	neurogenesis	0.00423	-1.063	0.521	0.899
GO:0045807	positive regulation of endocytosis	0.00025	-1.1308	0.474	0.9
GO:0061564	axon development	0.00129	-1.202	0.424	0.904
GO:0090316	positive regulation of intracellular protein transport	0.00054	-1.2774	0.58	0.912
GO:0048667	cell morphogenesis involved in neuron differentiation	0.00148	-1.0159	0.431	0.914
GO:0008286	insulin receptor signaling pathway	0.00024	-1.4157	0.73	0.928
GO:0033157	regulation of intracellular protein transport	0.00078	-1.4634	0.598	0.937
GO:0008360	regulation of cell shape	0.0064	-1.9318	0.343	0.94
GO:0032388	positive regulation of intracellular transport	0.00062	-1.1349	0.611	0.942
GO:0048699	generation of neurons	0.00366	-1.2161	0.517	0.944
GO:0031175	neuron projection development	0.0022	-1.0878	0.407	0.944
GO:0070201	regulation of establishment of protein localization	0.00165	-1.2411	0.613	0.948
GO:0051222	positive regulation of protein transport	0.00091	-1.1169	0.588	0.952
GO:1904951	positive regulation of establishment of protein localization	0.00099	-1.032	0.6	0.954
GO:0030182	neuron differentiation	0.00334	-1.0888	0.517	0.963
GO:0007409	axonogenesis	0.00118	-1.3028	0.414	0.966
GO:0001822	kidney development	0.00058	-1.1141	0.624	0.976
GO:0034204	lipid translocation	0.00057	-1.3449	0.51	0.984
									GO:0007010
									GO:0010810
									GO:0022610
									GO:0030705
									GO:0007017
									GO:0035418
									GO:0030029
									GO:0007169
									GO:0006928
									GO:0050790
									GO:0033036
									GO:1900076
									GO:0048260
									GO:0050804
									GO:0045332
									GO:0050803
									GO:0031954
									GO:0048858
									GO:0034453
									GO:0050807
									GO:0006935
									GO:0030224
									GO:0030030
									GO:0072001
									GO:0051128
									GO:0001754
									GO:0001655
									GO:0010457
									GO:0072393
									GO:0051240
									GO:0032880
									GO:0070925
									GO:0010927
									GO:0000226
									GO:0097035
									GO:0048468
									GO:0046530
									GO:0008104

## Sheet: Cluster 4 revigo
Suppl. Table 3: Cluster 4 GO terms curated by REViGO
term_ID	description	frequency	log10 p-value	uniqueness	dispensability
GO:0032269	negative regulation of cellular protein metabolic process	0.0042	-2.4134	0.762	0				Frequency, the proportion of the GO term in the underlying gene ontology database (mus musculus GOA). Higher frequency implies more general terms, lower-more specific ones.
GO:0072332	intrinsic apoptotic signaling pathway by p53 class mediator	0.0002	-2.172	0.759	0
GO:0030098	lymphocyte differentiation	0.0006	-1.3565	0.678	0.025
GO:0044092	negative regulation of molecular function	0.0046	-2.0878	0.638	0.059
GO:0072331	signal transduction by p53 class mediator	0.0003	-1.6091	0.846	0.069
GO:0007017	microtubule-based process	0.0066	-1.3054	0.621	0.151				Dispensibility,compares a term to other semantically close terms and is assigned based both on the semantic distance and the supplied p-values. Lower values are less dispensible
GO:0008219	cell death	0.0046	-1.0339	0.849	0.18
GO:0030705	cytoskeleton-dependent intracellular transport	0.0006	-1.0904	0.965	0.191
GO:0016337	single organismal cell-cell adhesion	0.0015	-1.0506	0.806	0.232
GO:0065009	regulation of molecular function	0.0173	-1.2233	0.648	0.267				Uniqueness, measures whether the term is an outlier when compared semantically to the whole list (without regard for the p-values). More unique terms tend to be less dispensible.
GO:0044702	single organism reproductive process	0.0052	-1.0182	0.829	0.367
GO:0046425	regulation of JAK-STAT cascade	0.0003	-1.2503	0.544	0.379
GO:0051246	regulation of protein metabolic process	0.0155	-1.5452	0.581	0.394
GO:0035556	intracellular signal transduction	0.04	-1.2013	0.5	0.447
GO:0097696	STAT cascade	0.0003	-1.1169	0.618	0.452
GO:0021548	pons development	0	-1.1838	0.792	0.54
GO:0010468	regulation of gene expression	0.1082	-1.007	0.51	0.592
GO:0033135	regulation of peptidyl-serine phosphorylation	0.0002	-1.4389	0.547	0.601
GO:0030282	bone mineralization	0.0002	-1.0825	0.389	0.608
GO:0043046	DNA methylation involved in gamete generation	0	-1.0482	0.716	0.629
GO:0007517	muscle organ development	0.0008	-1.2882	0.531	0.664
GO:0009968	negative regulation of signal transduction	0.0028	-1.4012	0.389	0.691
GO:0043086	negative regulation of catalytic activity	0.004	-1.6737	0.635	0.732
GO:0046629	gamma-delta T cell activation	0	-1.0969	0.767	0.744
GO:0006915	apoptotic process	0.0041	-1.3936	0.722	0.762
GO:0033089	positive regulation of T cell differentiation in thymus	0	-1.1244	0.531	0.768
GO:0009892	negative regulation of metabolic process	0.0126	-1.6536	0.418	0.781
GO:0023057	negative regulation of signaling	0.0029	-1.0996	0.406	0.789
GO:0010648	negative regulation of cell communication	0.0029	-1.1073	0.421	0.79
GO:0007283	spermatogenesis	0.0009	-1.0655	0.737	0.795
GO:0097193	intrinsic apoptotic signaling pathway	0.0006	-1.2549	0.506	0.836
GO:0050790	regulation of catalytic activity	0.0158	-1.0555	0.605	0.837
GO:0045778	positive regulation of ossification	0.0002	-1.0209	0.575	0.839
GO:0032268	regulation of cellular protein metabolic process	0.0147	-1.5884	0.498	0.847
GO:0001932	regulation of protein phosphorylation	0.0043	-1.4191	0.464	0.849
GO:0051348	negative regulation of transferase activity	0.0009	-1.317	0.668	0.852
GO:1902254	negative regulation of intrinsic apoptotic signaling pathway by p53 class mediator	0	-1.0969	0.425	0.857
GO:2001243	negative regulation of intrinsic apoptotic signaling pathway	0.0002	-1.1158	0.383	0.86
GO:0010605	negative regulation of macromolecule metabolic process	0.0117	-2.0386	0.398	0.871
GO:0010563	negative regulation of phosphorus metabolic process	0.0018	-1.1475	0.415	0.871
GO:0051248	negative regulation of protein metabolic process	0.0044	-2.2125	0.408	0.874
GO:0001933	negative regulation of protein phosphorylation	0.0011	-1.7471	0.396	0.882
GO:0002521	leukocyte differentiation	0.001	-1.1952	0.684	0.889
GO:0022409	positive regulation of cell-cell adhesion	0.0004	-1.0035	0.607	0.892
GO:0031400	negative regulation of protein modification process	0.0015	-1.2549	0.414	0.905
GO:0048232	male gamete generation	0.0009	-1.063	0.737	0.921
GO:0045861	negative regulation of proteolysis	0.0019	-1.1959	0.417	0.923
GO:2000400	positive regulation of thymocyte aggregation	0	-1.1244	0.605	0.925
GO:1902532	negative regulation of intracellular signal transduction	0.0013	-1.4908	0.404	0.928
GO:0042326	negative regulation of phosphorylation	0.0012	-1.5686	0.42	0.929
GO:0010629	negative regulation of gene expression	0.0078	-1.3872	0.413	0.929
GO:0042325	regulation of phosphorylation	0.0047	-1.2226	0.525	0.947
GO:0010941	regulation of cell death	0.0034	-1.1232	0.526	0.959
GO:0045936	negative regulation of phosphate metabolic process	0.0018	-1.1475	0.406	0.965
GO:0031324	negative regulation of cellular metabolic process	0.0117	-1.2013	0.392	0.97
GO:1904892	regulation of STAT cascade	0.0003	-1.2503	0.544	0.978
GO:0012501	programmed cell death	0.0043	-1.2366	0.722	0.979
GO:0007259	JAK-STAT cascade	0.0003	-1.1385	0.585	0.989
									GO:0030705
									GO:0032269
									GO:0030098
									GO:0016337
									GO:0044702
									GO:0007017
									GO:0008219
									GO:0072332
									GO:0044092
									GO:0065009
									GO:0072331
									GO:0046425
									GO:0051246
									GO:0035556
									GO:0097696
									GO:0021548
									GO:0010468
									GO:0033135
									GO:0030282
									GO:0043046
									GO:0007517
									GO:0009968
