# Supplementary material for: Decoding microglia responses to psychosocial stress reveals blood-brain barrier breakdown that may drive stress susceptibility
Source: Sci Rep. 2018 Jul 26;8:11240. doi: 10.1038/s41598-018-28737-8 (PMC6062609; doi:10.1038/s41598-018-28737-8)
Supplement: Supplementary file 5 — Table 4 [file 41598_2018_28737_MOESM5_ESM.xlsx]

## Sheet: Clus1 hubness vs IPA regulators
Suppl. Table 4: Cluster 1 hubness vs. IPA regulators
Gene Symbol	(Hubiness) Connections with other nodes		UPSTREAM Regulator?		Highly interconnected nodes in Cluster 1 also identify as upstream regulators
Jak1	378		YES
Stat3	366		YES		UPSTREAM Regulator, gene was determined to be an upstream regulator using Pathway Analysis in Ingenuity, and is observed in "Cluster 1 IPA upstream regs"
Ets2	349		YES
Pim1	346
Tgfbi	345
Hcar2	341
Smim3	341
Etv6	339
Slfn2	338
Mt2	337
Clec4d	335
Ak2	335
Cdkn1a	335
Sla	334
Map3k8	332		YES
Rhbdf2	331
Fosl2	331
Man2a1	331
Ifi16	329
Ifitm2	325
Adam8	323
Pstpip2	320
Cd14	318		YES
Adam9	318
Klhl2	317
Foxn2	315
Ccr1	314		YES
Wbp1l	314
Trem1	313		YES
Cd244	312
St3gal1	312
Fpr1	312
Ahr	311		YES
Ms4a4a	311
Lcn2	310		YES
KLHL2	310
B4galnt1	308
Osm	308		YES
St3gal4	307
Cebpb	307		YES
Irak3	307		YES
Batf	307		YES
Sort1	305
Mmp8	305
Hp	304
Cebpd	304		YES
Tpd52	302
Slc2a3	302
S100a6	301		YES
Apaf1	301
C19orf38	301
Sema6b	300
Synj1	300
Pvr	300
Tmem252	299
Pram1	298
S100a8	297		YES
Treml2	297
Rab7b	297
Dnajc14	297
Mt1	296
Cept1	295
Gda	293
Bst1	293
Tlr8	292
Nuak2	291
Msrb1	290
Cd44	288		YES
Lrg1	287
C3	287		YES
Nfil3	286
Zyx	285
Rab27a	285		YES
Eif4ebp1	284
Ell	284
C9orf91	283
F10	280
Emilin2	280
Apobec3b	279
Hmox1	279		YES
Gsto1	277
Fam65b	274
Clec4e	274
Msr1	274
FCGR3A/FCGR3B	274
Nsf	273
Cndp2	273
Tarm1	273
Mcl1	270
Mcemp1	269
Pygl	269
Sesn2	269
Atp8b4	268
Ugcg	268
Ap2a2	267
Map3k6	267
Cd38	267		YES
Lilrb4	267
Raf1	267		YES
Coro1c	266
Atf6	265		YES
Tbc1d2b	264
Pfkfb3	264
Thbs1	263
Cpeb2	263
Ogfrl1	263
Pstpip1	263
Ptpn12	260
Igsf6	260
Wfdc21	259
Lrrc8a	258
Retnlg	257
Cytip	257
Ifitm6	257
Dna2	256
Fpr2	256
Sidt2	256
Mxd1	256		YES
Gan	256
Tagln2	254
Tmem104	254
Mmp9	253		YES
Map3k1	253		YES
Tmem189	253
Mmp19	251
Eif1ax	250
Cxcr2	249		YES
Ist1	249
Slc10a6	249
Tram2	249
Slc25a30	249
Sorl1	248
Txnrd1	248		YES
Vcan	248		YES
Uvrag	247
Zc3h12a	247
Trim25	246
Cd177	246
S100a10	246		YES
Ddi2	245
Actr3	245
Ptger4	244		YES
Gnl3	244
Antxr2	243
Anxa1	243		YES
Snx10	243
S100a11	242
Lrrfip1	242
Gpr65	241
Plaur	241		YES
Zc3hav1	241
Fgr	240
Tbc1d14	240
Cdkn2d	240
Plin2	239
Ifi30	239
Soat1	239
Cxcr4	238		YES
Stk17b	238
S100a9	237		YES
Tnfsf9	237		YES
Napsa	235
Mmp25	235
C3orf17	234
Panx1	233
Pnpla2	232
Ifitm1	232
Vars	231
Tubb6	229
Grk6	228
Rnf149	227
Mir3088	226
Dram2	223
Il18rap	223
B4galt5	222
Cmip	220
Cd300lf	220
Pak1ip1	219
Xdh	218		YES
Anxa2	218		YES
Spp1	218		YES
Slc2a6	218
Il1r2	216
Itga4	216		YES
Ppp1r15b	216
Lgals3	215		YES
Fbxl5	215
Cux1	214		YES
Glipr2	213
Eps8	213
Srgn	212
Sbno2	212
Svil	211
Fcgr2b	211
Cfp	209
Psen1	208
Ms4a6c	208
Apobec1	208
Mob3a	208
Ext1	207
Med15	206
Mpp1	206
Plet1	206
Wfdc17	205
Gsr	205
Rab32	203
Nfe2l2	203		YES
Itgb7	201
Dirc2	201
Nckipsd	201
Sema4a	200
Map2k3	200
Ngp	199
Ell2	198
Dhrs9	198
Peli2	198
Trim30b	198
Trappc10	197
Brpf1	196
Abr	195
Tmem154	195
Chka	194
Fxyd5	194
Amica1	193
Sdc4	193
Slc16a3	192		YES
Mcmbp	192
Fgl2	190
Lrrc59	190
Gm11787	189
Arhgap26	188
Stx11	187
Taf1d	186
Tm6sf1	186
Abl2	185
Atg7	185		YES
Osmr	185
Sdcbp	185
Stk24	184
Csf2rb	184		YES
S100a4	184		YES
Wdr26	182
Hif3a	182		YES
Lmnb1	182
Nup98	182
Dgat2	181
Preb	181
Ripk3	180
Mafk	180
Ptk2b	179
Ly6a (includes others)	179
Relt	177
Dgka	177
Tfec	176
Gpx3	174
Spryd3	174
Sell	173
Arhgap15	172
Sh3pxd2b	171
Por	170		YES
Rnf169	169
Galnt15	169
Pus7	169
Ehd1	168
B4galt1	168
Milr1	167
Il15ra	166		YES
Arid5a	166
Uck2	165
Ccdc86	165
Glrx	165
Stap1	164
Tgm1	164
Trem3	164
Hipk1	163
Tnip2	163		YES
Fcgr2a	162		YES
Chil3/Chil4	162
Noc4l	161
Gpr35	161
Dusp16	161
Nabp1	157
Paf1	157		YES
Pik3cb	156
Il1r1	155		YES
Ppp4r1	155
Ergic1	154
Arnt	153		YES
Rlf	153
Adssl1	152
Mknk2	150
Slc9a3r1	149		YES
Chi3l1	149
Dusp5	148
Rab4b	148
Plbd1	145
Pim3	145
Usp36	145
Gak	145
Zbtb16	143		YES
Ptprc	143		YES
Dnajc5	143
Osbpl9	142
Capn1	142
Cnr2	141
Acvr1b	141
Psat1	140
Ltf	139
Hdc	137		YES
Herc4	137
Ptgs2	137		YES
Osgin2	137
Ddx27	135
Aatf	135
Msn	133
Plac8	132
Mms19	132
Mocs1	132
Tesk2	131
Ch25h	131
Chd7	131
Rbm47	131
Dennd4a	131
Cyb5r4	129		YES
Hpse	128		YES
Lrrc8d	127
C920009B18Rik	126
Cybb	126
Slc43a2	125
Fem1c	125
Gpx1	124		YES
Vim	123
Plp2	122
Arg2	122
B430306N03Rik	121
Lyn	119
Dnajc13	119
Apoc2	118
Plscr1	118
Tnfaip2	118		YES
Snx1	118
Serp1	118
Ndel1	117
Ifitm3	117		YES
Flot1	117
Zpr1	116
Ripk1	114
Pik3r5	113
Zbtb39	113
Rnf4	112
Gpr132	109
Slfn1	109
Taf5	108
Rac2	107		YES
Selp	106		YES
Nufip1	105
Pla2g7	105
Soat2	104
Slpi	104
Slc1a5	104
Eif4a1	104
Rcan1	101		YES
AI662270	101
Cdc42ep3	100
Klra2	99
Gm13363	98
Xpo6	98
Sepn1	97
Slc39a14	96
Usp38	95
Gm9733	94
Atxn7l1	93
Trim11	93
Gcnt2	92
Osbpl11	91
Def6	91		YES
C130050O18Rik	91
Pglyrp1	90
Cxcl2	90		YES
Atf4	89		YES
Mapkapk2	89		YES
Cers6	87
Rasgrp4	87
Lsp1	87
Snx8	86
Tollip	85
Ccdc109b	84
C4A/C4B	84
Asxl1	83
Runx3	83		YES
Dclre1b	82
H2afy	81
Mapkapk3	78
Dpep2	77
Il2rg	76
Fas	76		YES
Cdk6	74
Rbpj	74
Tlr7	73		YES
Slc25a28	72
Ppp1r12c	71
Klf6	71		YES
Ern1	70		YES
Picalm	70
Itgal	69
Rassf4	68
Ms4a6b	67
Kri1	65
Cd52	65
Eif6	65
Vav3	64
Tha1	63
Rtcb	63
Becn1	63
Dhx38	63
Lmbr1l	62
Pilra	60
Kdm6b	60		YES
H2afj	60
Alkbh1	59
Ms4a6a	58
Cd300ld	57
Wipf1	55
Ackr1	55		YES
Creb3l2	54
Sele	53
Ccl9	52
Ddit4	52
Esyt1	51
Dgat1	51		YES
LOC100861784	51
Saa3	51
F13a1	51
Samhd1	45
Bcl2l1	45		YES
Stat2	45
Prr13	39		YES
G0s2	39
Map4k1	37
Ipcef1	37
Slx4	37
Mvp	37
Irak2	35		YES
5430416N02Rik	35
Psmd3	32
Ero1lb	29
Rara	29		YES
Steap4	28
Phf8	26
Dedd2	23
Myo1g	22
Serpinb10	22
Krt80	22
Ypel5	19
Oas3	18
Treml4	16
Zc3h12d	14
Ccl6	14
Cd300lb	13
Atp8b2	12
Plek	12
Gm21188	11
Kif3b	6
Socs2	6		YES
Adam19	4
Kctd5	3
Gpd1	1		YES
Gm5150	1
Tmed2	1

## Sheet: Cluster 1 IPA upstream regs
Suppl. Table 4: Cluster 1 IPA upsteam regulators
Upstream Regulator	Expr Fold Change	Molecule Type	Predicted Activation State	Activation z-score	p-value of overlap
lipopolysaccharide		chemical drug	Activated	8.674	1.59e-45
TNF		cytokine	Activated	7.724	5.71e-35
IFNG		cytokine	Activated	6.29	4e-29
IL1B		cytokine	Activated	6.94	8.38e-28
TCL1A		transcription regulator	Activated	2.646	3.37e-26
IL4		cytokine	Activated	3.498	6.41e-22
IL5		cytokine	Activated	5.725	1.19e-20
tretinoin		chemical - endogenous mammalian	Activated	5.075	9.52e-20
IL2		cytokine	Activated	5.518	3.85e-18
phorbol myristate acetate		chemical drug	Activated	5.415	4.3e-18
IL6		cytokine	Activated	5.512	5.09e-18
poly rI:rC-RNA		biologic drug	Activated	5.332	4.34e-17
IL13		cytokine		1.723	8.53e-17
CSF3		cytokine	Activated	3.344	1.06e-16
Interferon alpha		group	Activated	4.42	2.26e-16
E. coli B4 lipopolysaccharide		chemical toxicant	Activated	4.373	2.92e-16
TLR4		transmembrane receptor	Activated	4.158	5.75e-16
CSF2		cytokine	Activated	5.024	9.28e-16
NFkB (complex)		complex	Activated	5.321	9.28e-16
IL10RA		transmembrane receptor	Inhibited	-4.588	1.02e-15
MYD88		other	Activated	5.448	2.37e-15
CD38	2.269	enzyme	Activated	4.843	1e-14
IL10		cytokine	Activated	2.213	1.19e-14
prostaglandin E2		chemical - endogenous mammalian	Activated	3.741	2.13e-14
TNFSF11		cytokine	Activated	4.422	6.03e-14
IL15		cytokine	Activated	3.154	9.7e-14
cycloheximide		chemical reagent		-1.013	1.28e-13
PTEN		phosphatase		-0.669	1.98e-13
TGFB1		growth factor	Activated	3.562	2.08e-13
indomethacin		chemical drug	Activated	2.931	4.84e-13
MKL2		transcription regulator	Inhibited	-3.162	8.13e-13
IKBKB		kinase	Activated	2.938	1.03e-12
STAT3	1.927	transcription regulator	Activated	3.471	1.41e-12
PD98059		chemical - kinase inhibitor	Inhibited	-4.9	2.52e-12
E. coli B5 lipopolysaccharide		chemical - endogenous non-mammalian	Activated	4.752	3.62e-12
CD40LG		cytokine	Activated	2.746	3.7e-12
CD3		complex	Inhibited	-4.727	4.37e-12
methylprednisolone		chemical drug	Activated	3.284	4.73e-12
JAK2		kinase		1.957	5.82e-12
bee venom		chemical - endogenous non-mammalian	Activated	2.676	9.46e-12
bleomycin		chemical drug	Activated	4.365	9.66e-12
paclitaxel		chemical drug		0.74	1.16e-11
NFKBIA		transcription regulator	Activated	3.371	1.91e-11
F2		peptidase	Activated	4.865	2.35e-11
CEBPE		transcription regulator		1.841	2.36e-11
MKL1		transcription regulator	Inhibited	-2.514	2.4e-11
CHUK		kinase	Activated	4.62	4.57e-11
camptothecin		chemical drug		1.745	4.79e-11
CEBPB	2.152	transcription regulator	Activated	4.379	5.8e-11
NR3C1		ligand-dependent nuclear receptor		1.45	8.57e-11
TCR		complex	Activated	2.44	8.58e-11
dexamethasone		chemical drug	Activated	2.367	1.09e-10
FAS	1.822	transmembrane receptor		-1.682	1.35e-10
TP53		transcription regulator	Activated	3.058	1.68e-10
mifepristone		chemical drug		-1.862	1.79e-10
ERBB2		kinase	Activated	3.185	2.18e-10
TGM2		enzyme	Activated	4.257	2.22e-10
Alpha catenin		group	Inhibited	-3.642	2.72e-10
SRF		transcription regulator	Inhibited	-2.309	2.86e-10
salmonella minnesota R595 lipopolysaccharides		chemical - endogenous non-mammalian	Activated	4.048	3.55e-10
U0126		chemical - kinase inhibitor	Inhibited	-3.667	4.33e-10
FOS		transcription regulator	Activated	2.469	4.54e-10
PDGF BB		complex	Activated	4.599	4.57e-10
STAT1		transcription regulator	Activated	3.536	4.58e-10
trinitrobenzenesulfonic acid		chemical reagent	Activated	3.785	4.6e-10
TICAM1		other	Activated	4.191	4.75e-10
lipoteichoic acid		chemical - endogenous non-mammalian	Activated	2.467	7.16e-10
KIT		transmembrane receptor			7.34e-10
Immunoglobulin		complex		-1.475	8.62e-10
IL17A		cytokine	Activated	4.577	9.15e-10
CD44	4.496	other	Activated	3.583	1.01e-09
fenamic acid		chemical reagent	Activated	3.073	1.05e-09
hexachlorobenzene		chemical toxicant	Activated	3.45	1.2e-09
resiquimod		chemical drug	Activated	3.098	1.74e-09
vancomycin		biologic drug	Activated	3.688	1.8e-09
MGEA5		enzyme		1.512	2.09e-09
phenylbutazone		chemical drug	Activated	2.953	2.26e-09
KRAS		enzyme		1.901	2.39e-09
2-bromoethylamine		chemical reagent	Activated	3.293	2.88e-09
CEBPA		transcription regulator	Activated	3.488	3.21e-09
LY294002		chemical - kinase inhibitor	Inhibited	-4.211	3.22e-09
CpG oligonucleotide		chemical drug	Activated	3.647	3.94e-09
gentamicin C		chemical drug	Activated	3.464	4.07e-09
LDL		complex	Activated	3.602	5.38e-09
Sos		group			5.44e-09
PI3K (complex)		complex	Activated	3.613	5.54e-09
hydrogen peroxide		chemical - endogenous mammalian	Activated	3.778	5.7e-09
mir-223		microrna	Activated	3.357	6.69e-09
E. coli lipopolysaccharide		chemical - endogenous non-mammalian	Activated	3.376	7.12e-09
triamterene		chemical drug	Activated	3.434	7.12e-09
cyclosporin A		biologic drug		-0.645	7.52e-09
ZFP36		transcription regulator	Inhibited	-2.195	8.51e-09
SMARCA4		transcription regulator	Activated	4.365	8.74e-09
doxorubicin		chemical drug	Activated	2.506	1.11e-08
Vegf		group	Activated	4.512	1.12e-08
cardiotoxin		chemical - other	Activated	3.606	1.13e-08
OSM	2.076	cytokine	Activated	4.542	1.22e-08
semaxinib		chemical drug		-0.655	1.27e-08
eicosapentenoic acid		chemical drug		-0.144	1.3e-08
allopurinol		chemical drug	Activated	3.051	1.3e-08
MYC		transcription regulator	Activated	2.461	1.96e-08
Pam3-Cys-Ser-Lys4		chemical reagent	Activated	2.191	1.99e-08
P38 MAPK		group	Activated	4.207	2.45e-08
PTGER2		g-protein coupled receptor	Activated	3.729	2.57e-08
Bay 11-7082		chemical - kinase inhibitor	Inhibited	-3.233	2.77e-08
ADAMTS12		peptidase	Inhibited	-2.804	2.9e-08
NCSTN		peptidase		-1.318	2.94e-08
IL7		cytokine	Activated	2.747	3.01e-08
N-acetyl-L-cysteine		chemical drug	Inhibited	-3.322	3.28e-08
NQO1		enzyme		1	3.81e-08
IL12 (complex)		complex	Activated	3.364	3.85e-08
IL18		cytokine	Activated	3.251	3.9e-08
arsenic trioxide		chemical drug		1.595	4.05e-08
HRAS		enzyme	Activated	2.384	4.09e-08
EGF		growth factor	Activated	4.681	4.13e-08
PGR		ligand-dependent nuclear receptor	Activated	2.782	5.03e-08
lomustine		chemical drug	Activated	3.317	5.6e-08
tunicamycin		chemical - endogenous non-mammalian	Activated	3.777	6.28e-08
Pkc(s)		group	Activated	2.585	7.1e-08
PPARG		ligand-dependent nuclear receptor		0.254	7.38e-08
TET2		enzyme	Activated	2.138	8.29e-08
fluticasone propionate		chemical drug	Activated	2.229	8.57e-08
ionomycin		chemical reagent	Activated	3.442	8.57e-08
HGF		growth factor	Activated	3.989	8.68e-08
Cg		complex	Activated	2.75	8.77e-08
butyric acid		chemical - endogenous mammalian		-0.672	9.81e-08
ibrutinib		chemical drug		-0.816	9.87e-08
IL1		group	Activated	3.825	9.95e-08
IL17RA		transmembrane receptor	Activated	2.795	1.01e-07
EGFR		kinase	Activated	3.186	1.15e-07
sphingosine-1-phosphate		chemical - endogenous mammalian	Activated	2.017	1.18e-07
Ifn		group	Activated	3.208	1.28e-07
FADD		other		-0.632	1.35e-07
STAT6		transcription regulator		0.625	1.36e-07
MAPK8		kinase		1.855	1.36e-07
Akt		group	Activated	3.117	1.44e-07
STAT4		transcription regulator	Activated	4.181	1.57e-07
thioacetamide		chemical toxicant	Activated	3.411	1.59e-07
GATA2		transcription regulator	Activated	2.414	1.62e-07
TLR3		transmembrane receptor	Activated	3.64	1.93e-07
Il3		cytokine		1.406	1.97e-07
TNFSF12		cytokine	Activated	3.502	2.21e-07
simvastatin		chemical drug	Inhibited	-2.418	2.3e-07
IKBKG		kinase	Activated	3.706	2.62e-07
IgG		complex		-1.009	2.91e-07
thapsigargin		chemical toxicant	Activated	3.376	2.91e-07
beta-estradiol		chemical - endogenous mammalian		1.728	3.01e-07
forskolin		chemical toxicant	Activated	3.488	3.01e-07
TLR2		transmembrane receptor	Activated	3.103	3.16e-07
sulforafan		chemical drug		0.402	3.19e-07
ciprofloxacin		chemical drug		-0.359	3.42e-07
CXCL8		cytokine		1.43	3.47e-07
BCR (complex)		complex	Activated	2.175	3.52e-07
ERK		group	Activated	2.415	3.54e-07
SB203580		chemical - kinase inhibitor	Inhibited	-4.127	3.72e-07
AHR	2.083	ligand-dependent nuclear receptor		0.323	3.92e-07
Ca2+		chemical - endogenous mammalian	Activated	3.728	4.1e-07
dextran sulfate		chemical drug	Activated	2.942	4.3e-07
Tgf beta		group	Activated	2.088	4.59e-07
SPI1		transcription regulator	Activated	2.637	4.64e-07
APP		other	Activated	2.464	5.59e-07
quercetin		chemical drug		-1.178	5.62e-07
genistein		chemical drug		0.562	5.84e-07
CD28		transmembrane receptor		-1.982	6.22e-07
SYVN1		transporter		1.859	6.74e-07
inosine		chemical - endogenous mammalian	Activated	2.952	7.27e-07
palmitic acid		chemical - endogenous mammalian	Activated	2.192	7.47e-07
cholecalciferol		chemical - endogenous mammalian	Activated	2.842	7.75e-07
hemozoin		chemical - endogenous non-mammalian	Activated	2.6	8.07e-07
gefitinib		chemical drug		-1.01	8.35e-07
nitric oxide		chemical - endogenous mammalian		1.962	8.35e-07
IGF1		growth factor	Activated	3.761	8.42e-07
ATP-gamma-S		chemical reagent			8.88e-07
docosahexaenoic acid		chemical drug		-1.313	9.04e-07
ethionine		chemical toxicant	Activated	2.828	9.09e-07
DUSP1		phosphatase	Inhibited	-2.704	9.13e-07
D-glucose		chemical - endogenous mammalian		1.812	9.25e-07
EGR1		transcription regulator	Activated	2.089	9.33e-07
RUNX1		transcription regulator		0.881	1e-06
platelet activating factor		chemical - endogenous mammalian		1.547	1.02e-06
PTPRJ		phosphatase	Activated	2.333	1.02e-06
TRAF3IP2		other		1.98	1.12e-06
cigarette smoke		chemical toxicant	Activated	3.139	1.16e-06
ERN1	1.271	kinase		-0.341	1.25e-06
NOS2		enzyme	Activated	2.551	1.25e-06
Jnk		group	Activated	2.021	1.27e-06
IRF7		transcription regulator	Activated	3.679	1.34e-06
CD40		transmembrane receptor	Activated	2.277	1.45e-06
okadaic acid		chemical toxicant		1.91	1.56e-06
progesterone		chemical - endogenous mammalian		0.553	1.59e-06
phenacetin		chemical drug	Activated	2.813	1.65e-06
CCL5		cytokine	Activated	2.775	1.75e-06
IL12B		cytokine	Activated	2.985	1.93e-06
ETS1		transcription regulator	Activated	2.801	2.13e-06
ETV4		transcription regulator	Activated	2.599	2.23e-06
CDKN2A		transcription regulator		0.05	2.35e-06
Collagen type II		complex		0	2.4e-06
isotretinoin		biologic drug		1.72	2.57e-06
HOXA9		transcription regulator			2.6e-06
IL21		cytokine	Activated	2.612	2.6e-06
SCGB1A1		cytokine		-1.491	2.72e-06
staurosporine		chemical - kinase inhibitor		-0.853	2.77e-06
ATF4	1.345	transcription regulator	Activated	3.387	2.78e-06
EZR		other		0.649	2.8e-06
ELF4		transcription regulator		1.134	2.8e-06
TREM1	4.042	transmembrane receptor	Activated	2.068	2.83e-06
deferoxamine		chemical drug	Activated	3.011	2.83e-06
alitretinoin		chemical drug		1.783	3.01e-06
SP1		transcription regulator	Activated	2.643	3.06e-06
RETNLB		other	Activated	3.148	3.28e-06
IRF8		transcription regulator	Activated	2.084	3.29e-06
calcitriol		chemical drug		0.168	3.78e-06
GAST		other	Activated	3.041	4.16e-06
OSCAR		other		0.378	4.33e-06
GNA15		enzyme			4.57e-06
ciglitazone		chemical drug		-0.353	4.67e-06
TGFA		growth factor	Activated	3.058	5.23e-06
TNIP1		other			5.32e-06
diquat		chemical toxicant		1.414	5.43e-06
PTGS2	2.549	enzyme	Activated	2.981	5.85e-06
maslinic acid		chemical - endogenous non-mammalian			5.85e-06
AGN194204		chemical drug	Activated	2.874	5.85e-06
APOE		transporter	Inhibited	-2.029	5.89e-06
actinomycin D		chemical drug	Inhibited	-3.194	6.24e-06
IFNAR1		transmembrane receptor		1.982	6.26e-06
HIF1A		transcription regulator	Activated	3.963	6.37e-06
CCR2	2.207	g-protein coupled receptor		0.853	6.77e-06
PLAU		peptidase		1.632	6.77e-06
MAP3K14		kinase	Activated	2.924	6.77e-06
silibinin		chemical drug	Inhibited	-2.415	6.77e-06
tetrachlorodibenzodioxin		chemical toxicant		1.469	6.99e-06
EPO		cytokine		1.679	7.2e-06
kainic acid		chemical toxicant	Activated	2.591	7.3e-06
propofol		chemical drug	Inhibited	-2.219	7.86e-06
RELA		transcription regulator	Activated	4.144	8.13e-06
JAK inhibitor I		chemical - kinase inhibitor		-1.698	8.29e-06
Gm-csf		group		1.756	8.84e-06
carbonyl cyanide m-chlorophenyl hydrazone		chemical toxicant	Activated	2.828	8.84e-06
wortmannin		chemical - kinase inhibitor	Inhibited	-2.702	9.27e-06
Nr1h		group		-1.907	9.85e-06
CXCL12		cytokine		1.123	9.87e-06
imatinib		chemical drug		-1.039	1e-05
EIF2AK2		kinase	Activated	2.922	1e-05
carboplatin		chemical drug		1.414	1.02e-05
CD5		transmembrane receptor	Activated	2.828	1.02e-05
LEP		growth factor	Activated	2.437	1.03e-05
ERG		transcription regulator	Activated	2.646	1.05e-05
GCS-100		chemical drug		-1.964	1.07e-05
CTNNB1		transcription regulator	Activated	3.524	1.09e-05
MAPK3		kinase	Activated	2.918	1.11e-05
PRDM1		transcription regulator		0.258	1.15e-05
EDN1		cytokine	Activated	2.741	1.19e-05
panobinostat		chemical drug		-1.048	1.35e-05
IL1A		cytokine	Activated	3.004	1.36e-05
ZBTB16	4.927	transcription regulator		-1.134	1.41e-05
Nfat (family)		group	Activated	2.95	1.5e-05
HMOX1		enzyme	Inhibited	-2.208	1.53e-05
PECAM1		other		-1	1.65e-05
STAP2		other	Activated	2	1.65e-05
ID3		transcription regulator		-0.132	1.71e-05
rosiglitazone		chemical drug		0.987	1.71e-05
IL3		cytokine	Activated	2.024	1.79e-05
MIF		cytokine	Activated	2.265	1.81e-05
tanespimycin		chemical drug	Inhibited	-2.424	1.81e-05
paraquat		chemical toxicant	Activated	2.397	1.97e-05
hymecromone		chemical drug		-0.577	2.08e-05
captopril		chemical drug	Activated	2.96	2.18e-05
NPC1		transporter		-1.413	2.22e-05
N-formyl-Met-Leu-Phe		chemical reagent		1.036	2.22e-05
glucocorticoid		chemical drug		1.649	2.22e-05
ARHGAP21		other	Activated	2.646	2.22e-05
Mek		group	Activated	3.652	2.39e-05
MAPK1		kinase		0.268	2.41e-05
IL12 (family)		group	Activated	2.725	2.51e-05
ANXA1	4.447	enzyme		0.26	2.55e-05
GPX1		enzyme		-1.969	2.59e-05
IFNLR1		transmembrane receptor			2.59e-05
lipid A		chemical toxicant	Activated	2.63	2.59e-05
CEBPD	2.077	transcription regulator	Activated	2.359	2.63e-05
E. coli serotype 0127B8 lipopolysaccharide		chemical - endogenous non-mammalian	Activated	2.688	2.63e-05
CDH1		other		-0.807	2.7e-05
RHO		g-protein coupled receptor		-1.134	2.95e-05
RAF1	1.213	kinase	Activated	2.67	2.98e-05
GATA3		transcription regulator		0.079	2.98e-05
IFN alpha/beta		group		1.066	2.99e-05
DYSF		other			2.99e-05
PPRC1		transcription regulator	Activated	2.646	3.02e-05
VTN		other		1.795	3.11e-05
allyl isothiocyanate		chemical toxicant			3.11e-05
TNFSF10		cytokine		0.168	3.14e-05
Rsk		group			3.21e-05
NXF1		transporter			3.21e-05
diethylstilbestrol		chemical drug		1.779	3.32e-05
WNT5A		cytokine		1.159	3.44e-05
N-acetylsphingosine		chemical reagent	Activated	2.399	3.5e-05
TLR9		transmembrane receptor	Activated	3.057	3.51e-05
ERK1/2		group	Activated	2.961	3.54e-05
AKT1		kinase	Activated	2.426	3.59e-05
ESR1		ligand-dependent nuclear receptor		-0.146	3.63e-05
PIK3CA		kinase		0.62	3.75e-05
reactive oxygen species		chemical toxicant	Activated	2.549	4e-05
INSIG1		other	Inhibited	-3.162	4.08e-05
TLR7	1.482	transmembrane receptor	Activated	2.913	4.17e-05
FOXO3		transcription regulator	Activated	2.667	4.22e-05
CFTR		ion channel		-1.937	4.45e-05
JUN		transcription regulator	Activated	2.601	4.49e-05
decitabine		chemical drug	Activated	3.115	4.65e-05
IRF3		transcription regulator	Activated	2.923	4.68e-05
BCL2L1	1.306	other		1.414	4.72e-05
romidepsin		biologic drug		-0.685	4.72e-05
SOCS6		other	Activated	2.236	5.07e-05
HMGA1		transcription regulator		0.886	5.1e-05
Mapk		group	Activated	2.401	5.23e-05
ETS2	1.975	transcription regulator	Activated	2.405	5.28e-05
valproic acid		chemical drug		0.788	5.32e-05
5-O-mycolyl-beta-araf-(1->2)-5-O-mycolyl-alpha-araf-(1->1')-glycerol		chemical - endogenous non-mammalian	Activated	2.333	5.38e-05
SELP	3.006	transmembrane receptor	Activated	2.449	5.4e-05
honokiol		chemical - endogenous non-mammalian		-1.972	5.4e-05
4-methylnitrosoamino-1-(3-pyridinyl)-1-butanone		chemical toxicant	Activated	2.387	5.4e-05
PRKCD		kinase	Activated	2.902	6.16e-05
JAK1	2.138	kinase	Activated		6.2e-05
STAT5A		transcription regulator	Activated	2.012	6.46e-05
prednisolone		chemical drug		-1.861	6.51e-05
CAMP		other		1.698	7.07e-05
PP2A		complex		-1.067	7.09e-05
buthionine sulfoximine		chemical drug		1.067	7.09e-05
HNRNPAB		enzyme			7.09e-05
TNFRSF1A		transmembrane receptor	Activated	2.787	7.14e-05
peptidoglycan		chemical - endogenous non-mammalian	Activated	2.153	7.2e-05
SPP1	2.05	cytokine	Activated	3.483	7.32e-05
XDH	3.276	enzyme		-0.557	7.56e-05
sorafenib		chemical drug		-1.546	7.56e-05
FN1		enzyme	Activated	3.081	7.61e-05
BRD4		kinase			7.73e-05
NKX3-1		transcription regulator			7.88e-05
aclarubicin		chemical drug			7.89e-05
PRNP		other		0.639	8.09e-05
evodiamine		chemical - endogenous non-mammalian	Inhibited	-2.236	8.11e-05
miR-124-3p (and other miRNAs w/seed AAGGCAC)		mature microrna	Inhibited	-3.836	8.31e-05
oleic acid		chemical - endogenous mammalian		0.769	8.4e-05
TAF4		transcription regulator		-1.698	8.44e-05
GNB2		enzyme			8.87e-05
PTGES		enzyme			8.92e-05
TSC2		other	Inhibited	-3.148	9.06e-05
SAMSN1		other	Activated	3	9.2e-05
CREB1		transcription regulator	Activated	3.626	9.27e-05
bortezomib		chemical drug		0.578	9.59e-05
melatonin		chemical - endogenous mammalian		0.082	9.76e-05
black raspberry extract		chemical drug			9.76e-05
SP600125		chemical - kinase inhibitor		-1.86	9.84e-05
AGER		transmembrane receptor		0.94	9.9e-05
cisplatin		chemical drug	Activated	3.048	9.95e-05
MST1		growth factor		-0.737	0.000101
dexamethasone phosphate		chemical drug		1.342	0.000101
amiloride		chemical drug			0.000101
sirolimus		chemical drug	Inhibited	-2.936	0.000103
conjugated linoleic acid		chemical drug		-0.97	0.000104
TP63		transcription regulator	Activated	2.39	0.000104
NEDD9		other	Activated	2.433	0.000104
cholesterol		chemical - endogenous mammalian	Activated	2.581	0.000104
n-nitrosomethylbenzylamine		chemical toxicant			0.000107
IRF1		transcription regulator		1.947	0.000108
IL22		cytokine	Activated	2.96	0.000109
BTK		kinase		1.58	0.000113
BIRC5		other			0.000113
leukotriene D4		chemical - endogenous mammalian	Activated	2.611	0.000113
EIF4E		translation regulator	Activated	2.949	0.000114
GNB1		enzyme			0.00012
SATB1		transcription regulator	Inhibited	-2.049	0.000128
celecoxib		chemical drug		-1.241	0.000131
BTNL2		transmembrane receptor	Activated	2.121	0.000132
cobalt chloride		chemical reagent	Activated	2.579	0.000132
methotrexate		chemical drug		0.971	0.000133
noscapine		chemical drug		-1.982	0.000139
selenite		chemical toxicant		-1.98	0.000139
PLCE1		enzyme		1.919	0.000139
gambogic acid		chemical - endogenous non-mammalian			0.000139
TYR		enzyme	Activated	2	0.000139
dinoprost		chemical - endogenous mammalian	Activated	2.57	0.000145
17-alpha-ethinylestradiol		chemical drug		0	0.000147
FGF2		growth factor	Activated	3.895	0.000148
MALP-2s		chemical reagent	Activated	2.216	0.000151
benzyloxycarbonyl-Leu-Leu-Leu aldehyde		chemical - protease inhibitor		1.837	0.000154
CACNA1C		ion channel			0.000155
ZMYND10		other			0.000155
RORA		ligand-dependent nuclear receptor		0.555	0.000156
MAP3K7		kinase		1.937	0.000159
C5AR1		g-protein coupled receptor	Activated	2.219	0.00016
H-7		chemical - kinase inhibitor	Inhibited	-2.415	0.00016
IFNB1		cytokine		0.805	0.000165
VEGFA		growth factor	Activated	3.004	0.000165
miR-1-3p (and other miRNAs w/seed GGAAUGU)		mature microrna	Inhibited	-3.538	0.000165
ACOX1		enzyme	Inhibited	-2.55	0.000167
DDIT3		transcription regulator		1.912	0.000178
HNF4A		transcription regulator		1.505	0.000179
CCR1	2.903	g-protein coupled receptor		-0.2	0.000182
ACTL6A		other		-1	0.000182
caffeic acid phenethyl ester		chemical drug		-1.704	0.000191
EIF2AK3		kinase		0.832	0.000191
MMP9	4.896	peptidase	Activated	2.425	0.000198
indican		chemical - endogenous mammalian		-1	0.000218
ethanol		chemical - endogenous mammalian		1.419	0.000218
nitroarginine		chemical reagent	Activated	2.213	0.000218
PLIN5		other	Activated	2.236	0.000218
TNFSF13B		cytokine		1.397	0.00022
mir-155		microrna		-1.794	0.000221
TO-901317		chemical reagent		0.806	0.000222
MAP2K1		kinase	Activated	2.74	0.000223
homocysteine		chemical - endogenous mammalian		1.72	0.000227
RAC2	1.604	enzyme			0.000239
ITGB2		transmembrane receptor		0.97	0.000239
trichostatin A		chemical drug	Activated	2.157	0.000239
ITGA5		transmembrane receptor	Activated	2.194	0.000239
SMAD4		transcription regulator		1.96	0.000243
TIMP3		other		-1.982	0.000244
seocalcitol		chemical drug		1.89	0.000244
vitamin E		chemical drug	Inhibited	-2.392	0.000244
TRAF2		enzyme		0.194	0.000247
ITK		kinase		0.204	0.000247
TBK1		kinase	Activated	2.778	0.000247
MTPN		transcription regulator	Activated	2.8	0.000247
5-azacytidine		chemical drug	Activated	2.283	0.000253
IL1RN		cytokine	Inhibited	-3.077	0.000256
targinine		chemical drug		0.931	0.000259
JAK		group			0.000259
IER3		other			0.000268
TRPV2		ion channel			0.000268
ENO1		enzyme			0.000268
TDO2		enzyme			0.000268
P2RY4		g-protein coupled receptor			0.000268
PROK1		growth factor			0.000268
MFAP2		other			0.000268
Igm		complex		0.768	0.000269
SOD1		enzyme			0.00027
thymoquinone		chemical - endogenous non-mammalian		-1.976	0.000271
5-N-ethylcarboxamido adenosine		chemical reagent		1.667	0.000276
let-7		microrna	Inhibited	-3.245	0.000283
pyrrolidine dithiocarbamate		chemical reagent	Inhibited	-2.924	0.000296
curcumin		chemical drug		-1.837	0.000302
PRKCQ		kinase		1.493	0.000306
GNAI2		enzyme		1.522	0.000306
KRT17		other	Activated	2.236	0.000306
betulinic acid		chemical drug	Inhibited	-2	0.000306
herbimycin		chemical - kinase inhibitor		-0.968	0.000307
3-deoxy-2-octulosonic acid(2)-lipid A		chemical - endogenous non-mammalian	Activated	2	0.000315
RORC		ligand-dependent nuclear receptor			0.000317
doxycycline		chemical drug		-0.123	0.000328
Pro-inflammatory Cytokine		group	Activated	2.236	0.000328
NS-398		chemical reagent	Inhibited	-2.316	0.000344
fisetin		chemical toxicant		-1.96	0.000359
everolimus		chemical drug		-0.658	0.000359
selenium		chemical drug		0.08	0.000359
Collagen type I		complex		1.709	0.00036
PPARA		ligand-dependent nuclear receptor		0.795	0.000383
PTPN11		phosphatase		-1.484	0.000395
ZFPM1		transcription regulator			0.000395
NPC2		other		-1.982	0.000398
ERBB3		kinase		0.113	0.000402
AREG		growth factor		1.559	0.000402
gentamicin C1		chemical drug			0.000405
buparlisib		chemical drug			0.000405
CDK10		kinase			0.000405
caseamembrin C		chemical reagent			0.000405
mefenamic acid		chemical drug			0.000405
parthenolide		chemical drug		-1.264	0.000418
RP 73401		chemical toxicant			0.000422
PPP3CA		phosphatase			0.000433
trovafloxacin		chemical drug	Activated	2.646	0.000433
COL18A1		other		-1.913	0.000434
N-nitro-L-arginine methyl ester		chemical drug		1.132	0.000434
IL33		cytokine		1.237	0.000434
PAF1	1.217	other	Activated	2.449	0.000435
HOXA3		transcription regulator		-1.633	0.000435
SRC		kinase	Activated	2.106	0.000445
PRL		cytokine	Activated	3.243	0.000463
N-cor		group	Inhibited	-2	0.000468
FGF7		growth factor		1.276	0.000474
hyaluronic acid		chemical - endogenous mammalian	Activated	2.246	0.000475
TIMP1		cytokine		1.342	0.000485
ELANE		peptidase		1.461	0.000485
SELPLG		other	Activated	2.236	0.000485
DETA-NONOate		chemical reagent		1.816	0.000486
cadmium chloride		chemical toxicant			0.000486
STAT5a/b		group		1.818	0.000504
HDAC3		transcription regulator			0.000504
TCF		group			0.000504
RIPK2		kinase		1.443	0.000517
NOTCH1		transcription regulator		-0.057	0.000522
INHBA		growth factor		1.311	0.000522
STAT5B		transcription regulator	Activated	2.375	0.000539
CAT		enzyme		-0.6	0.000542
3-methylcholanthrene		chemical toxicant	Activated	2.216	0.000542
MARK2		kinase		1.342	0.000559
mercuric chloride		chemical toxicant			0.000559
zoledronic acid		chemical drug	Inhibited	-2.216	0.000559
PRKCA		kinase	Activated	2.956	0.000576
Ige		complex		0.547	0.000602
ELK1		transcription regulator	Activated	2	0.000602
NRG1		growth factor	Activated	2.681	0.000604
CYP2J2		enzyme		0.492	0.000611
2-mercaptoacetate		chemical - endogenous non-mammalian			0.000611
dipyridamole		chemical drug	Inhibited	-2	0.000611
chelerythrine		chemical drug	Inhibited	-2	0.000611
desoxycorticosterone		chemical - endogenous mammalian			0.000624
Ck2		complex			0.000624
pimozide		chemical drug			0.000624
androgen		chemical drug		-1	0.000626
tacrolimus		chemical drug		-1.616	0.000627
GAPDH		enzyme		-1	0.000641
indole-3-carbinol		chemical drug		-0.596	0.000641
ROCK2		kinase	Activated	2.219	0.000641
SU6656		chemical toxicant	Inhibited	-2.219	0.000641
tempol		chemical drug	Inhibited	-2.207	0.000641
bucladesine		chemical toxicant	Activated	2.598	0.000643
UCP1		transporter	Activated	3.124	0.000659
FGF10		growth factor	Activated	2.412	0.000668
PRKCE		kinase	Activated	2.564	0.000668
PPIF		enzyme		1.414	0.000673
NFE2L2	1.398	transcription regulator		1.96	0.000679
LIF		cytokine	Activated	2.681	0.000686
Salmonella enterica serotype abortus equi lipopolysaccharide		chemical toxicant	Activated	3.293	0.000691
troglitazone		chemical drug		-1.097	0.000722
CBFB		transcription regulator		-0.277	0.000725
GW3965		chemical reagent		-0.063	0.000725
Hsp90		group		1.976	0.000725
cyclophosphamide		chemical drug	Activated	2.216	0.000725
LEPR		transmembrane receptor		0.863	0.000726
CSF1		cytokine	Activated	2.547	0.000726
anisomycin		chemical - endogenous non-mammalian			0.000739
KLF5		transcription regulator	Activated	2.39	0.000739
Collagen type IV		complex			0.000742
mangiferin		chemical - endogenous non-mammalian			0.000742
HDAC1		transcription regulator		-0.625	0.000771
fatty acid		chemical - endogenous mammalian	Activated	2.384	0.000772
aspirin		chemical drug	Inhibited	-2.149	0.000772
C5		cytokine		1.696	0.000781
resveratrol		chemical drug		-1.019	0.000803
CpG ODN 1668		chemical reagent		1.387	0.000815
CLEC11A		growth factor			0.000815
MOG		other	Activated	2	0.000815
PTGER4	2.017	g-protein coupled receptor		-0.166	0.000816
IRF4		transcription regulator	Inhibited	-2.345	0.000816
interferon beta-1a		biologic drug			0.000829
PLAUR	3.367	transmembrane receptor	Activated	2.17	0.000833
ibuprofen		chemical drug		-0.152	0.000833
FLT3		kinase			0.000833
IL6R		transmembrane receptor	Activated	2.401	0.000851
apigenin		chemical - endogenous non-mammalian	Inhibited	-2.595	0.000851
ITGA4	1.904	transmembrane receptor			0.000878
S100A8	7.05	other		0.784	0.000878
NQO2		enzyme			0.000878
MIR320		group			0.000878
gossypol		chemical drug			0.000878
prostaglandin A1		chemical - endogenous non-mammalian		-0.818	0.000893
Tnf receptor		group		0	0.000893
ceruletide		biologic drug		1.969	0.000893
CD14	1.933	transmembrane receptor		1.594	0.000898
gemcitabine		chemical drug		1.766	0.000898
MAP3K8	2.014	kinase	Activated	2.163	0.000905
NFATC2		transcription regulator	Activated	2.913	0.000905
GNA12		enzyme		0.816	0.00092
cerivastatin		chemical drug			0.00092
BRCA1		transcription regulator	Activated	2.008	0.00092
Ras		group		-0.108	0.000931
MYB		transcription regulator	Activated	2.592	0.000986
luteolin		chemical - endogenous non-mammalian		-1.231	0.000987
SERPINF1		other		-0.865	0.000987
IL32		cytokine		1.42	0.000987
PIK3R1		kinase	Activated	2.385	0.000994
ATP		chemical - endogenous mammalian		0.072	0.00101
MET		kinase	Activated	2.121	0.00101
let-7a-5p (and other miRNAs w/seed GAGGUAG)		mature microrna	Inhibited	-3.065	0.00105
PTPN6		phosphatase		-1.4	0.00106
TNFRSF9		transmembrane receptor		-1	0.00106
WT1		transcription regulator		0.722	0.00106
lipoarabinomannan		chemical - endogenous non-mammalian		1.964	0.00106
diallyl trisulfide		chemical - endogenous non-mammalian			0.00106
JAG2		growth factor	Inhibited	-2.236	0.00106
NR1I3		ligand-dependent nuclear receptor	Activated	2.449	0.00107
bisindolylmaleimide I		chemical - kinase inhibitor	Inhibited	-2.078	0.00107
rotenone		chemical toxicant		0.128	0.00108
TWIST1		transcription regulator		1.177	0.00111
TGFB2		growth factor		-0.332	0.00114
tamoxifen		chemical drug		1.001	0.00115
PTH		other	Activated	2.382	0.00116
2-deoxyglucose		chemical drug		0.449	0.00118
miR-21-5p (and other miRNAs w/seed AGCUUAU)		mature microrna	Inhibited	-2.406	0.00118
estrogen receptor		group		-0.206	0.00119
Adaptor protein 1		complex			0.00119
Collagen Alpha1		group			0.00119
astragalin		chemical - endogenous non-mammalian			0.00119
VEGFC		growth factor			0.00119
tyrphostin AG 1296		chemical - kinase inhibitor			0.00119
LG100268		chemical reagent		1.536	0.0012
IRS		group			0.0012
TMBIM1		other			0.0012
methylamphotericin B		chemical drug			0.0012
TMOD1		enzyme			0.0012
SPTBN1		other			0.0012
MATK		kinase			0.0012
AZ-960		chemical reagent			0.0012
C20-D3-vitamin A		chemical drug			0.0012
natamycin		chemical drug			0.0012
epiallopregnanolone		chemical - endogenous mammalian			0.0012
triamcinolone acetonide		chemical drug	Activated	2.309	0.0012
SOX4		transcription regulator		0.47	0.00126
SSTR2		g-protein coupled receptor		0.762	0.00126
deoxycorticosterone acetate		chemical drug		1.036	0.00126
CX3CL1		cytokine		1.067	0.00126
TRPV4		ion channel		1.982	0.00126
ursolic acid		chemical drug		-1.988	0.00129
VIP		other		-1.054	0.0013
vorinostat		chemical drug		-0.302	0.0013
TP73		transcription regulator		-1.629	0.00132
KDR		kinase		-0.152	0.00134
nonylphenol		chemical toxicant	Activated	2.236	0.00134
VCAN	4.164	other	Inhibited	-2.376	0.00137
nicotine		chemical drug		1.638	0.00138
docetaxel		chemical drug		0.807	0.00143
TGFBR2		kinase		0.99	0.00144
plumbagin		chemical toxicant		-1.964	0.00147
kaempferol		chemical toxicant		-1.91	0.00147
NUPR1		transcription regulator		1.964	0.00148
Laminin		complex		0.169	0.0015
PPP2CA		phosphatase	Activated	2.219	0.0015
CD2		transmembrane receptor	Activated	2.219	0.0015
Y 27632		chemical drug		-0.896	0.00154
CYR61		other		0.896	0.00154
PDGFB		growth factor	Activated	2.4	0.00154
AG490		chemical - kinase inhibitor	Inhibited	-2.481	0.00154
GSK3B		kinase		-1.093	0.00155
arsenite		chemical toxicant		1.285	0.00155
L-histidine		chemical - endogenous mammalian			0.00156
TCIRG1		enzyme			0.00156
dimethyl fumarate		chemical drug			0.00156
rhein		chemical - endogenous non-mammalian			0.00156
mannose		chemical - endogenous mammalian			0.00156
hydrocortisone		chemical - endogenous mammalian		1.095	0.00161
nocodazole		chemical reagent		-1.642	0.00165
mir-1		microrna	Inhibited	-2.756	0.00165
2-methoxyestradiol		chemical - endogenous mammalian		-0.659	0.00167
SQSTM1		transcription regulator	Activated	2.236	0.00167
IL-1R		group		1.98	0.00171
benzyl isothiocyanate		chemical - endogenous non-mammalian	Inhibited	-2	0.00171
BDNF		growth factor		1.026	0.00172
IL7R		transmembrane receptor		1.067	0.00176
C3	4.312	peptidase		1.561	0.00181
triptolide		chemical drug		-1.412	0.00181
ZNF106		other		-1.342	0.00185
RETN		other			0.00185
A23187		chemical reagent	Activated	2.416	0.00185
MTOR		kinase		0.913	0.00186
norepinephrine		chemical - endogenous mammalian	Activated	2.134	0.00186
morphine		chemical drug		-0.187	0.00187
ITGB1		transmembrane receptor		1.979	0.00188
NFATC1		transcription regulator	Activated	2.191	0.00188
infliximab		biologic drug		-1.664	0.00196
RET		kinase		1.673	0.00196
Map3k7		kinase		1.724	0.00196
THBS4		other		1.091	0.00198
ECSIT		transcription regulator		1.953	0.00198
CTSB		peptidase		1.96	0.00198
ORMDL3		other			0.002
PIAS3		transcription regulator			0.002
RBP3		transporter			0.002
NBEAL2		other			0.002
nelfinavir		chemical drug			0.002
spermine nitric oxide complex		chemical toxicant			0.002
auranofin		chemical drug			0.002
RARA	1.254	ligand-dependent nuclear receptor		0.024	0.00201
TRAF3		enzyme		-1.947	0.00201
MYOC		other		1	0.00201
miR-291a-3p (and other miRNAs w/seed AAGUGCU)		mature microrna	Inhibited	-2.634	0.00201
RBM5		other		-1.467	0.00205
IL24		cytokine		0.193	0.00205
Collagen(s)		complex		0.225	0.00205
dimethylnitrosamine		chemical toxicant			0.00205
KLF6	1.372	transcription regulator		1.693	0.00212
mir-15		microrna	Inhibited	-2.401	0.00212
epigallocatechin-gallate		chemical drug		0.008	0.00214
vincristine		chemical drug		0	0.00226
OLR1		transmembrane receptor		1.231	0.00226
CYP1A2		enzyme		1.342	0.00226
Pam3-Cys		chemical toxicant	Activated	2.2	0.00226
crocidolite asbestos		chemical toxicant	Activated	2	0.00227
NFKB1		transcription regulator	Activated	2.418	0.00227
phorbol esters		chemical - other	Activated	2.596	0.00229
KITLG		growth factor	Activated	2.725	0.0023
PAX3		transcription regulator			0.00236
PD 180970		chemical - kinase inhibitor			0.00237
trans-cinnamaldehyde		chemical drug			0.00237
mocetinostat		chemical drug			0.00237
sepantronium		chemical drug			0.00237
RRM2		enzyme			0.00237
idelalisib		chemical drug			0.00237
miR-193a-5p (miRNAs w/seed GGGUCUU)		mature microrna			0.00237
mir-138		microrna			0.00237
IGL		other			0.00237
LASP1		transporter			0.00237
S3I-1757		chemical reagent			0.00237
PODXL		kinase			0.00237
lansoprazole		chemical drug			0.00237
cadmium sulfate		chemical toxicant			0.00237
flavone		chemical - endogenous non-mammalian			0.00237
iodixanol		chemical drug			0.00237
5-fluorouracil		chemical drug		1.325	0.00243
POU2F2		transcription regulator	Activated	2.412	0.00244
ITGB3		transmembrane receptor		1.412	0.00247
DGAT1	1.404	enzyme			0.00251
alvespimycin		chemical drug			0.00251
NFkB (family)		group			0.00251
dihydroartemisinin		chemical drug			0.00251
TFCP2		transcription regulator			0.00251
CSF3R		transmembrane receptor			0.00251
Mn(III)-tetrakis-(4-benzoic acid) porphyrin		chemical reagent			0.00251
neuroprotectin D1		chemical - endogenous mammalian			0.00251
ID2		transcription regulator		0	0.00253
GATA1		transcription regulator		1.165	0.00256
PTPRC	1.275	phosphatase			0.00259
IL17C		cytokine		1.981	0.00259
BAK1		other	Activated	2	0.00259
metformin		chemical drug		-1.504	0.00263
CREBBP		transcription regulator		1.498	0.00263
YBX1		transcription regulator		1.253	0.00266
DOCK8		other	Activated	2.449	0.00266
HNF1B		transcription regulator		-1.195	0.00272
APOA1		transporter		-0.277	0.00273
4-hydroxytamoxifen		chemical drug		0.832	0.00275
ESR2		ligand-dependent nuclear receptor		0.71	0.00278
RUNX2		transcription regulator	Activated	2.614	0.00286
tyrphostin AG 1478		chemical - kinase inhibitor	Inhibited	-2.379	0.00286
isobutylmethylxanthine		chemical toxicant		1.48	0.00288
FOLR1		transporter			0.00293
MIR124		group		-1.951	0.00295
CASP3		peptidase		-0.152	0.00295
proteasome inhibitor PSI		chemical - protease inhibitor		0.038	0.00295
SMAD3		transcription regulator		1.981	0.00295
CARD9		other			0.00295
anakinra		biologic drug			0.00295
NFAT5		transcription regulator			0.00295
IFNA2		cytokine	Activated	2.383	0.00295
MAPK7		kinase		1.039	0.00299
SRC (family)		group			0.00299
RGS10		other			0.00299
EP300		transcription regulator			0.00307
LCN2	7.463	transporter		1.569	0.00308
SASH1		other	Activated	2.449	0.00308
epothilone B		chemical drug			0.00309
picropodophyllin		chemical drug			0.00309
1'-acetoxychavicol acetate		chemical reagent			0.00309
PADI2		enzyme			0.00309
ZBTB33		other			0.00309
CRKL		kinase			0.00309
PTAFR		g-protein coupled receptor			0.00309
RGS1		other			0.00309
CSNK2A1		kinase			0.00309
N-ethyl-N-nitrosourea		chemical toxicant			0.00309
amlodipine		chemical drug			0.00309
caffeic acid		chemical drug			0.00309
arachidonic acid		chemical - endogenous mammalian	Activated	2.579	0.00311
testosterone		chemical - endogenous mammalian		1.678	0.00321
AKT2		kinase		0.106	0.00327
SB-431542		chemical reagent		-1.912	0.00329
EGLN		group	Inhibited	-2.646	0.00329
ALOX5		enzyme		-1.972	0.00333
HOXC8		transcription regulator		-0.152	0.00333
KEAP1		transcription regulator		-0.152	0.00333
3-methyladenine		chemical toxicant		0.119	0.00333
caspase		group			0.00333
HISTONE		group			0.00333
Sb202190		chemical - kinase inhibitor		-1.407	0.00334
bisphenol A		chemical - endogenous non-mammalian	Activated	2.599	0.00334
Histone h4		group			0.00345
TRIM24		transcription regulator	Inhibited	-2.646	0.00349
KLF3		transcription regulator	Inhibited	-2.35	0.00349
LIPE		enzyme		-0.762	0.00351
PP2/AG1879 tyrosine kinase inhibitor		chemical - kinase inhibitor		-0.537	0.00354
IRF5		transcription regulator		1.633	0.00354
oxaliplatin		chemical drug		1.162	0.00357
salicylic acid		chemical drug	Inhibited	-2.231	0.00357
ADIPOQ		other		-0.603	0.00361
KLF2		transcription regulator		-0.338	0.00361
POR	1.316	enzyme		0	0.00366
LDLR		transporter			0.0037
sodium orthovanadate		chemical reagent		1.725	0.00375
Fgf		group		1.969	0.00375
grape seed extract		chemical drug			0.00375
N-(3-(aminomethyl)benzyl)acetamidine		chemical reagent			0.00375
PD 0325901		chemical drug			0.00375
GC-GCR dimer		complex			0.00375
MMP12		peptidase			0.00375
YWHAZ		enzyme			0.00375
4-nitroquinoline-1-oxide		chemical toxicant			0.00375
hydrogen sulfide		chemical - endogenous mammalian			0.00375
morin		chemical - endogenous non-mammalian			0.00375
deferasirox		chemical drug	Activated	2	0.00375
cadmium		chemical toxicant		1.506	0.00378
PLG		peptidase	Activated	2.213	0.00378
BAX		transporter		1.342	0.00388
Gp2b3a Receptor		complex			0.00389
fludrocortisone		chemical drug			0.00389
edratide		biologic drug			0.00389
lupeol		chemical drug			0.00389
beta-sitosterol		chemical reagent			0.00389
luminespib		chemical drug			0.00389
G6PC3		phosphatase			0.00389
betulin		chemical - endogenous non-mammalian			0.00389
RSF1		transcription regulator			0.00389
CSF		group			0.00389
MK2206		chemical drug			0.00389
FUT7		enzyme			0.00389
GTF3A		transcription regulator			0.00389
benidipine		chemical drug			0.00389
cimetidine		chemical drug			0.00389
atrasentan		chemical drug			0.00389
JWH-015		chemical reagent			0.00389
4-aminophenol		chemical - endogenous mammalian			0.00389
omacetaxine mepesuccinate		chemical drug			0.00389
GFI1		transcription regulator	Inhibited	-2.4	0.00391
MAPK9		kinase	Activated	2.828	0.00393
CCL2		cytokine	Activated	2.384	0.00404
PI3K (family)		group		1.97	0.00413
GLI2		transcription regulator			0.00413
ANXA2	2.027	other		1.172	0.0042
andrographolide		chemical drug		-1.961	0.0042
RUNX3	1.285	transcription regulator			0.00422
MAPKAPK2	1.476	kinase		1.432	0.00422
niacinamide		chemical - endogenous mammalian		0.277	0.00422
SHC1		other		0.655	0.00422
CDK9		kinase			0.00422
CUX1		transcription regulator			0.00422
gentamicin		chemical drug	Activated	2.862	0.00426
RBL2		other	Inhibited	-2.408	0.00437
NGF		growth factor	Activated	2.593	0.00444
HDC	3.862	enzyme			0.00448
ZC3H14		other			0.00448
p85 (pik3r)		group			0.00448
PHLPP1		enzyme			0.00448
MDM4		enzyme			0.00448
miR-199a-3p (and other miRNAs w/seed CAGUAGU)		mature microrna			0.00448
CD70		cytokine			0.00448
C5		other			0.00448
NCR2		transmembrane receptor			0.00448
ethyl pyruvate		chemical drug			0.00448
batimastat		chemical - protease inhibitor			0.00448
NFKBIB		transcription regulator		-1.128	0.00457
adenosine		chemical - endogenous mammalian			0.00457
GW501516		chemical drug			0.00461
MAP2K1/2		group	Activated	2.372	0.00461
sildenafil		chemical drug		-1.067	0.00468
bardoxolone		chemical drug		0.747	0.00468
IL27		cytokine		1.976	0.00468
bile acid		chemical - endogenous mammalian		1.977	0.00468
VHL		transcription regulator			0.00468
FGFR3		kinase			0.00468
ACVRL1		kinase			0.00468
IL23A		cytokine	Activated	2	0.00468
miR-155-5p (miRNAs w/seed UAAUGCU)		mature microrna	Inhibited	-2.935	0.00485
Ins1		other		0.979	0.00487
Go 6976		chemical - kinase inhibitor		-1.491	0.00495
Ccl2		cytokine		1.446	0.00495
cyclopamine		chemical reagent		0.605	0.0052
PTGS1		enzyme		0.892	0.0052
LRP1		transmembrane receptor		1.987	0.0052
TSLP		cytokine			0.0052
R5020		chemical reagent			0.00522
dasatinib		chemical drug			0.0053
IKK (complex)		complex			0.0053
mir-214		microrna			0.0053
PDCD4		other			0.0053
KLK5		peptidase			0.0053
TREM2		transmembrane receptor			0.0053
superoxide		chemical - endogenous mammalian			0.0053
methylselenic acid		chemical reagent			0.00532
3-deazaneplanocin		chemical drug		-0.047	0.00534
CYP1B1		enzyme		1.342	0.00534
diphenyleneiodonium		chemical reagent	Inhibited	-2.19	0.00534
lithium chloride		chemical drug	Activated	2.602	0.0054
E2F1		transcription regulator		0.243	0.00552
histamine		chemical - endogenous mammalian		1.729	0.00555
benzo(a)pyrene		chemical toxicant	Activated	2.171	0.00559
aldosterone		chemical - endogenous mammalian	Activated	2.555	0.00561
mir-17		microrna		-1.974	0.00576
MAP2K4		kinase		1.432	0.00576
MMP2		peptidase		1.96	0.00576
belinostat		chemical drug			0.00576
obatoclax		chemical drug			0.00576
VIPAS39		other			0.00576
PDGFD		growth factor			0.00576
TNFRSF10A		transmembrane receptor			0.00576
PPM1B		phosphatase			0.00576
TAB2		other			0.00576
SRPK1		kinase			0.00576
glaucocalyxin A		chemical - endogenous non-mammalian			0.00576
HIVEP3		transcription regulator			0.00576
CD99		other			0.00576
AR-A014418		chemical reagent			0.00576
ferric nitrilotriacetate		chemical toxicant			0.00576
chlorine		chemical toxicant			0.00576
12-hydroxyeicosatetraenoic acid		chemical - endogenous mammalian			0.00576
canrenoate potassium		chemical drug			0.00576
ZMPSTE24		peptidase	Inhibited	-2.216	0.00576
HDAC2		transcription regulator		1.342	0.00587
phenethyl isothiocyanate		chemical drug			0.00598
trichloroethylene		chemical toxicant		0.447	0.0062
Rp-cAMPS		chemical - kinase inhibitor			0.0062
salinosporamide A		chemical drug			0.0062
TNFRSF18		transmembrane receptor			0.0062
EIF2S1		translation regulator			0.0062
Zn2+		chemical - endogenous mammalian			0.0062
N-acetylmuramyl-L-alanyl-D-isoglutamine		chemical - endogenous non-mammalian	Activated	2.164	0.0062
SYK		kinase		-1.206	0.00626
NPM1		transcription regulator		1	0.00636
ACKR2		g-protein coupled receptor	Inhibited	-2	0.00636
halofuginone		chemical drug			0.0064
PRKAA2		kinase	Inhibited	-2.63	0.0066
6-hydroxydopamine		chemical toxicant		1.455	0.00663
mir-10		microrna	Inhibited	-2.429	0.00663
glutamine		chemical - endogenous mammalian	Inhibited	-2	0.00663
S100A9	4.334	other	Activated	2.204	0.00666
nitrofurantoin		chemical drug		1.782	0.00666
ATF6	1.391	transcription regulator		0.218	0.00667
emodin		chemical drug		-1.934	0.00667
carbon monoxide		chemical - endogenous mammalian		-0.651	0.00667
MAVS		other		1	0.00667
IL6ST		transmembrane receptor		1.387	0.00667
H89		chemical - kinase inhibitor	Inhibited	-2.404	0.00668
S100A4	1.691	other		1.165	0.00699
IGHM		transmembrane receptor		-1	0.00699
FBXO32		enzyme		0.577	0.00702
F2RL1		g-protein coupled receptor		0.714	0.00716
EGLN1		enzyme		1	0.00716
CYB5R4	1.229	enzyme			0.00719
WLS		other			0.00719
BCOR		transcription regulator			0.00719
ETV1		transcription regulator			0.00719
Klra7 (includes others)		transmembrane receptor			0.00719
HRG		other			0.00719
1-methyl-4-phenylpyridinium		chemical toxicant			0.00719
apicidin		chemical - endogenous non-mammalian			0.00719
FSH		complex		0.821	0.00724
mycophenolic acid		chemical drug		0	0.00743
FGF19		growth factor			0.00743
SMARCB1		transcription regulator		1.913	0.00746
verapamil		chemical drug		-1.131	0.00767
histone deacetylase		complex		-1	0.00767
ANGPT1		growth factor		0.849	0.00767
SCARB1		transporter		1.067	0.00767
ENG		transmembrane receptor		1.067	0.00767
Hsp27		group		1.969	0.00767
TFAP2C		transcription regulator	Inhibited	-2	0.00767
ERBB4		kinase		-0.186	0.00786
(6)-gingerol		chemical - endogenous non-mammalian			0.00796
Mmp		group			0.00796
apyrase		group			0.00796
recombinant human endostatin		chemical drug			0.00796
PDE6B		enzyme			0.00796
SLC25A4		transporter			0.00796
CCL18		cytokine			0.00796
miR-320b (and other miRNAs w/seed AAAGCUG)		mature microrna			0.00796
miR-491-5p (and other miRNAs w/seed GUGGGGA)		mature microrna			0.00796
DLC1		other			0.00796
C6		other			0.00796
KHDRBS1		transcription regulator			0.00796
FZD5		g-protein coupled receptor			0.00796
PLA2G2A		enzyme			0.00796
PGK1		kinase			0.00796
AP20187		chemical reagent			0.00796
GW 5074		chemical - kinase inhibitor			0.00796
polyphosphate		chemical - endogenous mammalian			0.00796
thermozymocidin		chemical reagent			0.00796
EPAS1		transcription regulator		1.387	0.0081
erlotinib		chemical drug		0.025	0.00821
F2R		g-protein coupled receptor	Activated	2.2	0.00821
Sn50 peptide		chemical toxicant	Inhibited	-2.129	0.00821
ACKR1	2.91	g-protein coupled receptor			0.00826
ABT-737		chemical drug			0.00826
SRA1		transcription regulator			0.00826
AZGP1		transporter			0.00826
K-252		chemical - kinase inhibitor			0.00826
PD 153035		chemical drug			0.00826
chrysin		chemical - endogenous non-mammalian			0.00826
cannabidiol		chemical drug			0.00826
atorvastatin		chemical drug		-1.521	0.00837
GLI1		transcription regulator	Activated	3.078	0.00837
valsartan		chemical drug		-1.929	0.00839
CCR5		g-protein coupled receptor		1.149	0.00839
CASP8		peptidase			0.00839
pirinixic acid		chemical toxicant	Activated	2.789	0.00855
Tnf (family)		group	Activated	2.236	0.00857
Insulin		group		1.954	0.00871
LGALS3	1.351	other		1.633	0.00876
CDKN1B		kinase		-1.528	0.00876
Ifnar		group		0.816	0.00876
GDF2		growth factor		0.887	0.00876
EHF		transcription regulator		1.633	0.00876
RARB		ligand-dependent nuclear receptor			0.00876
Tlr		group	Activated	2.425	0.00876
INS		other		1.044	0.00892
AR		ligand-dependent nuclear receptor	Activated	3.112	0.00892
PPARD		ligand-dependent nuclear receptor		1.851	0.00894
miR-16-5p (and other miRNAs w/seed AGCAGCA)		mature microrna	Inhibited	-3.087	0.00894
Hsp70		group		1.964	0.00915
IRF6		transcription regulator		1.982	0.00915
TXN		enzyme			0.00915
D-galactosamine		chemical - endogenous mammalian			0.00915
SREBF1		transcription regulator		0.749	0.00923
ATF2		transcription regulator			0.00924
PDX1		transcription regulator	Activated	2.158	0.00927
calphostin C		chemical - kinase inhibitor		-1.165	0.00936
Calcineurin protein(s)		complex		1.206	0.00936
KDM6B	1.497	enzyme			0.00942
IL15RA	1.84	transmembrane receptor			0.00942
JUN/JUNB/JUND		group			0.00942
NADPH oxidase		complex			0.00942
IgG1		complex			0.00942
SFTPD		other			0.00942
GADD45A		other			0.00942
piceatannol		chemical - endogenous non-mammalian			0.00942
ciprofibrate		chemical drug		1.51	0.00965
THRB		ligand-dependent nuclear receptor		-1.97	0.00984
carbon tetrachloride		chemical toxicant	Activated	2.599	0.00984
S-nitrosoglutathione		chemical toxicant		0.205	0.00996
SPHK1		kinase		0.991	0.00996
TFRC		transporter	Inhibited	-2	0.00996
baicalein		chemical - endogenous non-mammalian	Inhibited	-2	0.00996
NEUROG1		transcription regulator		-0.447	0.00998
BSCL2		other			0.00998
ARNT	1.245	transcription regulator		-0.152	0.01
geldanamycin		chemical - endogenous non-mammalian		-1.987	0.01
MECP2		transcription regulator			0.01
26s Proteasome		complex	Inhibited	-2.18	0.01
NR1H2		ligand-dependent nuclear receptor		-1.982	0.0102
NRAS		enzyme			0.0102
TXNRD1	1.536	enzyme			0.0105
S100A10	1.849	other			0.0105
6-amino-4-(4-phenoxyphenylethylamino)quinazoline		chemical reagent			0.0105
fingolimod phosphate		chemical - endogenous mammalian			0.0105
GPAT3		enzyme			0.0105
PNPLA8		enzyme			0.0105
ZNF382		transcription regulator			0.0105
SMAD1/5		group			0.0105
low molecular weight heparin		chemical drug			0.0105
ABCC1		transporter			0.0105
HAS2		enzyme			0.0105
ATF7		transcription regulator			0.0105
NRP1		transmembrane receptor			0.0105
PPP2R1A		phosphatase			0.0105
PIWIL2		enzyme			0.0105
ATF5		transcription regulator			0.0105
TBL1XR1		transcription regulator			0.0105
flufenamic acid		chemical drug			0.0105
carnosol		chemical - endogenous non-mammalian			0.0105
tosyllysine chloromethyl ketone		chemical - protease inhibitor			0.0105
mannan		chemical - endogenous non-mammalian			0.0105
HOXA10		transcription regulator		-0.822	0.0106
methylmercury		chemical toxicant		0.447	0.0106
cytarabine		chemical drug		1.715	0.0106
NfkB-RelA		complex			0.0107
BMPR2		kinase			0.0107
UPF1		enzyme			0.0107
pifithrin alpha		chemical reagent			0.0107
BAPTA-AM		chemical reagent		-1.091	0.0108
carrageenan		chemical - endogenous non-mammalian		1.952	0.0108
TYROBP		transmembrane receptor			0.0108
streptozocin		chemical drug	Activated	2.516	0.0108
CST5		other	Inhibited	-2.309	0.0109
NKX2-1		transcription regulator			0.011
daidzein		chemical drug		0.816	0.0113
SOCS1		other		-0.734	0.0114
BACH2		transcription regulator		0	0.0117
ICAM1		transmembrane receptor		1.974	0.0117
NCOR2		transcription regulator			0.0117
acetaminophen		chemical drug		1.609	0.0118
estradiol benzoate		chemical drug		1.982	0.012
Relaxin		group			0.012
NAMPT		cytokine			0.012
CLDN6		other			0.012
TWIST2		transcription regulator			0.012
XIAP		enzyme			0.012
POSTN		other			0.012
BAG1		other			0.012
heme		chemical - endogenous mammalian			0.012
TNFAIP3		enzyme		-1.934	0.0126
ABCA1		transporter		-0.218	0.0126
COLQ		other		0.555	0.0127
bromobenzene		chemical toxicant			0.0127
APC		enzyme		-0.13	0.0129
JUNB		transcription regulator		0.068	0.0129
WNT3A		cytokine		0.532	0.013
Lh		complex		1.952	0.013
Ap1		complex	Activated	2.385	0.013
SLC16A3	1.488	transporter			0.0133
Mir218		microrna			0.0133
C8		complex			0.0133
USP9X		peptidase			0.0133
mir-194		microrna			0.0133
CYSLTR1		g-protein coupled receptor			0.0133
PLA2G6		enzyme			0.0133
PRDX1		enzyme			0.0133
CD160		transmembrane receptor			0.0133
NEK6		kinase			0.0133
C9		other			0.0133
GLIS1		transcription regulator			0.0133
SCUBE3		other			0.0133
UACA		other			0.0133
SRD5A1		enzyme			0.0133
C7		other			0.0133
BRMS1		enzyme			0.0133
cytochalasin B		chemical toxicant			0.0133
raltitrexed		chemical drug			0.0133
domoic acid		chemical toxicant			0.0133
phenyl-N-tert-butylnitrone		chemical reagent			0.0133
racemic flurbiprofen		chemical drug			0.0133
hexamethoxyflavone		chemical toxicant			0.0133
tangeretin		chemical - endogenous non-mammalian			0.0133
L-N6-(1-iminoethyl)-lysine		chemical reagent			0.0133
MAPK14		kinase	Activated	2.908	0.0134
BATF	1.669	transcription regulator			0.0135
NFKB2		transcription regulator		1.414	0.0135
NCOA3		transcription regulator		1.98	0.0135
dibutyl phthalate		chemical toxicant			0.0135
CCL3		cytokine			0.0135
CXCL10		cytokine			0.0135
PCYT1A		enzyme			0.0135
rimonabant		chemical drug			0.0135
ochratoxin A		chemical toxicant			0.0135
UCN-01		chemical drug			0.0135
linoleic acid		chemical - endogenous mammalian	Activated	2	0.0135
PROC		peptidase		-1.956	0.0136
brefeldin A		chemical - endogenous non-mammalian		1.154	0.0136
heparin		chemical - endogenous mammalian		-1.342	0.0143
PTHLH		other		1.467	0.0143
YAP1		transcription regulator			0.0144
sunitinib		chemical drug	Inhibited	-2	0.0147
UTP		chemical - endogenous mammalian			0.015
mir-126		microrna			0.015
LTBP1		other			0.015
DTX1		transcription regulator			0.015
TRIB3		kinase			0.015
dimethyl sulfoxide		chemical drug		-0.239	0.0152
ANGPT2		growth factor		1.791	0.0157
IFN type 1		group		0.152	0.0158
CYP1A1		enzyme		1.342	0.0158
TNFRSF1B		transmembrane receptor		1.715	0.0158
GPS2		transcription regulator			0.0158
omeprazole		chemical drug			0.0158
FOXP3		transcription regulator			0.0158
HPSE	1.435	enzyme			0.0164
ANKRD17		other			0.0164
WWC1		transcription regulator			0.0164
MTF1		transcription regulator			0.0164
elastase		group			0.0164
TXK		kinase			0.0164
PF-3084014		chemical drug			0.0164
PPM1D		phosphatase			0.0164
EEF1A2		translation regulator			0.0164
NCF4		enzyme			0.0164
HLA-G		other			0.0164
IL9R		transmembrane receptor			0.0164
LUM		other			0.0164
SART1		other			0.0164
GPC1		transmembrane receptor			0.0164
RFWD2		enzyme			0.0164
edaravone		chemical drug			0.0164
RV 538		chemical reagent			0.0164
Trolox C		chemical drug			0.0164
astressin 2B		biologic drug			0.0164
Z-DEVD-FMK		chemical - protease inhibitor			0.0164
TAPI-1		chemical - protease inhibitor			0.0164
midostaurin		chemical drug			0.0164
tridecanoic acid		chemical - endogenous mammalian			0.0164
allopregnanolone		chemical - endogenous mammalian			0.0164
sodium selenite		chemical drug			0.0166
mir-135		microrna			0.0166
SLC9A3		ion channel			0.0166
NOX4		enzyme			0.0166
ozone		chemical toxicant			0.0166
PD 123319		chemical drug			0.0166
WR 1065		chemical drug			0.0166
LGALS1		other		0.218	0.0169
EBF1		transcription regulator		0.837	0.017
Growth hormone		group		1.912	0.017
Rxr		group			0.0172
dehydroisoandrosterone		chemical - endogenous mammalian		-1.982	0.0177
lactacystin		chemical - protease inhibitor		-0.696	0.0177
RCAN1	2.846	transcription regulator			0.0183
L-dopa		chemical - endogenous mammalian		-0.336	0.0183
HMGN1		transcription regulator			0.0183
FCGR2A		transmembrane receptor			0.0183
TRADD		other			0.0183
ADA		enzyme			0.0183
CIDEC		other			0.0183
TAB1		enzyme			0.0183
formaldehyde		chemical - endogenous mammalian			0.0183
plicamycin		chemical drug		-1.664	0.0188
NR1H3		ligand-dependent nuclear receptor		-0.275	0.0188
GATA4		transcription regulator		-0.547	0.019
miR-133a-3p (and other miRNAs w/seed UUGGUCC)		mature microrna		-1.982	0.0193
N-methyl-D-aspartate		chemical reagent		1.253	0.0193
deoxycholate		chemical - endogenous mammalian		1.962	0.0193
NOG		growth factor			0.0193
TBX21		transcription regulator			0.0193
MXD1	2.164	transcription regulator			0.0198
IFN Beta		group		1.633	0.0198
L-serine		chemical - endogenous mammalian			0.0198
salubrinal		chemical reagent			0.0198
CLEC4G		other			0.0198
T 0070907		chemical reagent			0.0198
ABCA4		transporter			0.0198
PLA2G2D		enzyme			0.0198
miR-196a-5p (and other miRNAs w/seed AGGUAGU)		mature microrna			0.0198
miR-208a-3p (and other miRNAs w/seed UAAGACG)		mature microrna			0.0198
miR-101-3p (and other miRNAs w/seed ACAGUAC)		mature microrna			0.0198
miR-214-3p (and other miRNAs w/seed CAGCAGG)		mature microrna			0.0198
IGFBP1		other			0.0198
LIMA1		other			0.0198
NUMBL		other			0.0198
TNNI3		transporter			0.0198
DDX17		enzyme			0.0198
BAG3		other			0.0198
GFAP		other			0.0198
CELF1		translation regulator			0.0198
NEDD4		enzyme			0.0198
TAS1R3		g-protein coupled receptor			0.0198
J11-Cl		chemical reagent			0.0198
monensin		chemical - endogenous non-mammalian			0.0198
quinacrine		chemical drug			0.0198
cinnamaldehyde		chemical toxicant			0.0198
delphinidin		chemical - endogenous non-mammalian			0.0198
hesperetin		chemical drug			0.0198
adaphostin		chemical drug			0.0198
AGT		growth factor	Activated	3.749	0.0199
TNIP2	1.474	other			0.0202
IFITM3	1.672	other			0.0202
RAB27A	1.803	enzyme			0.0202
S100A6	3.659	transporter			0.0202
thromboxane A2		chemical - endogenous mammalian			0.0202
phytic acid		chemical - endogenous non-mammalian			0.0202
beta-lactose		chemical - endogenous mammalian			0.0202
sargramostim		biologic drug			0.0202
clofazimine		chemical drug			0.0202
capsular polysaccharide		chemical - other			0.0202
TRAPPC9		other			0.0202
hydroxamic acid		chemical - other			0.0202
GŒ±q		group			0.0202
Timp		group			0.0202
eIF2B		complex			0.0202
SHIP		group			0.0202
barasertib		chemical drug			0.0202
crizotinib		chemical drug			0.0202
N-formyl-Nle-Leu-Phe		chemical reagent			0.0202
acridine half-mustard		chemical toxicant			0.0202
bendamustine		chemical drug			0.0202
MAP2K4/7		group			0.0202
bovine testicular hyaluronidase		biologic drug			0.0202
ZM 323881		chemical - kinase inhibitor			0.0202
TCEAL7		transcription regulator			0.0202
Pad2		other			0.0202
OVGP1		enzyme			0.0202
ALG2		enzyme			0.0202
EIF4A3		enzyme			0.0202
MCM8		enzyme			0.0202
2017-03-03		other			0.0202
APOL6		transporter			0.0202
FAM58A		other			0.0202
IL17RC		transmembrane receptor			0.0202
REG4		other			0.0202
CXCL17		cytokine			0.0202
procyanidin B2		chemical - endogenous non-mammalian			0.0202
TRIM17		enzyme			0.0202
SLC2A12		transporter			0.0202
CPEB4		other			0.0202
PX-866		chemical drug			0.0202
HOOK3		other			0.0202
CLPTM1L		other			0.0202
ZG16B		other			0.0202
DSC2		other			0.0202
MIGA2		other			0.0202
alpha-hederin		chemical reagent			0.0202
FAS-AS1		other			0.0202
Tpl2 kinase inhibitor		chemical - kinase inhibitor			0.0202
cis-vaccenic acid		chemical - endogenous non-mammalian			0.0202
galiximab		biologic drug			0.0202
Mucin		group			0.0202
PF-562271		chemical drug			0.0202
PF-4523655		biologic drug			0.0202
cucurbitacin E		chemical - endogenous non-mammalian			0.0202
EEFSEC		translation regulator			0.0202
SH3GLB1		enzyme			0.0202
NECTIN3		other			0.0202
EHD4		enzyme			0.0202
EDN2		growth factor			0.0202
HOMER3		other			0.0202
RRAS		enzyme			0.0202
RNPS1		other			0.0202
PTPN13		phosphatase			0.0202
VASP		other			0.0202
CFI		peptidase			0.0202
miR-532-5p (and other miRNAs w/seed AUGCCUU)		mature microrna			0.0202
mir-491		microrna			0.0202
miR-4651 (and other miRNAs w/seed GGGGUGG)		mature microrna			0.0202
mir-1258		microrna			0.0202
mir-1301		microrna			0.0202
SOS2		other			0.0202
DKK2		other			0.0202
erismodegib		chemical drug			0.0202
silmitasertib		chemical drug			0.0202
SIGLEC7		transmembrane receptor			0.0202
SIGLEC9		other			0.0202
COL4A2		other			0.0202
REG1A		growth factor			0.0202
ATP5A1		transporter			0.0202
STXBP2		transporter			0.0202
dimethyl fumarate/ethyl fumarate		chemical drug			0.0202
UQCRFS1		enzyme			0.0202
ACSL4		enzyme			0.0202
BANF1		other			0.0202
AZ 11645373		chemical reagent			0.0202
melamine		chemical reagent			0.0202
PPP1R3A		phosphatase			0.0202
WBP1		other			0.0202
IBTK		other			0.0202
TFF1		other			0.0202
ALDH1L1		enzyme			0.0202
Pla2g2a		other			0.0202
ZNF184		other			0.0202
ECSCR		other			0.0202
PDPN		other			0.0202
ASGR1		transmembrane receptor			0.0202
4-methoxyhonokiol		chemical - endogenous non-mammalian			0.0202
CFD		peptidase			0.0202
THEM4		enzyme			0.0202
CD164		other			0.0202
STXBP1		transporter			0.0202
SECISBP2		translation regulator			0.0202
PRC1		other			0.0202
SEPHS1		enzyme			0.0202
tetramethylpyrazine		chemical - endogenous non-mammalian			0.0202
CDKL2		kinase			0.0202
SRRM1		other			0.0202
NEK2		kinase			0.0202
Muc4		other			0.0202
GBP2		enzyme			0.0202
Nedd4		enzyme			0.0202
THSD4		other			0.0202
PRR13		other			0.0202
RBM25		other			0.0202
PTPRCAP		other			0.0202
MPT0E028		chemical drug			0.0202
ZNF140		transcription regulator			0.0202
spliceostatin A		chemical reagent			0.0202
mir-434		microrna			0.0202
solamargine		chemical drug			0.0202
XMD 8-92		chemical - kinase inhibitor			0.0202
depsipeptide		chemical - other			0.0202
RB4		chemical reagent			0.0202
subditine		chemical reagent			0.0202
RB3		chemical reagent			0.0202
atractylenolide I		chemical reagent			0.0202
CPS49		chemical reagent			0.0202
picolog		chemical reagent			0.0202
flacourtia indica methanol extract		chemical reagent			0.0202
WJ9708012		chemical reagent			0.0202
rocaglaol		chemical reagent			0.0202
N-[3-(trifluoromethyl)phenyl]retinamide		chemical reagent			0.0202
luffa echinata roxb fruit extract		chemical reagent			0.0202
gypenoside		chemical reagent			0.0202
pseudolaric acid B		chemical reagent			0.0202
alpinetin		chemical reagent			0.0202
zuo-jin-wan		chemical drug			0.0202
dianthus chinensis l. ethanol extract		chemical reagent			0.0202
SPI-112Me		chemical reagent			0.0202
tetraacetyl-phytosphingosine		chemical reagent			0.0202
persea declinata (bl.) kosterm bark methanolic crude extract		chemical reagent			0.0202
nitidine		chemical reagent			0.0202
(+)-terpinen-4-ol		chemical reagent			0.0202
korean red ginseng extract		chemical reagent			0.0202
uncarinic acid E		chemical reagent			0.0202
miR-135a mimic		chemical reagent			0.0202
hydroxyaminoindan		chemical reagent			0.0202
aloin		chemical reagent			0.0202
morusin		chemical - endogenous non-mammalian			0.0202
H9 extract		chemical reagent			0.0202
HO-3867		chemical reagent			0.0202
let-7c mimic		chemical reagent			0.0202
norcantharidin		chemical reagent			0.0202
raddeanin A		chemical reagent			0.0202
MPT0G009		chemical reagent			0.0202
meayamycin B		chemical reagent			0.0202
fungal taxol		chemical reagent			0.0202
OSU-CG12		chemical reagent			0.0202
1-benzyl-2-phenylbenzimidazole		chemical reagent			0.0202
AB1		chemical reagent			0.0202
EAPB0203		chemical reagent			0.0202
icariin		chemical drug			0.0202
NL-101		chemical reagent			0.0202
zinc-citrate		chemical reagent			0.0202
kutkin		chemical reagent			0.0202
cardiotoxin III		chemical reagent			0.0202
deoxyapoaranotin		chemical reagent			0.0202
acetylapoaranotin		chemical reagent			0.0202
acetylaranotin		chemical reagent			0.0202
JOT01006		chemical reagent			0.0202
TL-77		chemical reagent			0.0202
8-hydrocalamenene		chemical reagent			0.0202
gelam honey		chemical reagent			0.0202
farnesiferol C		chemical reagent			0.0202
hederagenin		chemical reagent			0.0202
pien tze huang methanol extract		chemical reagent			0.0202
MAPK substrate-4		chemical reagent			0.0202
mansonone E		chemical reagent			0.0202
liriope platyphylla root part extract		chemical reagent			0.0202
bornyl caffeate		chemical reagent			0.0202
AUH-6-96		chemical reagent			0.0202
MPT0B169		chemical reagent			0.0202
(-)-gossypol-enriched cottonseed oil		chemical reagent			0.0202
heteronemin		chemical reagent			0.0202
procyanidin B2-3'-O-gallate		chemical reagent			0.0202
sun ginseng extract		chemical reagent			0.0202
typhoid vaccine Ty21a		biologic drug			0.0202
semapimod		chemical drug			0.0202
BMS-275183		chemical drug			0.0202
mitoguazone		chemical drug			0.0202
LY311727		chemical reagent			0.0202
BN 50730		chemical reagent			0.0202
carnitine		chemical - endogenous mammalian			0.0202
nafoxidine		chemical drug			0.0202
trichloroacetic acid		chemical drug			0.0202
zafirlukast		chemical drug			0.0202
aceclofenac		chemical drug			0.0202
cyproheptadine		chemical drug			0.0202
CGP77675		chemical - kinase inhibitor			0.0202
PD173955		chemical - kinase inhibitor			0.0202
BAY 41-2272		chemical reagent			0.0202
tetracaine		chemical drug			0.0202
propionyl-L-carnitine		chemical - endogenous mammalian			0.0202
p-cuminaldehyde		chemical - endogenous non-mammalian			0.0202
Ro 31-7549		chemical - kinase inhibitor			0.0202
theaflavin monogallate B		chemical - endogenous non-mammalian			0.0202
sodium phosphate		chemical drug			0.0202
N-t-Boc-Phe-D-Leu-Phe-D-Leu-Phe		chemical reagent			0.0202
collagen-related peptide		chemical - other			0.0202
pepleomycin		chemical drug			0.0202
iodine-131		chemical drug			0.0202
n-6 docosapentaenoic acid		chemical - other			0.0202
long-chain alcohol		chemical - endogenous non-mammalian			0.0202
P2y Receptor		group			0.0202
resolvin D1		chemical - endogenous mammalian			0.0202
EIF2AK4		kinase			0.0202
silymarin		chemical drug			0.0202
mibolerone		chemical drug		-0.816	0.0205
ATG7	1.251	enzyme		-1.188	0.0206
CCL11		cytokine		1.067	0.0206
chloroquine		chemical drug		1.214	0.0206
fenretinide		chemical drug		-0.451	0.0207
N-Ac-Leu-Leu-norleucinal		chemical - protease inhibitor		-0.751	0.0217
BRAF		kinase			0.0217
IL12A		cytokine		0.689	0.0219
AIRE		transcription regulator			0.0219
REL		transcription regulator	Activated	2.166	0.0219
tosedostat		chemical drug			0.0221
arginine		chemical - endogenous mammalian			0.0221
TIRAP		other			0.0221
LCK		kinase			0.0221
RPSA		translation regulator			0.0221
PTX3		other			0.0221
rolipram		chemical drug			0.0221
daunorubicin		chemical drug			0.0221
bardoxolone methyl		chemical drug			0.0221
naringenin		chemical - endogenous non-mammalian			0.0221
eplerenone		chemical drug			0.0221
methapyrilene		chemical drug			0.0228
MAP3K1	1.361	kinase		1.994	0.0233
azithromycin		chemical drug			0.0234
embelin		chemical - endogenous non-mammalian			0.0234
Il8r		group			0.0234
HRH1		g-protein coupled receptor			0.0234
POLR3G		enzyme			0.0234
VGLL3		other			0.0234
Ppp2c		group			0.0234
YWHAQ		other			0.0234
LOXL2		enzyme			0.0234
PTBP1		enzyme			0.0234
TNFRSF25		transmembrane receptor			0.0234
XRCC5		enzyme			0.0234
MAPK10		kinase			0.0234
CREB3		transcription regulator			0.0234
S1PR3		g-protein coupled receptor			0.0234
BTC		growth factor			0.0234
ECM1		transporter			0.0234
LY-2510924		biologic drug			0.0234
cantharidin		chemical drug			0.0234
SR 144528		chemical reagent			0.0234
D-sphingosine		chemical - endogenous mammalian			0.0234
zinc sulfate		chemical drug			0.0234
irinotecan		chemical drug			0.0234
U18666A		chemical reagent			0.0234
INPP5D		phosphatase			0.0241
TNFSF14		cytokine			0.0241
ALDH1A2		enzyme			0.0241
IFRD1		other			0.0241
clodronic acid		chemical drug			0.0241
bufalin		chemical reagent			0.0241
ARNT2		transcription regulator	Activated	3	0.0243
BNIP3L		other		1	0.0248
THPO		cytokine		1.964	0.0248
IL11		cytokine			0.0248
TRIM28		transcription regulator			0.0248
SNAI1		transcription regulator			0.025
2-amino-5-phosphonovaleric acid		chemical - other		-1.195	0.0252
dihydrotestosterone		chemical - endogenous mammalian		1.649	0.0257
GJA1		transporter			0.0262
PKM		kinase			0.0262
ZBTB7B		transcription regulator			0.0262
S-nitroso-N-acetylpenicillamine		chemical reagent			0.0262
TAC1		other	Activated	2.2	0.0262
metribolone		chemical reagent		1.314	0.0264
DMD		other			0.0267
EZH2		transcription regulator		1.043	0.0268
FOXO1		transcription regulator	Activated	2.401	0.0271
HIF3A	2.077	transcription regulator			0.0273
cetuximab		biologic drug			0.0273
BPIFA1		other			0.0273
SGPL1		enzyme			0.0273
COL1A1		other			0.0273
harmine		chemical - endogenous non-mammalian			0.0273
PDGFRB		kinase			0.0273
NDUFA13		enzyme			0.0273
LPAR1		g-protein coupled receptor			0.0273
RALA		enzyme			0.0273
EPHA2		kinase			0.0273
EIF4EBP2		translation regulator			0.0273
OPRM1		g-protein coupled receptor			0.0273
vatalanib		chemical drug			0.0273
phencyclidine		chemical drug			0.0273
isopentenyl diphosphate		chemical - endogenous mammalian			0.0273
formoterol		chemical drug			0.0273
icatibant		biologic drug			0.0273
KT5823		chemical - kinase inhibitor			0.0273
gamma-linolenic acid		chemical - endogenous mammalian			0.0273
cyclomaltodextrin		chemical drug			0.0273
galactose		chemical - endogenous mammalian			0.0273
SPIB		transcription regulator	Activated	2.236	0.0274
IL1R1	1.939	transmembrane receptor		1.165	0.0278
glutathione		chemical - endogenous mammalian		0.218	0.0278
POLR2A		enzyme			0.0278
CASP1		peptidase			0.0284
BSG		transporter			0.0284
MTTP		transporter			0.0284
PTTG1		transcription regulator			0.0284
thalidomide		chemical drug			0.0284
taurine		chemical - endogenous mammalian			0.0284
estrogen		chemical drug		0.806	0.0286
diethylnitrosamine		chemical toxicant		1.432	0.0287
CXCR4	2.415	g-protein coupled receptor			0.0294
capsaicin		chemical drug		-0.03	0.0294
benzene		chemical toxicant		0	0.0294
KL		enzyme			0.0307
DNASE2		enzyme			0.0307
DNMT3A		enzyme			0.0307
HBEGF		growth factor			0.0307
histone deacetylase inhibitor		chemical drug			0.0307
green tea polyphenol		chemical drug			0.0307
diclofenac		chemical drug			0.0307
acetovanillone		chemical drug			0.0307
SP3		transcription regulator			0.0308
PIN1		enzyme		0.187	0.0311
SIN3A		transcription regulator			0.0311
SOCS2	1.122	other			0.0314
CXCR2	6.504	g-protein coupled receptor			0.0314
xanthine		chemical - endogenous mammalian			0.0314
nystatin		chemical drug			0.0314
lonafarnib		chemical drug			0.0314
chondroitin sulfate A		chemical - endogenous mammalian			0.0314
Aldose Reductase		group			0.0314
Ahr-aryl hydrocarbon-Arnt		complex			0.0314
Ptprd		phosphatase			0.0314
APOA4		transporter			0.0314
LY96		transmembrane receptor			0.0314
mir-196		microrna			0.0314
TNFRSF11B		transmembrane receptor			0.0314
PRAME		other			0.0314
SPHK2		kinase			0.0314
PTPRE		phosphatase			0.0314
LAMC1		other			0.0314
GABBR1		g-protein coupled receptor			0.0314
DEFB103A/DEFB103B		other			0.0314
N-(3-oxododecanoyl)-homoserine lactone		chemical reagent			0.0314
salmeterol		chemical drug			0.0314
pyruvaldehyde		chemical - endogenous mammalian			0.0314
gallic acid		chemical - endogenous non-mammalian			0.0314
N-carbobenzyloxy-leucine-leucine-norvalinal		chemical - protease inhibitor			0.0314
asiatic acid		chemical reagent			0.0314
farnesyl pyrophosphate		chemical - endogenous mammalian			0.0314
Cd2+		chemical toxicant			0.0314
GH1		growth factor		1.306	0.0316
CLOCK		transcription regulator			0.0316
topotecan		chemical drug		0.113	0.0325
ITGAV		transmembrane receptor			0.0331
SN-38		chemical drug			0.0331
NKX2-3		transcription regulator		-1	0.0332
KLF4		transcription regulator		1.212	0.0332
miR-146a-5p (and other miRNAs w/seed GAGAACU)		mature microrna	Inhibited	-2.2	0.034
miR-17-5p (and other miRNAs w/seed AAAGUGC)		mature microrna		-1.963	0.0345
Fcer1		complex		1.091	0.0345
mir-21		microrna		-0.218	0.0355
lipoxin A4		chemical - endogenous mammalian			0.0355
STAT		group			0.0355
PRKN		enzyme			0.0355
cilostazol		chemical drug			0.0355
choline		chemical - endogenous mammalian			0.0355
TNFAIP2	1.56	other			0.0358
CSF2RB	2.18	transmembrane receptor			0.0358
epoprostenol		chemical - endogenous mammalian			0.0358
leukotriene C4		chemical - endogenous mammalian			0.0358
amphotericin B		chemical drug			0.0358
tert-butyl hydroperoxide		chemical toxicant			0.0358
trastuzumab		biologic drug			0.0358
Fgfr		group			0.0358
SELENOS		other			0.0358
FNDC5		other			0.0358
dactolisib		chemical drug			0.0358
IGFBP7		transporter			0.0358
ZNF148		transcription regulator			0.0358
SPTLC2		enzyme			0.0358
MIR101		group			0.0358
miR-18a-5p (and other miRNAs w/seed AAGGUGC)		mature microrna			0.0358
HOXC9		transcription regulator			0.0358
DDR1		kinase			0.0358
CAPN3		peptidase			0.0358
10-nitrooleate		chemical - endogenous mammalian			0.0358
BDKRB2		g-protein coupled receptor			0.0358
NFKBIZ		transcription regulator			0.0358
TNFSF9		cytokine			0.0358
PLAGL1		transcription regulator			0.0358
RND3		enzyme			0.0358
EDNRA		transmembrane receptor			0.0358
dexmedetomidine		chemical drug			0.0358
calpeptin		chemical reagent			0.0358
FOXM1		transcription regulator	Activated	2.207	0.036
hemin		chemical - endogenous mammalian		-1.067	0.0364
ursodeoxycholic acid		chemical - endogenous mammalian		0.747	0.0364
GHRL		growth factor		1.067	0.0364
sodium chloride		chemical - endogenous mammalian		1.413	0.0364
lysophosphatidic acid		chemical - other	Activated	2.179	0.0369
lovastatin		chemical drug		1.177	0.0372
cyclic AMP		chemical - endogenous mammalian	Activated	2.579	0.038
xanthohumol		chemical - endogenous non-mammalian			0.0381
PGF		growth factor			0.0381
TANK		other			0.0381
MERTK		kinase			0.0381
ADORA2B		g-protein coupled receptor			0.0381
anandamide		chemical - endogenous mammalian			0.0381
FGF8		growth factor		-1.069	0.0384
RXRA		ligand-dependent nuclear receptor		1.949	0.0397
THRA		ligand-dependent nuclear receptor		-0.655	0.0398
tegafur		chemical drug			0.0399
L-ornithine		chemical - endogenous mammalian			0.0399
L-leucine		chemical - endogenous mammalian			0.0399
miglitol		chemical drug			0.0399
arbutin		chemical drug			0.0399
clorobiocin		chemical drug			0.0399
7-dehydrocholesterol		chemical - endogenous mammalian			0.0399
histamine receptor		group			0.0399
prostaglandin E3		chemical - endogenous mammalian			0.0399
HP1		group			0.0399
axitinib		chemical drug			0.0399
eltrombopag		chemical drug			0.0399
12 lipoxygenase		group			0.0399
dacetuzumab		biologic drug			0.0399
sPla2		group			0.0399
pinitol		chemical drug			0.0399
MBNL3		other			0.0399
EIF4B		translation regulator			0.0399
cyanidin 3-O-glucoside		chemical - endogenous non-mammalian			0.0399
LPAR5		g-protein coupled receptor			0.0399
VRK2		kinase			0.0399
TRIB2		kinase			0.0399
BTBD7		other			0.0399
ALKBH3		enzyme			0.0399
EPN3		other			0.0399
DNTTIP1		ligand-dependent nuclear receptor			0.0399
LGR5		transmembrane receptor			0.0399
ZNF385B		other			0.0399
VANGL2		other			0.0399
VPS33B		transporter			0.0399
AGO3		translation regulator			0.0399
ADAMTS9		peptidase			0.0399
STAT3/5		group			0.0399
soy isoflavones		chemical drug			0.0399
CBP-ICSBP-IRF-1-PU.1		complex			0.0399
EIF4F		complex			0.0399
TG101348		chemical drug			0.0399
ginkgetin		chemical - endogenous non-mammalian			0.0399
botulinum toxin type A		biologic drug			0.0399
olaparib		chemical drug			0.0399
ETV7		transcription regulator			0.0399
GFRA1		transmembrane receptor			0.0399
AR-12		chemical - kinase inhibitor			0.0399
TAT		enzyme			0.0399
Til1		other			0.0399
SRD5A2		enzyme			0.0399
MMP10		peptidase			0.0399
IBSP		other			0.0399
SYCP3		other			0.0399
PMAIP1		other			0.0399
PLA2G2F		enzyme			0.0399
LAMA1		other			0.0399
TLN1		other			0.0399
mir-153		microrna			0.0399
mir-663		microrna			0.0399
miR-1195 (miRNAs w/seed GAGUUCG)		mature microrna			0.0399
Zingiber officiale ginger extract		chemical drug			0.0399
IGK		other			0.0399
PRSS2		peptidase			0.0399
BTG3		other			0.0399
ABHD5		enzyme			0.0399
SGI 1776		chemical drug			0.0399
ixazomib citrate		chemical drug			0.0399
SAP18		transcription regulator			0.0399
GSTA1		enzyme			0.0399
Smptb		other			0.0399
HPS1		other			0.0399
AOC3		enzyme			0.0399
COL7A1		other			0.0399
FBXW8		enzyme			0.0399
PAK6		kinase			0.0399
PSMB2		peptidase			0.0399
ZHX2		transcription regulator			0.0399
SOS1		other			0.0399
TIAM2		enzyme			0.0399
Hnrpfl		other			0.0399
HNRNPL		other			0.0399
ING2		transcription regulator			0.0399
TXNDC5		enzyme			0.0399
RBM3		other			0.0399
PTPRT		phosphatase			0.0399
COMP		other			0.0399
IMPACT		other			0.0399
AGO4		translation regulator			0.0399
RAMP3		transporter			0.0399
CBR1		enzyme			0.0399
ARHGDIB		enzyme			0.0399
CIDEA		other			0.0399
DUSP2		phosphatase			0.0399
TAGLN		other			0.0399
STAMBP		enzyme			0.0399
GNPAT		enzyme			0.0399
ADAMTS5		peptidase			0.0399
TJP2		kinase			0.0399
troxerutin		chemical drug			0.0399
IPO9		transporter			0.0399
RAN		enzyme			0.0399
NEU2		enzyme			0.0399
SB-1317		chemical drug			0.0399
Gm4836 (includes others)		other			0.0399
Prl3d1 (includes others)		other			0.0399
CLEC2D		transmembrane receptor			0.0399
VPS26B		transporter			0.0399
SH3GLB2		other			0.0399
nexrutine		chemical drug			0.0399
gimeracil		chemical drug			0.0399
STX4		transporter			0.0399
sorafenib derivative SC-1		chemical reagent			0.0399
BAI		chemical - kinase inhibitor			0.0399
metacept-1		chemical reagent			0.0399
E. coli 011:B4 lipopolysaccharide		chemical - endogenous non-mammalian			0.0399
verticillin A		chemical reagent			0.0399
kanamycin A		chemical drug			0.0399
buformin		chemical drug			0.0399
temocapril		chemical reagent			0.0399
SC68376		chemical - kinase inhibitor			0.0399
amsacrine		chemical drug			0.0399
lonidamine		chemical drug			0.0399
pyridoxal		chemical - endogenous mammalian			0.0399
zileuton		chemical drug			0.0399
phenformin		chemical drug			0.0399
quiflapon		chemical reagent			0.0399
bifenthrin		chemical toxicant			0.0399
malonic acid		chemical - endogenous mammalian			0.0399
tirapazamine		chemical drug			0.0399
malolactomycin D		chemical - endogenous non-mammalian			0.0399
dibucaine		chemical drug			0.0399
dicumarol		chemical drug			0.0399
benzylamine		chemical - endogenous mammalian			0.0399
sepiapterin		chemical - endogenous mammalian			0.0399
bumetanide		chemical drug			0.0399
hexaarginine-neomycin B conjugate		chemical reagent			0.0399
gliclazide		chemical drug			0.0399
incyclinide		chemical drug			0.0399
NSC 651016		chemical reagent			0.0399
terpenoid		chemical - endogenous mammalian			0.0399
methylprednisolone acetate		chemical drug			0.0399
vanillic acid		chemical - endogenous mammalian			0.0399
4-nitrophenol		chemical - endogenous mammalian			0.0399
all-trans-4-Oxo-retinoic acid		chemical - endogenous mammalian			0.0399
coumermycin		chemical drug			0.0399
3-hydroxyflavone		chemical - endogenous non-mammalian			0.0399
tetrahydropalmatine		chemical - endogenous non-mammalian			0.0399
KT 5926		chemical - kinase inhibitor			0.0399
sulfur		chemical - endogenous mammalian			0.0399
aluminum		chemical drug			0.0399
epoxyeicosatrienoic acid		chemical - other			0.0399
poly(ADP-ribose)		chemical - endogenous mammalian			0.0399
laminaran		chemical drug			0.0399
lipooligosaccharide		chemical toxicant			0.0399
androsterone		chemical - endogenous mammalian			0.0399
tibolone		chemical drug			0.0399
25-hydroxycholesterol		chemical reagent		1.109	0.0401
BBI608		chemical drug	Inhibited	-2	0.0401
IRAK2	1.338	kinase			0.0404
DEF6	1.443	other			0.0404
CXCL2	2.033	cytokine			0.0404
Ren2		peptidase			0.0404
SIGIRR		transmembrane receptor			0.0404
WDR5		enzyme			0.0404
CFB		peptidase			0.0404
TGIF1		transcription regulator			0.0404
GDF15		growth factor			0.0404
CHEK2		kinase			0.0404
GPI		enzyme			0.0404
STIM1		ion channel			0.0404
S1PR2		g-protein coupled receptor			0.0404
CXCR3		g-protein coupled receptor			0.0404
AQP1		transporter			0.0404
101.10 peptide		chemical reagent			0.0404
cyclopiazonic acid		chemical - endogenous non-mammalian			0.0404
D609		chemical reagent			0.0404
helenalin		chemical - endogenous non-mammalian			0.0404
tetrandrine		chemical drug			0.0404
PP1		chemical - kinase inhibitor			0.0408
NSD2		enzyme			0.0408
LRP6		transmembrane receptor			0.0408
SERPINE2		other			0.0408
temozolomide		chemical drug			0.0408
memantine		chemical drug			0.0408
FGF1		growth factor		0.218	0.0412
fulvestrant		chemical drug		-1.47	0.0414
GPD1	1.296	enzyme			0.0416
FOXL2		transcription regulator		1.98	0.0421
IKBKE		kinase			0.0421
PPARGC1A		transcription regulator		1.601	0.0423
Esrra		transcription regulator			0.0432
HDL		complex			0.0435
TFAP4		transcription regulator			0.0435
MEOX2		transcription regulator			0.0435
paricalcitol		chemical drug			0.0435
VDR		transcription regulator		-0.156	0.0439
medroxyprogesterone acetate		chemical drug		0.4	0.0439
miR-122-5p (miRNAs w/seed GGAGUGU)		mature microrna		-1.954	0.0442
caffeine		chemical drug		0.796	0.0442
JUND		transcription regulator			0.0442
TBX5		transcription regulator			0.0442
CD3E		transmembrane receptor			0.0442
TFAP2A		transcription regulator			0.0448
SLC25A13		transporter			0.0448
Hdac		group		-1.725	0.045
SLC9A3R1	1.378	other			0.0452
IRAK3	2.17	kinase			0.0452
Creb		group		1.016	0.0452
cryptotanshinone		chemical drug			0.0452
3M-002		chemical reagent			0.0452
fontolizumab		biologic drug			0.0452
SMYD3		enzyme			0.0452
FKBP4		enzyme			0.0452
LBP		transporter			0.0452
LAMA5		other			0.0452
LCP2		other			0.0452
TNK1		kinase			0.0452
DNAJB6		transcription regulator			0.0452
TEK		kinase			0.0452
ATR		kinase			0.0452
CDK8		kinase			0.0452
CBFA2T3		transcription regulator			0.0452
MUC4		other			0.0452
IL19		cytokine			0.0452
indirubin		chemical drug			0.0452
nimesulide		chemical drug			0.0452
decursin		chemical - endogenous non-mammalian			0.0452
isoliquiritigenin		chemical - endogenous non-mammalian			0.0452
magnolol		chemical - endogenous non-mammalian			0.0452
piperine		chemical drug			0.0452
2-arachidonoylglycerol		chemical - endogenous mammalian			0.0452
RELB		transcription regulator		0.581	0.0462
HIPK2		kinase			0.0462
WWTR1		transcription regulator			0.0464
EIF3E		other			0.0464
Hbb-b2		other			0.0464
SET		phosphatase			0.0464
eflornithine		chemical drug			0.0464
SOD2		enzyme			0.0465
SNCA		enzyme		0.728	0.0476
Pdgf (complex)		complex		1.496	0.0482
NLRP3		other		1.628	0.0484
CTLA4		transmembrane receptor	Inhibited	-2	0.0484
mono-(2-ethylhexyl)phthalate		chemical toxicant	Activated	2.611	0.0489
T3-TR-RXR		complex			0.0493
SMAD1		transcription regulator			0.0493
KCNK9		ion channel			0.0493
PAX5		transcription regulator			0.0493
TCF7		transcription regulator			0.0493
fasudil		chemical drug			0.0493
HTT		transcription regulator	Activated	2	0.0494
ADORA2A		g-protein coupled receptor		-1.664	0.0497
FOSL1		transcription regulator		1.944	0.0551
ascorbic acid		chemical - endogenous mammalian		1.869	0.0701
DICER1		enzyme	Inhibited	-2.219	0.108
CCND1		transcription regulator	Activated	2.236	0.361

## Sheet: Clus2 hubness vs IPA regulators
Suppl. Table 4: Cluster 2 hubness vs. IPA regulators
Gene Symbol	(Hubiness) Connections with other nodes	UPSTREAM Regulator?		Highly interconnected nodes in Cluster 2 also identify as upstream regulators
TNFRSF1A	246
GRAMD1A	208			UPSTREAM Regulator, gene was determined to be an upstream regulator using Pathway Analysis in Ingenuity, and is observed in "Cluster 2 IPA upstream regs"
PGS1	207
AFF1	199	YES
IL17RA	196
STAT6	195	YES
PLCG2	194
RUNX1	194	YES
RPAIN	193
SOCS3	191	YES
SH3BP2	188	YES
BCL3	187	YES
TNFRSF1B	186
RXRA	182
ITGB2	181
MAP3K3	176
SLC35E1	175
NRP2	174
PITPNA	172
ALOX5AP	169
SBF1	169
Fmnl1	166
SNX18	166
BCL6	165	YES
NOTCH1	162	YES
ELF4	156
PLK3	156
WDFY3	155
ATP6V0D1	154
SIPA1	154
HEATR1	151
SYK	151	YES
CDK20	149
INPP5D	148
PRKCD	148	YES
MYBBP1A	147
PKN1	147
Otud5	145
SLC36A1	145
MTA2	141
SSH2	141
DCAF12	140
RNPEPL1	140
FERMT3	139
HMGXB3	138
C5AR1	137
UPF1	137
HEATR5A	136
MYD88	136
PHRF1	136
SH2B3	135
ALPK1	133
GUSB	133
VAV1	133
KLF3	132
MGAT5	131
POLDIP3	131
RPL12	130
NUP188	129
PGD	129
ARHGEF2	128
PLOD1	128
RASA3	126
PTPRJ	125
HMHA1	124
RREB1	124
RIN3	123
DOK3	121	YES
DPF2	121
LRRK1	120
PTPN1	120
RASSF2	119
Mir721	118
IRF5	117
THEMIS2	117
ADAR	116
NDST2	116
RPS17	116
TBC1D10B	116
ZDHHC7	116
SECISBP2	115
MON2	114
PACS2	113
PPP1R3D	113
LIFR	112
NAPA	112
SPINT1	111
TPCN2	111
MFSD5	110
MYO9B	110
GPR146	108
NOC2L	108
ZCCHC2	108
FAM217B	107
TBC1D22A	107
DUS3L	106
MYC	106
CPSF1	105
DPP9	105
DUSP1	105
HLX	105
PIK3CD	105
CSNK1D	104
TOB2	104
ARHGDIA	103
PADI2	103
SRSF4	103
DHX8	102
IKBKB	102	YES
ZSWIM4	102
ANKRD13A	101
IRF2BP2	101
LIPE	101	YES
PLAGL2	100
AP1B1	99
IRAK4	99	YES
PRKCB	99	YES
ARHGAP39	98
JAK3	98
SMG9	98
FES	97
KLHL18	97
ADPGK	96
AKNA	96
NEU1	96
TAOK3	96
ATP8A1	95
USP4	95
TMEM106A	94
GTPBP2	93
SLC15A4	92
TBRG4	92
UCP2	92
AMPD3	91
PUM1	91
PXN	91
SH3BP1	91
DNM2	90
FOXK1	90
TCF7L2	90
TRRAP	90
ARHGEF1	89
CSRNP1	89
STRN4	89
EIF4H	88
MAU2	88
SLCO4A1	88
CDC42SE1	87
NEDD4L	87
CARM1	86
STAT5B	86	YES
CDK9	85	YES
DDX21	85
ELAVL1	84	YES
ELMO2	84
FNDC3B	84
INPP4A	84
MAPK14	84	YES
MED12	84
NCF2	84
ST14	84
KHSRP	83
SMYD5	83
MYO1C	81
NEURL4	81
PAG1	81
PIK3AP1	81
STAB1	81
PTBP1	80
SF3B3	80
LTBR	79
PIEZO1	79
SLC13A3	79
MED13L	78
NFATC1	78
P4HB	78
GON4L	77
LRP5	77
MRPS18B	77
CASC3	76
PLEKHM1	76
ADRBK1	75
LFNG	75
PLD2	75
REEP4	75
SIPA1L2	75
TRIM28	75
B4GALT3	73
DDX54	73
DPM2	73
RASSF5	73
TATDN2	73
TRPV2	73
UBR4	72
XBP1	72
AP3B1	71	YES
DUSP6	71
GGA3	71
FOS	70
Mcts2	70
Mir5099	70
CARD9	69
MARK2	69
MLXIP	69	YES
PIK3R6	69
SUN2	68
CCDC134	67
DHDDS	67
FLII	67
KAT7	67
TRPC4AP	67
PELP1	66	YES
SENP3	66
SPRY1	66
TLE3	66
TOR2A	66	YES
ARRDC4	65
MIDN	65
MVB12B	65
AP5B1	64
FIZ1	64
N4BP1	64
DCLRE1C	63
AP3D1	62
NFATC2	62
SPHK2	62
Zfp740	62
DIEXF	61
UBE2G2	61
CCT2	60
CDK2AP2	60
MKNK1	60	YES
TARS2	60
RABL6	59
STK40	59
VRK3	59
DHX16	58
LEMD2	58
CAMKK1	57
MLPH	57
R3HDM4	57
TFIP11	57
Mir1964	56
NSUN5	56
LPIN2	55
NRROS	55
CHERP	54
JADE2	54
STK11	54
SHC1	53
TRIB1	53
CLK3	51
LYPLA2	51
ARFRP1	50	YES
CMKLR1	50
EHMT2	50
RFX1	50
CAMTA2	49
FAM110A	49
TRAFD1	49
ARHGAP30	48
IL10RA	48
AI506816	47
FAM134C	47
HTT	47	YES
PIK3R1	47	YES
ZNRF1	47
FKBP5	46
SEC24C	46
SLC43A1	46
WNK1	46
INO80E	45
RNF145	45
TNPO2	45
ATG4D	44
CIC	44
JDP2	44
SPNS2	44
DEPDC5	43
DUS1L	43
AGO2	42
CITED2	42
Ehbp1l1	42
YRDC	42
ACTR1A	41
IRF2BPL	41
PUS7L	41
ABTB1	40
CSF2RA	40	YES
DXO	40
FZR1	40
PPM1H	40
TYSND1	40
KLF2	39
PRPSAP1	39
TRAF2	39
TRMT61A	39
PTEN	38	YES
RXRB	38
SLC27A4	38
TAF10	38
ARRB2	37
BRAT1	37
IER2	37
PCID2	37
PPP1R21	37
RAB43	37
BANP	36
FBLIM1	36
KLF13	36
ZFPL1	36
RAB35	35
SDCCAG3	35
SLC12A6	35
ARID1B	34
FBXO42	34
GPATCH3	34
MAPK8IP3	34
Rrbp1	34
CRAMP1L	33
MAST3	33
SH3PXD2A	33
SYVN1	33
TSC22D4	33
ARPC1B	32
EFHD2	32
NT5C	32
YWHAG	32
E230001N04Rik	30
SETD1A	30
EPS15L1	29
NUP133	28
PER1	27
UCKL1	27
DUSP11	25
HERPUD1	25
NDST1	25
POLG	25
TSC22D3	25
RIN2	24
D730005E14Rik	23
MTR	23
YPEL3	23
GPT2	22
NARFL	22
ABCF1	21
HHAT	21
RNF19B	21
CAMKK2	20
OSTF1	20
CCDC84	19
CCND3	19
MTF1	18
BAG3	17
HINFP	17
Mir5123	17
VGLL4	17
ZFP36L1	17
CABLES2	16
ZMYM6	16
NHLRC2	14
RNF38	14
FAM168A	13
PPP2R5B	13
ANAPC16	12
TAGAP	12
E2F4	11
TMCC3	11
ADRB1	10
DHX9	10
FHL3	10
LYVE1	10
NLRX1	10
Ppp1cc	10
NOTCH4	9
IRF2	8
RNF25	8
GMPPB	7
EED	6
PIGO	6
DTX2	5
PPP1R3B	4
SERPINE1	4
POLR3D	3
HMGCL	2
BSDC1	1
MICALL1	1

## Sheet: Cluster 2 IPA upstream regs
Suppl. Table 4: Cluster 2 IPA upstream regulators
Upstream Regulator	Expr Fold Change	Molecule Type	Predicted Activation State	Activation z-score	p-value of overlap
TCR		complex		1.166	6.31e-09
FAS		transmembrane receptor		0.784	2.14e-07
PTEN	0.268	phosphatase	Inhibited	-2.035	3.87e-07
U0126		chemical - kinase inhibitor	Inhibited	-3.359	4.05e-07
camptothecin		chemical drug		-0.508	5.03e-07
NR3C1		ligand-dependent nuclear receptor		1.437	1.29e-06
CSF1		cytokine	Activated	2.539	1.63e-06
R59949		chemical - kinase inhibitor		-1.982	3.19e-06
ID2		transcription regulator		0.816	4.12e-06
ID3		transcription regulator		0.64	5.91e-06
butyric acid		chemical - endogenous mammalian		1.248	1.1e-05
genistein		chemical drug		1.617	1.24e-05
EBF1		transcription regulator	Activated	2.621	2.14e-05
phorbol myristate acetate		chemical drug	Activated	2.744	2.33e-05
TGFB1		growth factor	Activated	4.004	2.73e-05
IL2		cytokine	Activated	3.677	2.84e-05
lipopolysaccharide		chemical drug	Activated	4.736	3.13e-05
CSF3		cytokine		1.653	3.27e-05
CD3E		transmembrane receptor			4.44e-05
simvastatin		chemical drug		-1.187	4.61e-05
PI3K (complex)		complex	Activated	3.257	5.05e-05
IL10		cytokine		1.042	5.33e-05
dexamethasone		chemical drug		1.119	6.16e-05
MKNK1	0.342	kinase	Activated	3.162	6.4e-05
IL3		cytokine		1.181	6.76e-05
CD40		transmembrane receptor		-0.132	7.13e-05
IL2RG		transmembrane receptor		0	7.44e-05
IL4		cytokine	Activated	3.593	8.01e-05
conjugated linoleic acid		chemical drug		-0.625	9.69e-05
HIVEP2		transcription regulator			9.88e-05
NKX3-1		transcription regulator			0.000111
SATB1		transcription regulator		-1.268	0.000117
miR-125b-5p (and other miRNAs w/seed CCCUGAG)		mature microrna	Inhibited	-2.95	0.000125
Immunoglobulin		complex		-0.607	0.000127
aldosterone		chemical - endogenous mammalian	Activated	3.082	0.000143
TNF		cytokine	Activated	2.367	0.000145
CSF2		cytokine	Activated	2.097	0.000186
TP63		transcription regulator		0.302	0.00019
erlotinib		chemical drug	Activated	2.646	0.000202
5-hydroxytryptamine		chemical - endogenous mammalian	Activated	2.579	0.000202
GFI1		transcription regulator	Inhibited	-2.449	0.000207
STAT6	0.354	transcription regulator	Activated	2.213	0.000239
PRDM5		transcription regulator			0.000265
Raf		group			0.000281
thyroid hormone		chemical - endogenous mammalian		-0.557	0.000354
lysophosphatidic acid		chemical - other		1.448	0.000408
ginsenoside Rh2		chemical - endogenous non-mammalian			0.000472
MSK1/2		group			0.000472
OMG		g-protein coupled receptor			0.000472
HSPH1		other			0.000472
HOXA3		transcription regulator		-0.6	0.000515
TLR3		transmembrane receptor	Activated	2.646	0.00052
CYSLTR1		g-protein coupled receptor			0.000527
aplidine		biologic drug			0.000527
SEL1L		other			0.000529
NRG1		growth factor	Activated	2.187	0.000544
androgen		chemical drug		0.152	0.00059
trovafloxacin		chemical drug		1.89	0.000617
thapsigargin		chemical toxicant	Activated	3.056	0.000623
APOE		transporter	Inhibited	-2.415	0.000714
SPI1		transcription regulator		0.304	0.000719
KLF5		transcription regulator		1.151	0.000721
triamcinolone acetonide		chemical drug		-1.278	0.000754
PLCG1		enzyme			0.000778
dexmedetomidine		chemical drug			0.000778
glucocorticoid		chemical drug		0.802	0.00078
mir-146		microrna		-1.231	0.000785
forskolin		chemical toxicant	Activated	2.121	0.000872
PRKCB	0.344	kinase		0.559	0.000891
mir-24		microrna		-1.461	0.0009
LDL		complex	Activated	2.569	0.000967
docosahexaenoic acid		chemical drug		-0.588	0.000987
hyaluronic acid		chemical - endogenous mammalian		1.937	0.00109
Integrin		complex			0.00109
Shc		group			0.00109
ST3-Hel2A-2		chemical reagent			0.00109
IL2RB		transmembrane receptor			0.00109
RUNX1		transcription regulator	Activated	2.63	0.0011
herbimycin		chemical - kinase inhibitor	Inhibited	-2.219	0.00117
NFKB1		transcription regulator	Activated	2.959	0.00119
TOR2A	0.31	other			0.0014
cetylpyridinium		chemical drug			0.0014
CSNK1E		kinase			0.0014
ELL		transcription regulator			0.0014
FLOT2		other			0.0014
STRAP		other			0.0014
SH2B2		other			0.0014
SPAG9		other			0.0014
AKAP13		other			0.0014
TP53		transcription regulator		1.894	0.00141
SH3KBP1		other			0.00148
LNX2		other			0.00148
OSTM1		other			0.00148
dalfampridine		chemical drug	Activated	2.236	0.00149
miR-27a-3p (and other miRNAs w/seed UCACAGU)		mature microrna	Inhibited	-2.201	0.00149
H89		chemical - kinase inhibitor		-1.806	0.00165
PD 123319		chemical drug			0.00166
IFNG		cytokine	Activated	3.321	0.0017
TSH		complex		1.346	0.00174
MEF2D		transcription regulator			0.00174
tretinoin		chemical - endogenous mammalian	Activated	2.876	0.00179
deferoxamine		chemical drug	Activated	2.094	0.00191
crocidolite asbestos		chemical toxicant		1.972	0.00194
prazosin		chemical drug			0.00194
Cd2+		chemical toxicant			0.00194
PP2/AG1879 tyrosine kinase inhibitor		chemical - kinase inhibitor		-0.963	0.00224
miR-221-3p (and other miRNAs w/seed GCUACAU)		mature microrna		-1.956	0.00225
NGF		growth factor		1.576	0.00255
PDGF BB		complex	Activated	3.71	0.00256
THPO		cytokine		1.963	0.00257
BCL3		transcription regulator	Activated	2.185	0.0026
GNAQ		enzyme			0.0026
CD40LG		cytokine	Activated	2.13	0.00261
GNA12		enzyme	Activated	2.236	0.00264
1-methyl-2-pyrrolidinone		chemical drug			0.00275
BUD23		enzyme			0.00275
miR-127-3p (miRNAs w/seed CGGAUCC)		mature microrna			0.00275
ACP1		phosphatase			0.00275
MYH9		enzyme			0.00275
carboxyamido-triazole		chemical drug			0.00275
hoechst 33342		chemical reagent			0.00275
glabridin		chemical - endogenous non-mammalian			0.00275
Mek		group		1.554	0.0028
IL1B		cytokine	Activated	2.324	0.00288
BCL6	0.901	transcription regulator		-0.496	0.00291
Akt		group		1.096	0.00295
ATP		chemical - endogenous mammalian	Activated	2.568	0.00306
diacylglycerol		chemical - endogenous mammalian			0.00311
bicuculline		chemical - endogenous non-mammalian	Activated	2.219	0.00313
IL6ST		transmembrane receptor	Activated	2.2	0.00313
prednisolone		chemical drug		0.137	0.00314
phenylephrine		chemical drug		1.507	0.00344
EPO		cytokine	Activated	2.074	0.0035
Ins1		other	Activated	2.249	0.00352
Il3		cytokine		0.267	0.00358
SFTPA1		transporter		-1.408	0.00358
Srebp		group			0.00382
PLC		group			0.00382
ZBTB33		other			0.00382
SP2		transcription regulator			0.00382
ZEB2		transcription regulator			0.00386
RGS10		other			0.00412
GnRH-A		chemical reagent		1.744	0.00414
LY294002		chemical - kinase inhibitor	Inhibited	-2.841	0.00419
phorbol 12,13-dibutyrate		chemical - endogenous non-mammalian		0.117	0.00436
PRDM1		transcription regulator		-1.273	0.00447
MAPK14	0.249	kinase		1.851	0.00448
DGCR8		enzyme		-0.555	0.0045
MNK1/2		group			0.00452
ZMIZ1		other			0.00452
KMT5B		enzyme			0.00452
miR-139-5p (miRNAs w/seed CUACAGU)		mature microrna			0.00452
TRIM33		transcription regulator			0.00452
N-lauroyl-L-phenylalanine		chemical reagent			0.00452
YY2		other			0.00452
RAB4A		enzyme			0.00452
6,7-dinitroquinoxaline-2,3-dione		chemical reagent			0.00452
vasoactive intestinal peptide		biologic drug			0.00463
IL2RA		transmembrane receptor			0.00463
curdlan		chemical - endogenous non-mammalian			0.00463
PIK3R1	0.355	kinase		1.698	0.00476
cisplatin		chemical drug		0.743	0.00483
4-hydroxynonenal		chemical toxicant		0.246	0.0049
FBXW7		transcription regulator		-0.988	0.0049
ACVRL1		kinase			0.0049
CSHL1		growth factor		0.671	0.0049
CAV1		transmembrane receptor	Activated	2.219	0.00522
EDN1		cytokine	Activated	2.617	0.00526
PTP4A3		phosphatase			0.00553
miR-486-5p (and other miRNAs w/seed CCUGUAC)		mature microrna			0.00553
mir-486		microrna			0.00553
ADRB3		g-protein coupled receptor			0.00553
GFI1B		transcription regulator			0.00553
RPS6KA5		kinase			0.00553
C5		other			0.00553
thiazolidinedione		chemical drug			0.00553
PGF		growth factor			0.0061
5-N-ethylcarboxamido adenosine		chemical reagent		-0.378	0.00618
HDAC5		transcription regulator		-1.091	0.00626
SCD		enzyme		-1.432	0.00626
Mt2		other			0.00654
Sch-23390		chemical drug			0.00654
AFF1	0.705	transcription regulator	Activated	2.141	0.00668
AKIRIN2		other			0.00668
PHLPP2		enzyme			0.00668
Msx3		transcription regulator			0.00668
STRA6		other			0.00668
miR-219a-5p (and other miRNAs w/seed GAUUGUC)		mature microrna			0.00668
NUP107		transporter			0.00668
diazepam		chemical drug			0.00668
saquinavir		chemical drug			0.00668
ingenol mebutate		chemical drug			0.00668
phytanic acid		chemical - endogenous mammalian			0.00668
cordycepin		chemical drug			0.00668
TNFSF11		cytokine	Activated	2.489	0.0069
IL15		cytokine		1.863	0.00715
HRAS		enzyme		0.927	0.00721
SOCS3	0.731	other	Activated	2.425	0.00725
romidepsin		biologic drug			0.0073
KITLG		growth factor		1.48	0.00734
arachidonic acid		chemical - endogenous mammalian	Activated	2.297	0.00746
okadaic acid		chemical toxicant		0.379	0.00746
ADIPOQ		other		-0.412	0.00759
IRF4		transcription regulator		-1.044	0.00759
Interferon alpha		group		1.794	0.00759
piceatannol		chemical - endogenous non-mammalian			0.00764
RELA		transcription regulator	Activated	2.631	0.00779
ZMPSTE24		peptidase		0.277	0.00787
ionomycin		chemical reagent	Activated	2.947	0.00811
IGF2		growth factor			0.00811
metribolone		chemical reagent		1.283	0.00824
potassium chloride		chemical drug			0.0084
PRL		cytokine		0.906	0.00857
isobutylmethylxanthine		chemical toxicant		0.063	0.00866
STAT5B	0.362	transcription regulator		0.788	0.00876
HGF		growth factor	Activated	3.517	0.00876
CDKN2A		transcription regulator		1.056	0.00881
ETS		group			0.00884
maslinic acid		chemical - endogenous non-mammalian			0.0089
alvocidib		chemical drug	Inhibited	-2	0.00908
FYN		kinase			0.00908
L-cysteine		chemical - endogenous mammalian			0.00922
ZNF382		transcription regulator			0.00922
CCL1		cytokine			0.00922
RAX		transcription regulator			0.00922
RAB1A		enzyme			0.00922
AQP7		transporter			0.00922
MS4A1		other			0.00922
HDAC3		transcription regulator			0.00943
RBPJ		transcription regulator		-0.82	0.00984
quinolinic acid		chemical - endogenous mammalian		1.326	0.00994
Collagen(s)		complex			0.00994
STAT5a/b		group		0.555	0.00997
mir-122		microrna	Inhibited	-2.438	0.00997
ADCY		group			0.0102
GRP		growth factor			0.0102
NCL		other			0.0102
FOXC1		transcription regulator			0.0102
ZBTB7A		transcription regulator			0.0102
BAG1		other			0.0102
Mt1		other			0.0102
curcumin		chemical drug	Inhibited	-2.242	0.0104
F3		transmembrane receptor	Activated	2.236	0.0104
1-methyl-4-phenyl-1,2,3,6-tetrahydropyridine		chemical toxicant	Activated	2.219	0.0104
EBI3		cytokine		0.063	0.0109
adenosine		chemical - endogenous mammalian			0.0109
hydrogen peroxide		chemical - endogenous mammalian	Activated	2.151	0.0111
ETS2		transcription regulator	Activated	2.213	0.0111
NRG2		growth factor			0.0111
miR-124-3p (and other miRNAs w/seed AAGGCAC)		mature microrna	Inhibited	-3.288	0.0111
IL5		cytokine	Activated	2.243	0.0112
PGR		ligand-dependent nuclear receptor	Activated	3.112	0.0115
IPMK		kinase			0.0116
MTA3		enzyme			0.0116
PTGER4		g-protein coupled receptor		-0.788	0.0116
2-amino-5-phosphonovaleric acid		chemical - other		-0.841	0.0116
SOD2		enzyme			0.0117
JUNB		transcription regulator		1.387	0.0118
pioglitazone		chemical drug		-0.707	0.0121
sphingosylphosphocholine		chemical - endogenous non-mammalian			0.0121
HTR7		g-protein coupled receptor			0.0121
AFF4		transcription regulator			0.0121
PDE4B		enzyme			0.0121
ATF7		transcription regulator			0.0121
CRTC1		transcription regulator			0.0121
MPL		transmembrane receptor			0.0121
DBH		enzyme			0.0121
oleoylethanolamide		chemical - endogenous mammalian			0.0121
STAT5A		transcription regulator		0	0.0121
CD28		transmembrane receptor		-1.821	0.0122
TCL1A		transcription regulator			0.0124
KIT		transmembrane receptor			0.0124
CREM		transcription regulator		0.67	0.0125
LYN		kinase			0.0127
PTH		other	Activated	2.55	0.013
dexamethasone phosphate		chemical drug			0.0131
p70 S6k		group			0.0131
HAND1		transcription regulator			0.0131
IRAK4	0.502	kinase			0.0135
CCL5		cytokine	Activated	2.2	0.0135
methamphetamine		chemical drug	Activated	2.18	0.0135
TLR9		transmembrane receptor		1.961	0.0136
PI3K (family)		group		0.861	0.0137
PELP1	0.298	other			0.0139
HIF1A		transcription regulator		0.898	0.0139
Gm-csf		group		1.969	0.0139
fluocinolone acetonide		chemical drug		-1	0.0139
CBL		transcription regulator			0.0139
dimethyl sulfoxide		chemical drug		1.567	0.014
ADORA2A		g-protein coupled receptor		0.2	0.014
ethanol		chemical - endogenous mammalian		1.592	0.0143
KCNE3		ion channel			0.0143
ELAVL1	0.245	other			0.0144
NUPR1		transcription regulator		0.943	0.0147
dibutyl phthalate		chemical toxicant			0.0147
Smad		complex			0.0147
ELF1		transcription regulator			0.0147
miR-24-3p (and other miRNAs w/seed GGCUCAG)		mature microrna			0.0147
SPRY2		other			0.0147
PLAT		peptidase			0.0147
amino acids		chemical - endogenous mammalian			0.0147
tacrolimus		chemical drug		-0.788	0.0151
RETN		other		1.963	0.0151
8-chlorophenylthio-adenosine 3',5'-cyclic monophosphate		chemical - kinase inhibitor		-0.169	0.0151
JUN		transcription regulator	Activated	2.101	0.0153
AP3B1	0.175	transporter			0.0154
desoxycorticosterone		chemical - endogenous mammalian			0.0154
MSGN1		transcription regulator			0.0154
4-nonylphenol		chemical toxicant			0.0154
Ck2		complex			0.0154
MEMO1		other			0.0154
DCLK1		kinase			0.0154
mir-101		microrna			0.0154
RPS6KA4		kinase			0.0154
CXCL13		cytokine			0.0154
premarin		chemical drug			0.0154
clonidine		chemical drug			0.0154
poly rI:rC-RNA		biologic drug	Activated	2.904	0.0159
TGFB2		growth factor		1.264	0.0159
IKBKG		kinase		1.782	0.016
fingolimod		chemical drug		1.091	0.0163
enalapril		chemical drug		1	0.0163
SMAD5		transcription regulator			0.0165
bryostatin 1		chemical drug			0.0165
LIPE	0.349	enzyme			0.0166
tunicamycin		chemical - endogenous non-mammalian		1.381	0.0172
TGFB3		growth factor		1.488	0.0175
lithium chloride		chemical drug		-0.2	0.0175
carbonyl cyanide m-chlorophenyl hydrazone		chemical toxicant		1	0.0175
beta-estradiol		chemical - endogenous mammalian		0.609	0.0177
Jnk		group		1.658	0.0178
FN1		enzyme		0.813	0.0178
IgG		complex		-0.734	0.0182
CDH11		other			0.0183
mir-132		microrna			0.0183
mir-193		microrna			0.0183
SELPLG		other			0.0183
MET		kinase	Activated	2.373	0.0183
AGT		growth factor	Activated	2.249	0.0184
IL7		cytokine		0.573	0.0188
FOXC2		transcription regulator	Activated	2	0.0188
di(2-ethylhexyl) phthalate		chemical toxicant		1.982	0.0188
EGF		growth factor	Activated	3.618	0.0189
ADP		chemical - endogenous mammalian			0.0189
EPHB1		kinase			0.0189
salubrinal		chemical reagent			0.0189
G2535		chemical reagent			0.0189
AURKA		kinase			0.0189
CST3		other			0.0189
PDE3B		enzyme			0.0189
NPY1R		g-protein coupled receptor			0.0189
DRD1		g-protein coupled receptor			0.0189
TLE1		transcription regulator			0.0189
RB1CC1		other			0.0189
IL9R		transmembrane receptor			0.0189
IAPP		other			0.0189
RANBP9		other			0.0189
RPS6KA3		kinase			0.0189
HNRNPD		transcription regulator			0.0189
PNPT1		enzyme			0.0189
SPINT2		other			0.0189
ELK3		transcription regulator			0.0189
HSPA1A/HSPA1B		enzyme			0.0189
cantharidin		chemical drug			0.0189
clioquinol		chemical drug			0.0189
Notch		group			0.0191
IKBKB	0.329	kinase		1.999	0.0192
P38 MAPK		group	Activated	2.923	0.0195
E. coli B5 lipopolysaccharide		chemical - endogenous non-mammalian	Activated	2.736	0.0197
A23187		chemical reagent	Activated	2.393	0.0201
CDK9	0.325	kinase			0.0202
SYK	0.651	kinase		-1.581	0.0202
EPHB4		kinase		1.951	0.0202
SPP1		cytokine		0.647	0.0202
caspase		group			0.0203
ALOX5		enzyme			0.0203
HMGN1		transcription regulator			0.0203
miR-26a-5p (and other miRNAs w/seed UCAAGUA)		mature microrna			0.0203
acetovanillone		chemical drug			0.0203
phorbol 12,13-didecanoate		chemical toxicant			0.0203
CD3		complex	Inhibited	-2.482	0.0205
geldanamycin		chemical - endogenous non-mammalian	Inhibited	-2.646	0.0211
VEGFA		growth factor	Activated	3.001	0.0213
carbon monoxide		chemical - endogenous mammalian		-1.969	0.0216
JAK1		kinase			0.0216
ARFRP1	0.211	enzyme			0.0218
DOK3	0.837	other			0.0218
9-hydroxy-(S)-10,12-octadecadienoic acid		chemical - endogenous mammalian			0.0218
N(6)-methyl-2'-deoxyadenosine		chemical reagent			0.0218
L-glutamine		chemical - endogenous mammalian			0.0218
peptide YY 3-36		biologic drug			0.0218
G protein alpha		group			0.0218
Cofilin		group			0.0218
growth factor receptor		group			0.0218
rifamycin SV		chemical drug			0.0218
BI 2536		chemical drug			0.0218
Ahr-aryl hydrocarbon-RelA		complex			0.0218
tandospirone		chemical drug			0.0218
toyocamycin		chemical - endogenous non-mammalian			0.0218
GSK 189254		chemical drug			0.0218
pridopidine		chemical drug			0.0218
FBXO11		enzyme			0.0218
TMEM178A		other			0.0218
SRF-ELK1		complex			0.0218
GRSF1		other			0.0218
TMEM184A		other			0.0218
Ctf2		cytokine			0.0218
PIGG		enzyme			0.0218
exendin(9-39) amide		biologic drug			0.0218
TNRC6B		other			0.0218
USP36		peptidase			0.0218
FGF14		growth factor			0.0218
PTENP1		other			0.0218
PRELID1		other			0.0218
2700046G09Rik		other			0.0218
TCF4-CTNNŒ≤		complex			0.0218
MIP1		group			0.0218
vasopressins		biologic drug			0.0218
black cohosh extract		chemical drug			0.0218
mediator		complex			0.0218
GLIPR1		other			0.0218
NSMCE3		other			0.0218
EIF3I		translation regulator			0.0218
ARHGEF17		other			0.0218
GPIIB-IIIA		complex			0.0218
CAVIN1		transcription regulator			0.0218
PRCC		other			0.0218
NDUFV1		enzyme			0.0218
DYNLRB1		other			0.0218
UPF3B		transporter			0.0218
RBMS1		other			0.0218
HLTF		transcription regulator			0.0218
KIFAP3		other			0.0218
PPY		other			0.0218
CDC45		other			0.0218
miR-216a-5p (miRNAs w/seed AAUCUCA)		mature microrna			0.0218
EMILIN1		other			0.0218
TIMELESS		other			0.0218
GSTM5		enzyme			0.0218
CCT3		other			0.0218
RPL15		other			0.0218
Nisch		other			0.0218
PPM1L		phosphatase			0.0218
HUNK		kinase			0.0218
SLC1A2		transporter			0.0218
SCN7A		ion channel			0.0218
ANKS1A		other			0.0218
NME2		kinase			0.0218
LIMD1		transcription regulator			0.0218
LRRC17		other			0.0218
SUPT4H1		transcription regulator			0.0218
CCNT2		transcription regulator			0.0218
DYNC1H1		peptidase			0.0218
Sin3b		transcription regulator			0.0218
EPGN		growth factor			0.0218
TAX1BP3		transcription regulator			0.0218
RPA2		other			0.0218
PRDM2		transcription regulator			0.0218
STAM2		other			0.0218
RAB5B		enzyme			0.0218
GDF10		growth factor			0.0218
cytarabine/filgrastim/fludarabine phosphate		biologic drug			0.0218
KMT5A		enzyme			0.0218
P4HA1		enzyme			0.0218
ADM2		other			0.0218
EXOSC10		kinase			0.0218
PPP2R3A		phosphatase			0.0218
ZBTB14		transcription regulator			0.0218
RPS20		other			0.0218
SESN2		enzyme			0.0218
(4-(3-chlorophenyl)piperazin-1-yl)(2-ethoxyphenyl)methanone		chemical reagent			0.0218
RPL21		other			0.0218
nardostachys chinensis extract		chemical reagent			0.0218
MKC-3946		chemical reagent			0.0218
3,4-dideoxyglucosone-3-ene		chemical - endogenous mammalian			0.0218
astragalus saponin		chemical reagent			0.0218
guanfacine		chemical drug			0.0218
ondansetron		chemical drug			0.0218
2-amino-2-norbornanecarboxylic acid		chemical toxicant			0.0218
SU6657		chemical - kinase inhibitor			0.0218
flurothyl		chemical drug			0.0218
cicletanine		chemical drug			0.0218
selfotel		chemical drug			0.0218
oxotremorine		chemical drug			0.0218
(R)-5-(2-azetidnylmethoxy)-2-chloropyridine		chemical drug			0.0218
triazolam		chemical drug			0.0218
GYKI 52466		chemical drug			0.0218
ONO-8711		chemical drug			0.0218
Ac-DEVD-CHO		chemical reagent			0.0218
ibutamoren		chemical drug			0.0218
3-methoxyapigenin		chemical - endogenous non-mammalian			0.0218
cytisine		chemical drug			0.0218
LY 354740		chemical drug			0.0218
droxidopa		chemical drug			0.0218
S(-)-carbidopa		chemical drug			0.0218
sarcosine		chemical - endogenous mammalian			0.0218
oleic acid		chemical - endogenous mammalian	Activated	2.383	0.022
PRKCA		kinase		-0.057	0.022
TNFSF13		cytokine			0.0224
HSD11B1		enzyme			0.0224
CAMP		other		1.342	0.0225
SH3BP2	0.684	other			0.0228
CLEC1B		transmembrane receptor			0.0228
STAT1/3/5 dimer		complex			0.0228
GPNMB		enzyme			0.0228
CSK		kinase			0.0228
BMX		kinase			0.0228
SFN		other			0.0228
TGFBR3		kinase			0.0228
IKZF3		transcription regulator			0.0228
Ncoa6		transcription regulator			0.0228
baclofen		chemical drug			0.0228
trestolone		chemical drug			0.0228
entinostat		chemical drug		1.982	0.0231
diphenyleneiodonium		chemical reagent		-1.969	0.0231
NOTCH1	0.504	transcription regulator		0.461	0.0232
PD98059		chemical - kinase inhibitor	Inhibited	-2.089	0.0238
IL17A		cytokine	Activated	2.138	0.0242
ESR1		ligand-dependent nuclear receptor		-0.229	0.0243
Fgf		group			0.0246
PDPK1		kinase			0.0246
steroid		chemical - endogenous mammalian			0.0246
EFNA2		kinase		-1	0.0247
chromium		chemical drug	Inhibited	-2	0.0247
MAP3K1		kinase			0.0247
BCR (complex)		complex		1.118	0.025
Lh		complex	Activated	2.236	0.0251
paclitaxel		chemical drug			0.0255
corticosterone		chemical - endogenous mammalian		0.958	0.026
Ifn gamma		complex	Activated	2.185	0.0262
LGALS3		other		1.154	0.0262
ATF2		transcription regulator			0.0262
anisomycin		chemical - endogenous non-mammalian		1.936	0.0263
Fcer1		complex			0.0263
PDGFB		growth factor			0.0263
GSTP1		enzyme			0.0264
F7		peptidase			0.0269
CCNK		kinase			0.0269
epoprostenol		chemical - endogenous mammalian			0.027
cyclic GMP		chemical - endogenous mammalian			0.027
C1QA		peptidase			0.027
JUP		other			0.027
mir-515		microrna			0.027
mir-127		microrna			0.027
SKF-38393		chemical reagent			0.027
N,N-dimethylsphingosine		chemical reagent			0.027
palmitic acid		chemical - endogenous mammalian	Activated	2.747	0.0272
TLR2		transmembrane receptor		1.404	0.0273
KRAS		enzyme		0.239	0.0273
ERK1/2		group		1.968	0.0274
bucladesine		chemical toxicant		1.468	0.0279
glucagon		biologic drug	Activated	2	0.028
doxycycline		chemical drug		1.067	0.028
Ras		group		0.284	0.0283
Insulin		group	Activated	2.823	0.0291
IFRD1		other			0.0293
DACH1		transcription regulator			0.0293
3-deazaneplanocin		chemical drug		0.655	0.0297
Y 27632		chemical drug		-0.689	0.0297
FOXO1		transcription regulator	Activated	2.079	0.03
HTT	0.258	transcription regulator			0.0301
salmonella minnesota R595 lipopolysaccharides		chemical - endogenous non-mammalian	Activated	2.408	0.0306
STAT3		transcription regulator	Activated	2.326	0.0309
EP300		transcription regulator		0.243	0.0311
CREBBP		transcription regulator		1.287	0.0312
CSF2RA	0.618	transmembrane receptor			0.0314
N(6)-(3-iodobenzyl)-5'-N-methylcarboxamidoadenosine		chemical drug			0.0314
estrone		chemical - endogenous mammalian			0.0314
CSF2RB		transmembrane receptor			0.0314
ladostigil		chemical drug			0.0314
harmine		chemical - endogenous non-mammalian			0.0314
PPP1R1B		phosphatase			0.0314
GHRHR		g-protein coupled receptor			0.0314
CRY2		enzyme			0.0314
CRY1		enzyme			0.0314
silicon dioxide		chemical drug			0.0314
bisphenol A diglycidyl ether		chemical reagent			0.0314
salmeterol		chemical drug			0.0314
miR-21-5p (and other miRNAs w/seed AGCUUAU)		mature microrna		-1.944	0.0315
HES1		transcription regulator			0.0315
MTPN		transcription regulator	Activated	2.2	0.0317
PTPN6		phosphatase			0.0318
tempol		chemical drug			0.0318
cycloheximide		chemical reagent		1.305	0.033
E2F1		transcription regulator		1.081	0.0331
NR5A2		ligand-dependent nuclear receptor		1.964	0.0332
CTLA4		transmembrane receptor			0.0334
NFKB2		transcription regulator			0.0334
HMGA1		transcription regulator	Activated	2.639	0.0335
CREB1		transcription regulator	Activated	2.741	0.0335
FOSB	0.271	transcription regulator			0.0344
SETD2		enzyme			0.0344
SU6656		chemical toxicant			0.0344
NCOR1		transcription regulator			0.0347
L-dopa		chemical - endogenous mammalian		0.308	0.0347
GnRH analog		biologic drug		0.302	0.0347
FOXL2		transcription regulator		1.987	0.0353
trichloroethylene		chemical toxicant		-1	0.0353
benzene		chemical toxicant		-1	0.0353
TET2		enzyme	Activated	2.449	0.0356
CXCL12		cytokine		1.28	0.0357
PD173074		chemical reagent			0.0361
fluoride		chemical - endogenous mammalian			0.0361
GC-GCR dimer		complex			0.0361
FCGR2B		transmembrane receptor			0.0361
SLC18A3		transporter			0.0361
CGB3 (includes others)		other			0.0361
CDK5R1		kinase			0.0361
mir-221		microrna			0.0361
YWHAZ		enzyme			0.0361
PDGFRA		kinase			0.0361
CAPN3		peptidase			0.0361
HOXB4		transcription regulator			0.0361
NPFF		other			0.0361
GTF2I		transcription regulator			0.0361
RND3		enzyme			0.0361
RAPGEF3		other			0.0361
SOCS2		other			0.0361
methylphenidate		chemical drug			0.0361
fatty acid		chemical - endogenous mammalian		1.965	0.0362
COL18A1		other	Inhibited	-2.2	0.0362
Growth hormone		group	Activated	2.398	0.037
xanthohumol		chemical - endogenous non-mammalian			0.0372
APR-246		chemical drug			0.0372
JAG2		growth factor			0.0372
histone deacetylase		complex			0.0372
calphostin C		chemical - kinase inhibitor			0.0373
ERK		group		1.884	0.0377
daidzein		chemical drug		0.447	0.0378
IL12 (complex)		complex	Activated	2.6	0.0379
TGFBR2		kinase		0.492	0.0379
progesterone		chemical - endogenous mammalian		1.681	0.0379
benzyloxycarbonyl-Leu-Leu-Leu aldehyde		chemical - protease inhibitor	Activated	2.114	0.0388
SB203580		chemical - kinase inhibitor	Inhibited	-2.444	0.0393
IL21		cytokine	Activated	2.567	0.0394
Pdgf (complex)		complex		1.549	0.0395
EGR3		transcription regulator			0.04
lactacystin		chemical - protease inhibitor	Activated	2.804	0.04
GRK2	0.358	kinase			0.0411
calcipotriene		chemical drug			0.0411
prostaglandin E1		chemical - endogenous mammalian			0.0411
Endothelin		group			0.0411
PNN		other			0.0411
LOX		enzyme			0.0411
isoprenaline		chemical drug			0.0411
Go6983		chemical - kinase inhibitor			0.0411
7-nitroindazole		chemical reagent			0.0411
nimodipine		chemical drug			0.0411
lycopene		chemical drug			0.0411
pilocarpine		chemical drug			0.0411
losartan potassium		chemical drug		-1.452	0.0412
mir-155		microrna		-1.722	0.0412
Calcineurin protein(s)		complex			0.0414
TP73		transcription regulator		1.667	0.0418
Hdac		group		-1.115	0.0419
AKT1		kinase		1.91	0.0424
MLXIP	0.937	other			0.043
GNAS		enzyme			0.043
ENG		transmembrane receptor			0.043
propranolol		chemical drug			0.043
Rp-8-Br-cGMPS		chemical - kinase inhibitor			0.043
1alpha,25-dihydroxy-previtamin D3		chemical reagent			0.043
ZK 230211		chemical drug			0.043
Neurotrophin		group			0.043
PLC gamma		group			0.043
PLA2		group			0.043
Stat1-Stat3		complex			0.043
Esr1-Estrogen-Sp1		complex			0.043
Rbp		group			0.043
NPS		other			0.043
SFTPA2		other			0.043
RBMS3		other			0.043
GPR65		g-protein coupled receptor			0.043
FBXO25		enzyme			0.043
CLCF1		cytokine			0.043
RPRD1B		other			0.043
ENTPD2		enzyme			0.043
MTCH2		other			0.043
ZNF300		other			0.043
L3MBTL1		other			0.043
SPINK7		other			0.043
CNOT6L		enzyme			0.043
BCAS3		other			0.043
CTTNBP2		other			0.043
GNPTAB		enzyme			0.043
ZNF366		transcription regulator			0.043
CTNNŒ≤-LEF1		complex			0.043
Gm-Csf Receptor		complex			0.043
RSPO1		other			0.043
CBP-ICSBP-IRF-1-PU.1		complex			0.043
EIF4F		complex			0.043
dinaciclib		chemical drug			0.043
neuropeptide Y		biologic drug			0.043
INTERLEUKIN		group			0.043
Gap		group			0.043
NOSIP		other			0.043
dibromoacetic acid		chemical toxicant			0.043
PRKG2		kinase			0.043
GPC3		other			0.043
MAPK8IP2		other			0.043
CSDE1		enzyme			0.043
GH2		other			0.043
PTPA		phosphatase			0.043
AMD1		enzyme			0.043
NMB		other			0.043
CNBP		transcription regulator			0.043
ACPP		phosphatase			0.043
STAM		other			0.043
NFATC2IP		other			0.043
miR-892b (miRNAs w/seed ACUGGCU)		mature microrna			0.043
miR-185-3p (and other miRNAs w/seed GGGGCUG)		mature microrna			0.043
mir-28		microrna			0.043
miR-483-5p (miRNAs w/seed AGACGGG)		mature microrna			0.043
mir-483		microrna			0.043
mir-184		microrna			0.043
mir-383		microrna			0.043
CENPX		other			0.043
ASS1		enzyme			0.043
LIMK1		kinase			0.043
UTS2		other			0.043
CALM1 (includes others)		other			0.043
REG3A		enzyme			0.043
SYNJ2BP		other			0.043
SCN1B		ion channel			0.043
GPR34		g-protein coupled receptor			0.043
ARHGEF28		other			0.043
MED26		transcription regulator			0.043
GAD1		enzyme			0.043
ABI1		other			0.043
RGS3		other			0.043
POU4F3		transcription regulator			0.043
GABRG2		ion channel			0.043
ING2		transcription regulator			0.043
WASHC1		other			0.043
PTPRT		phosphatase			0.043
GPS1		other			0.043
RAMP3		transporter			0.043
GGA2		transporter			0.043
TH		enzyme			0.043
STAMBP		enzyme			0.043
GRAP		other			0.043
COX6A2		enzyme			0.043
ARHGEF11		other			0.043
IPO9		transporter			0.043
UBE2V1		transcription regulator			0.043
PPP2R5A		phosphatase			0.043
FAM103A1		other			0.043
Bhlhe41		transcription regulator			0.043
Usp17la (includes others)		peptidase			0.043
Gcg		other			0.043
Hspa1b		other			0.043
HIST1H1A		other			0.043
ILF2		transcription regulator			0.043
RPL5		other			0.043
ZFYVE16		transporter			0.043
1-(3-chlorophenyl)piperazine		chemical drug			0.043
buformin		chemical drug			0.043
3-iodobenzylguanidine		chemical drug			0.043
NPC 15437		chemical - kinase inhibitor			0.043
phenoxyacetic acid		chemical reagent			0.043
BAY 61-3606		chemical - kinase inhibitor			0.043
palytoxin		chemical toxicant			0.043
rilmenidine		chemical drug			0.043
nitrous oxide		chemical drug			0.043
phenformin		chemical drug			0.043
filipin		chemical - endogenous non-mammalian			0.043
sarpogrelate		chemical drug			0.043
methiothepin		chemical drug			0.043
sibutramine		chemical drug			0.043
tautomycin		chemical - endogenous non-mammalian			0.043
deltamethrin		chemical toxicant			0.043
butyrine		chemical - endogenous mammalian			0.043
etidronic acid		chemical drug			0.043
chlordiazepoxide		chemical drug			0.043
tamsulosin		chemical drug			0.043
modafinil		chemical drug			0.043
Ro31-8425		chemical - kinase inhibitor			0.043
butylbenzyl phthalate		chemical toxicant			0.043
nisoldipine		chemical drug			0.043
cation		chemical - other			0.043
tegaserod		chemical drug			0.043
veratridine		chemical toxicant			0.043
teleocidins		chemical toxicant			0.043
5-oxo-6-8-11-14-(e,z,z,z)-eicosatetraenoic acid		chemical - endogenous mammalian			0.043
glycoconjugate		chemical - other			0.043
L-canavanine		chemical - endogenous non-mammalian			0.043
5-thio-D-glucose		chemical reagent			0.043
tibolone		chemical drug			0.043
cardiotoxin		chemical - other	Activated	2.236	0.0432
vorinostat		chemical drug		-0.474	0.0435
CDX2		transcription regulator		-0.555	0.0441
EGFR		kinase	Activated	2.188	0.0442
Ifn		group		0.447	0.0447
RAC1		enzyme			0.0447
methotrexate		chemical drug		1.732	0.0449
ICAM1		transmembrane receptor			0.046
GNB2		enzyme			0.046
CUL4B		other			0.046
CCR5		g-protein coupled receptor			0.046
NEDD9		other			0.046
bicalutamide		chemical drug			0.046
Smad2/3-Smad4		complex			0.0463
S100B		other			0.0463
ITCH		enzyme			0.0463
EPHX2		enzyme			0.0463
PPP2R5C		other			0.0463
TGFB1I1		transcription regulator			0.0463
apicidin		chemical - endogenous non-mammalian			0.0463
ethidium		chemical toxicant			0.0463
VIP		other		0	0.0465
Pkc(s)		group		1.941	0.0471
cyclosporin A		biologic drug		0.346	0.0477
12-(3-adamantan-1-yl-ureido) dodecanoic acid		chemical reagent	Inhibited	-2	0.0482
delta-9-tetrahydrocannabinol		chemical drug			0.0482
FSH		complex		1.026	0.0485
PRKCD	0.39	kinase		0.239	0.0486
AGTR1		g-protein coupled receptor			0.0492
KDR		kinase			0.0492
H-7		chemical - kinase inhibitor			0.0492
N-acetylsphingosine		chemical reagent			0.0492
D-galactosamine		chemical - endogenous mammalian			0.0492
IL1		group	Activated	2.289	0.0496
ZBTB16		transcription regulator		-1.982	0.0628
D-glucose		chemical - endogenous mammalian		1.966	0.0808
LIF		cytokine	Activated	2.072	0.0965
ERBB3		kinase	Inhibited	-2	0.0967
PKD1		ion channel	Inhibited	-2.433	0.196
methylprednisolone		chemical drug		1.794	0.202
fluticasone propionate		chemical drug	Activated	2.236	0.213
mifepristone		chemical drug		-1.772	0.227
FGF1		growth factor		1.953	0.255
hydrocortisone		chemical - endogenous mammalian	Activated	2	0.26
lenalidomide		chemical drug	Activated	2.236	0.265
